# Supplementary material for: Organization of corticocortical and thalamocortical top-down inputs in the primary visual cortex
Source: Nat Commun. 2024 May 27;15:4495. doi: 10.1038/s41467-024-48924-8 (PMC11130321; doi:10.1038/s41467-024-48924-8)
Supplement: Supplementary file 4 — Supplementary Data 1 [file 41467_2024_48924_MOESM4_ESM.xlsx]

## Sheet: Table 1
	Input strengths of top-down inputs in V1 Pyrs
		Top-down inputs
	Layers	V2M			ACA			ORBvl			LP
		Mean (mV)	SEM (mV)	N (neurons)	Mean (mV)	SEM (mV)	N (neurons)	Mean (mV)	SEM (mV)	N (neurons)	Mean (mV)	SEM (mV)	N (neurons)
	L2/3	5.01675	0.888208	63	4.78509	1.16639	28	1.21378	0.315295	23	3.47723	0.656828	45
	L4	1.12677	0.4756	11	0.548048	0.120879	15	0.372644	0.0686509	12	0.368011	0.0613027	32
	L5	0.542956	0.134457	36	1.02403	0.217999	33	8.05923	0.87468	124	9.67066	0.866825	152
	L6	8.54374	0.701326	93	7.58973	1.03501	88	0.724702	0.219812	25	4.53571	0.591835	100
		mice	17		mice	17		mice	18		mice	24
		slices	31		slices	24		slices	24		slices	33
