# Supplementary material for: Organization of corticocortical and thalamocortical top-down inputs in the primary visual cortex
Source: Nat Commun. 2024 May 27;15:4495. doi: 10.1038/s41467-024-48924-8 (PMC11130321; doi:10.1038/s41467-024-48924-8)
Supplement: Supplementary file 5 — Supplementary Data 2 [file 41467_2024_48924_MOESM5_ESM.xlsx]

## Sheet: Fig. 1
Fig.1d: V2M inputs								Fig.1i: ACA inputs
Test of Between-Subjects Effects								Test of Between-Subjects Effects
dependent variable:	EPSP							dependent variable:	EPSP
source	Type III Sum of Squares	df	Mean Square	F	Sig.	Partial Eta Squared		source	Type III Sum of Squares	df	Mean Square	F	Sig.	Partial Eta Squared
Layer	1967.93	3	655.976	17.7907	2.85919e-10	0.211482		Layer	1406.98	3	468.992	8.08323	4.7803e-05	0.131613
Error	7337.49	199	36.8718					Error	9283.26	160	58.0204
Fig.1n: ORBvl inputs								Fig.1s: LP inputs
Test of Between-Subjects Effects								Test of Between-Subjects Effects
dependent variable:	EPSP							dependent variable:	EPSP
source	Type III Sum of Squares	df	Mean Square	F	Sig.	Partial Eta Squared		source	Type III Sum of Squares	df	Mean Square	F	Sig.	Partial Eta Squared
Layer	2112.48	3	704.161	10.7884	1.48813e-06	0.152403		Layer	3186.48	3	1062.16	17.0867	2.83961e-10	0.145518
Error	11748.7	180	65.2705					Error	18711.1	301	62.163
Fig.1d: V2M inputs								Fig.1i: ACA inputs
Multiple comparisons								Multiple comparisons
dependent variable:	EPSP							dependent variable:	EPSP
Tukey HSD								Tukey HSD
(I) Layer	(J) Layer	Mean difference (I-J)	SE	Sig.	95% Confidence interval			(I) Layer	(J) Layer	Mean difference (I-J)	SE	Sig.	95% Confidence interval
					lower bound	upper bound							lower bound	upper bound
Layer2/3	Layer4	3.88998	1.98425	0.206624	-1.25096	9.03092		Layer2/3	Layer4	4.23704	2.43725	0.307313	-2.09063	10.5647
	Layer5	4.4738*	1.26865	0.0029182	1.18688	7.76072			Layer5	3.76105	1.95713	0.223072	-1.32011	8.84222
	Layer6	-3.5270*	0.990827	0.00259962	-6.09409	-0.959879			Layer6	-2.80465	1.65272	0.328653	-7.09549	1.4862
Layer4	Layer5	0.583816	2.09194	0.992392	-4.83612	6.00376		Layer4	Layer5	-0.475983	2.37197	0.997128	-6.63416	5.6822
	Layer6	-7.4170*	1.93609	0.00097684	-12.4331	-2.4008			Layer6	-7.0417*	2.12776	0.0062902	-12.5658	-1.51753
Layer5	Layer6	-8.0008*	1.19193	1.16975e-09	-11.0889	-4.91265		Layer5	Layer6	-6.5657*	1.55484	0.0002345	-10.6024	-2.52898
Fig.1n: ORBvl inputs								Fig.1s: LP inputs
Multiple comparisons								Multiple comparisons
dependent variable:	EPSP							dependent variable:	EPSP
Tukey HSD								Tukey HSD
(I) Layer	(J) Layer	Mean difference (I-J)	SE	Sig.	95% Confidence interval			(I) Layer	(J) Layer	Mean difference (I-J)	SE	Sig.	95% Confidence interval
					lower bound	upper bound							lower bound	upper bound
Layer2/3	Layer4	0.841139	2.87699	0.991274	-6.61944	8.30172		Layer2/3	Layer4	3.10922	1.82318	0.322643	-1.60086	7.8193
	Layer5	-6.8454*	1.83418	0.00144129	-11.6018	-2.08906			Layer5	-6.1373*	1.3664	5.94158e-05	-9.66732	-2.6073
	Layer6	0.48908	2.33424	0.996737	-5.56405	6.54221			Layer6	-1.05847	1.41528	0.877522	-4.71478	2.59783
Layer4	Layer5	-7.6866*	2.44245	0.0103276	-14.0203	-1.35283		Layer4	Layer5	-9.2465*	1.55828	4.86892e-08	-13.2723	-5.2208
	Layer6	-0.352058	2.83726	0.999315	-7.70961	7.00549			Layer6	-4.1677*	1.60132	0.0475457	-8.30461	-0.030784
Layer5	Layer6	7.3345*	1.77121	0.000307791	2.74143	11.9276		Layer5	Layer6	5.0788*	1.05227	1.31266e-05	2.36035	7.79732

## Sheet: Supplementary Fig. 5
Supplementary Fig. 5a: V2M inputs								Supplementary Fig. 5c: ACA inputs
Test of Between-Subjects Effects								Test of Between-Subjects Effects
dependent variable:	EPSP							dependent variable:	EPSP
source	Type III Sum of Squares	df	Mean Square	F	Sig.	Partial Eta Squared		source	Type III Sum of Squares	df	Mean Square	F	Sig.	Partial Eta Squared
Layer	26.751	3	8.91699	20.6521	1.08374e-11	0.23742		Layer	25.1371	3	8.37904	10.2232	3.5837e-06	0.167897
Error	85.9225	199	0.431771					Error	124.58	152	0.819607
Supplementary Fig. 5e: ORBvl inputs								Supplementary Fig. 5g: LP inputs
Test of Between-Subjects Effects								Test of Between-Subjects Effects
dependent variable:	EPSP							dependent variable:	EPSP
source	Type III Sum of Squares	df	Mean Square	F	Sig.	Partial Eta Squared		source	Type III Sum of Squares	df	Mean Square	F	Sig.	Partial Eta Squared
Layer	5.36183	3	1.78728	13.3841	2.0117e-07	0.28446		Layer	8.93674	3	2.97891	15.8339	2.70581e-09	0.188873
Error	13.4873	101	0.133538					Error	38.3795	204	0.188135
Supplementary Fig. 5a: V2M inputs								Supplementary Fig. 5c: ACA inputs
Multiple comparisons								Multiple comparisons
dependent variable:	EPSP							dependent variable:	EPSP
Tukey HSD								Tukey HSD
(I) Layer	(J) Layer	Mean difference (I-J)	SE	Sig.	95% Confidence interval			(I) Layer	(J) Layer	Mean difference (I-J)	SE	Sig.	95% Confidence interval
					lower bound	upper bound							lower bound	upper bound
Layer2/3	Layer4	0.467645	0.214722	0.132966	-0.0886715	1.02396		Layer2/3	Layer4	0.788239	0.305618	0.0524216	-0.0056595	1.58214
	Layer5	.5337*	0.137285	0.000790547	0.177994	0.889369			Layer5	.7650*	0.240158	0.00941096	0.141108	1.38882
	Layer6	-.4004*	0.10722	0.00139409	-0.678186	-0.122597			Layer6	-0.154354	0.199715	0.8666	-0.67315	0.364442
Layer4	Layer5	0.0660367	0.226375	0.991335	-0.520472	0.652545		Layer4	Layer5	-0.0232765	0.300611	0.999833	-0.804167	0.757614
	Layer6	-.8680*	0.209511	0.000293803	-1.41085	-0.325222			Layer6	-.9426*	0.269401	0.00340098	-1.64241	-0.242775
Layer5	Layer6	-.9341*	0.128982	5.71638e-11	-1.26825	-0.599898		Layer5	Layer6	-.9193*	0.191965	2.32915e-05	-1.41798	-0.420653
Supplementary Fig. 5e: ORBvl inputs								Supplementary Fig. 5g: LP inputs
Multiple comparisons								Multiple comparisons
dependent variable:	EPSP							dependent variable:	EPSP
Tukey HSD								Tukey HSD
(I) Layer	(J) Layer	Mean difference (I-J)	SE	Sig.	95% Confidence interval			(I) Layer	(J) Layer	Mean difference (I-J)	SE	Sig.	95% Confidence interval
					lower bound	upper bound							lower bound	upper bound
Layer2/3	Layer4	0.059797	0.130131	0.967616	-0.280148	0.399742		Layer2/3	Layer4	0.206864	0.136099	0.427438	-0.145677	0.559406
	Layer5	-.4307*	0.0936669	7.23499e-05	-0.675384	-0.186008			Layer5	-.3959*	0.085278	3.64138e-05	-0.616749	-0.174952
	Layer6	0.0305159	0.105582	0.99154	-0.245298	0.306329			Layer6	-0.0235185	0.087946	0.99329	-0.251328	0.204291
Layer4	Layer5	-.4905*	0.118725	0.000427787	-0.800641	-0.180345		Layer4	Layer5	-.6027*	0.125003	1.64614e-05	-0.926515	-0.278915
	Layer6	-0.029281	0.128334	0.995788	-0.364531	0.305969			Layer6	-0.230383	0.126838	0.268605	-0.558936	0.0981707
Layer5	Layer6	.4612*	0.0911538	1.11438e-05	0.223089	0.699335		Layer5	Layer6	.3723*	0.0695514	1.3799e-06	0.192171	0.552493
