# Supplementary material for: Organization of corticocortical and thalamocortical top-down inputs in the primary visual cortex
Source: Nat Commun. 2024 May 27;15:4495. doi: 10.1038/s41467-024-48924-8 (PMC11130321; doi:10.1038/s41467-024-48924-8)
Supplement: Supplementary file 6 — Supplementary Data 3 [file 41467_2024_48924_MOESM6_ESM.xlsx]

## Sheet: Table 3
	Input strengths of top-down inputs in V1 inhibitory neurons
			Top-down inputs
			V2M			ACA			ORBvl			LP
	Neuron type	Layers	Mean (mV)	SEM (mV)	N (neurons)	Mean (mV)	SEM (mV)	N (neurons)	Mean (mV)	SEM (mV)	N (neurons)	Mean (mV)	SEM (mV)	N (neurons)
	L1-INs	L1	10.907	1.26235	34	10.5792	1.66135	24	1.07346	0.235526	15	9.0357	1.10246	46
	VIP+	L2/3	5.43677	1.55983	16	9.80781	2.36161	11	2.05386	0.444458	24	13.477	1.81573	14
		L4	0.879091	0.183651	15	1.38989	0.56388	9	1.42562	0.715704	12	15.5113	2.40586	25
		L5	3.7302	1.00682	16	3.96578	0.855929	13	3.14068	0.540961	41	18.2427	2.02394	24
		L6	12.1627	1.98892	11	14.373	2.77968	11	0.689717	0.325217	20	22.5802	2.70624	13
	PV+	L2/3	5.55559	1.68955	17	3.00997	0.780516	18	1.24158	0.440339	27	0.803068	0.163588	20
		L4	1.37434	0.316126	8	1.00079	0.22265	15	0.389752	0.0461915	16	0.341611	0.0721239	30
		L5	1.78571	0.578963	15	1.47524	0.4855	27	3.86338	0.771203	54	15.7314	2.32916	17
		L6	7.98244	1.37556	19	13.2155	2.04817	20	0.804766	0.178177	14	2.87712	0.928885	12
	SST+	L2/3	3.00808	0.742652	16	3.18497	0.579169	13	1.55211	0.611009	20	0.435417	0.0659539	13
		L4	1.05335	0.37995	11	0.26446	0.0339773	10	0.553919	0.271453	14	0.384555	0.0774522	12
		L5	1.13239	0.352048	17	0.388463	0.123721	14	2.47787	0.56077	36	0.750387	0.23413	24
		L6	2.62662	0.900201	11	11.631	2.20062	17	0.349262	0.066627	15	0.334683	0.0974583	11
			L1			L1			L1			L1
			mice	3		mice	3		mice	3		mice	4
			slices	8		slices	7		slices	7		slices	11
			VIP+			VIP+			VIP+			VIP+
			mice	5		mice	5		mice	6		mice	6
			slices	11		slices	9		slices	13		slices	15
			PV+			PV+			PV+			PV+
			mice	4		mice	6		mice	5		mice	7
			slices	9		slices	11		slices	12		slices	15
			SST+			SST+			SST+			SST+
			mice	4		mice	4		mice	4		mice	4
			slices	9		slices	8		slices	13		slices	11
