# Supplementary material for: Organization of corticocortical and thalamocortical top-down inputs in the primary visual cortex
Source: Nat Commun. 2024 May 27;15:4495. doi: 10.1038/s41467-024-48924-8 (PMC11130321; doi:10.1038/s41467-024-48924-8)
Supplement: Supplementary file 7 — Supplementary Data 4 [file 41467_2024_48924_MOESM7_ESM.xlsx]

## Sheet: Fig. 2
Figure 2c: V2M inputs to VIP								Fig. 2g: ACA inputs to VIP								Fig. 2k: ORBvl inputs to VIP								Fig. 2o: LP inputs to VIP
Test of Between-Subjects Effects								Test of Between-Subjects Effects								Test of Between-Subjects Effects								Test of Between-Subjects Effects
dependent variable:	EPSP							dependent variable:	EPSP							dependent variable:	EPSP							dependent variable:	EPSP
source	Type III Sum of Squares	df	Mean Square	F	Sig.	Partial Eta Squared		source	Type III Sum of Squares	df	Mean Square	F	Sig.	Partial Eta Squared		source	Type III Sum of Squares	df	Mean Square	F	Sig.	Partial Eta Squared		source	Type III Sum of Squares	df	Mean Square	F	Sig.	Partial Eta Squared
Layer	847.692	3	282.564	12.0198	3.8804e-06	0.400396		Layer	858.331	3	286.11	5.42953	0.00314787	0.289376		Layer	73.2233	3	24.4078	3.11857	0.0302101	0.0981138		Layer	944.291	3	314.764	3.62145	0.0170352	0.13111
Error	1269.44	54	23.5082					Error	2107.81	40	52.6952					Error	673.086	86	7.82659					Error	6257.99	72	86.9165
Figure 2c: V2M inputs to VIP								Fig. 2g: ACA inputs to VIP								Fig. 2k: ORBvl inputs to VIP								Fig. 2o: LP inputs to VIP
Multiple comparisons								Multiple comparisons								Multiple comparisons								Multiple comparisons
dependent variable:	EPSP							dependent variable:	EPSP							dependent variable:	EPSP							dependent variable:	EPSP
Tukey HSD								Tukey HSD								Tukey HSD								Tukey HSD
(I) Layer	(J) Layer	Mean difference (I-J)	SE	Sig.	95% Confidence interval			(I) Layer	(J) Layer	Mean difference (I-J)	SE	Sig.	95% Confidence interval			(I) Layer	(J) Layer	Mean difference (I-J)	SE	Sig.	95% Confidence interval			(I) Layer	(J) Layer	Mean difference (I-J)	SE	Sig.	95% Confidence interval
					lower bound	upper bound							lower bound	upper bound							lower bound	upper bound							lower bound	upper bound
Layer2/3	Layer4	4.55768	1.74255	0.0544129	-0.0615979	9.17696		Layer2/3	Layer4	8.28047	3.5421	0.10647	-1.21385	17.7748		Layer2/3	Layer4	0.628239	0.989102	0.920384	-1.96319	3.21967		Layer2/3	Layer4	1.46958	3.11207	0.964941	-6.71535	9.65452
	Layer5	1.70658	1.71421	0.752565	-2.83759	6.25074			Layer5	5.98683	2.79597	0.157728	-1.50753	13.4812			Layer5	-1.08683	0.719027	0.43513	-2.97067	0.79701			Layer5	-4.17711	3.13526	0.545655	-12.423	4.06882
	Layer6	-6.7259*	1.89905	0.00447141	-11.76	-1.69176			Layer6	-3.7134	2.92479	0.587197	-11.5531	4.12628			Layer6	1.36414	0.963407	0.49296	-1.15997	3.88825			Layer6	-8.05783	3.59085	0.121295	-17.502	1.38632
Layer4	Layer5	-2.85111	1.74255	0.367402	-7.47039	1.76817		Layer4	Layer5	-2.29364	3.58274	0.918327	-11.8969	7.3096		Layer4	Layer5	-1.71507	0.918209	0.249548	-4.12076	0.690624		Layer4	Layer5	-5.64669	2.66424	0.156745	-12.6538	1.36043
	Layer6	-11.2836*	1.92466	1.66999e-06	-16.3856	-6.18154			Layer6	-11.9939*	3.68416	0.0118784	-21.869	-2.11878			Layer6	0.735899	1.11994	0.912777	-2.19832	3.67012			Layer6	-9.5274*	3.18787	0.0195971	-17.9117	-1.14311
Layer5	Layer6	-8.4325*	1.89905	0.00025595	-13.4666	-3.39834		Layer5	Layer6	-9.7002*	2.97388	0.0116817	-17.6715	-1.72899		Layer5	Layer6	2.4510*	0.89047	0.0356511	0.11795	4.78398		Layer5	Layer6	-3.88073	3.21052	0.623357	-12.3246	4.56312
Fig. 2c: V2M inputs to PV								Fig. 2g: ACA inputs to PV								Fig. 2k: ORBvl inputs to PV								Fig. 2o: LP inputs to PV
Test of Between-Subjects Effects								Test of Between-Subjects Effects								Test of Between-Subjects Effects								Test of Between-Subjects Effects
dependent variable:	EPSP							dependent variable:	EPSP							dependent variable:	EPSP							dependent variable:	EPSP
source	Type III Sum of Squares	df	Mean Square	F	Sig.	Partial Eta Squared		source	Type III Sum of Squares	df	Mean Square	F	Sig.	Partial Eta Squared		source	Type III Sum of Squares	df	Mean Square	F	Sig.	Partial Eta Squared		source	Type III Sum of Squares	df	Mean Square	F	Sig.	Partial Eta Squared
Layer	432.298	3	144.099	5.28521	0.00283105	0.223774		Layer	1838.46	3	612.82	27.4882	3.8309e-12	0.520398		Layer	251.747	3	83.9156	4.86772	0.00326292	0.120089		Layer	2946.95	3	982.316	38.3616	6.84186e-16	0.569488
Error	1499.56	55	27.2646					Error	1694.34	76	22.2939					Error	1844.59	107	17.2392					Error	2227.79	87	25.6067
Fig. 2c: V2M inputs to PV								Fig. 2g: ACA inputs to PV								Fig. 2k: ORBvl inputs to PV								Fig. 2o: LP inputs to PV
Multiple comparisons								Multiple comparisons								Multiple comparisons								Multiple comparisons
dependent variable:	EPSP							dependent variable:	EPSP							dependent variable:	EPSP							dependent variable:	EPSP
Tukey HSD								Tukey HSD								Tukey HSD								Tukey HSD
(I) Layer	(J) Layer	Mean difference (I-J)	SE	Sig.	95% Confidence interval			(I) Layer	(J) Layer	Mean difference (I-J)	SE	Sig.	95% Confidence interval			(I) Layer	(J) Layer	Mean difference (I-J)	SE	Sig.	95% Confidence interval			(I) Layer	(J) Layer	Mean difference (I-J)	SE	Sig.	95% Confidence interval
					lower bound	upper bound							lower bound	upper bound							lower bound	upper bound							lower bound	upper bound
Layer2/3	Layer4	4.18125	2.23872	0.253771	-1.74992	10.1124		Layer2/3	Layer4	2.13759	1.6507	0.568963	-2.19847	6.47364		Layer2/3	Layer4	0.851828	1.30994	0.915239	-2.56694	4.27059		Layer2/3	Layer4	0.532346	1.46079	0.983343	-3.29402	4.35871
	Layer5	3.76987	1.84972	0.186758	-1.13068	8.67042			Layer5	2.22991	1.43675	0.412054	-1.54414	6.00397			Layer5	-2.6218*	0.978638	0.0418923	-5.17592	-0.06769			Layer5	-14.8551*	1.66932	9.79217e-13	-19.2276	-10.4825
	Layer6	-2.42685	1.74321	0.509574	-7.04523	2.19153			Layer6	-9.3481*	1.53403	2.51357e-07	-13.3777	-5.31852			Layer6	0.436813	1.36743	0.988663	-3.13199	4.00562			Layer6	-2.4079	1.53209	0.400072	-6.42103	1.60523
Layer4	Layer5	-0.411376	2.28598	0.997905	-6.46776	5.645		Layer4	Layer5	0.0923267	1.52051	0.999919	-3.90175	4.08641		Layer4	Layer5	-3.4736*	1.18182	0.0207147	-6.55802	-0.389246		Layer4	Layer5	-15.3874*	1.53618	5.51337e-13	-19.4112	-11.3636
	Layer6	-6.6081*	2.2007	0.0203708	-12.4385	-0.777679			Layer6	-11.4857*	1.61275	3.09395e-09	-15.7221	-7.24933			Layer6	-0.415015	1.51948	0.992839	-4.38066	3.55063			Layer6	-2.94025	1.38582	0.154367	-6.57026	0.689763
Layer5	Layer6	-6.1967*	1.8035	0.00605004	-10.9748	-1.41861		Layer5	Layer6	-11.5780*	1.39298	1.7226e-11	-15.2371	-7.91894		Layer5	Layer6	3.05862	1.24524	0.0728833	-0.191284	6.30852		Layer5	Layer6	12.4472*	1.60413	9.16546e-11	8.24532	16.649
Fig. 2c: V2M inputs to SST								Fig. 2g: ACA inputs to SST								Fig. 2k: ORBvl inputs to SST								Fig. 2o: LP inputs to SST
Test of Between-Subjects Effects								Test of Between-Subjects Effects								Test of Between-Subjects Effects								Test of Between-Subjects Effects
dependent variable:	EPSP							dependent variable:	EPSP							dependent variable:	EPSP							dependent variable:	EPSP
source	Type III Sum of Squares	df	Mean Square	F	Sig.	Partial Eta Squared		source	Type III Sum of Squares	df	Mean Square	F	Sig.	Partial Eta Squared		source	Type III Sum of Squares	df	Mean Square	F	Sig.	Partial Eta Squared		source	Type III Sum of Squares	df	Mean Square	F	Sig.	Partial Eta Squared
Layer	43.1497	3	14.3832	2.70583	0.0549188	0.137311		Layer	1302.7	3	434.232	15.8197	2.31132e-07	0.486963		Layer	66.4852	3	22.1617	3.24945	0.0260157	0.107422		Layer	2.12262	3	0.707541	2.25483	0.0942782	0.125817
Error	271.099	51	5.31566					Error	1372.45	50	27.4489					Error	552.433	81	6.82016					Error	14.7481	47	0.31379
Fig. 2c: V2M inputs to SST								Fig. 2g: ACA inputs to SST								Fig. 2k: ORBvl inputs to SST								Fig. 2o: LP inputs to SST
Multiple comparisons								Multiple comparisons								Multiple comparisons								Multiple comparisons
dependent variable:	EPSP							dependent variable:	EPSP							dependent variable:	EPSP							dependent variable:	EPSP
Tukey HSD								Tukey HSD								Tukey HSD								Tukey HSD
(I) Layer	(J) Layer	Mean difference (I-J)	SE	Sig.	95% Confidence interval			(I) Layer	(J) Layer	Mean difference (I-J)	SE	Sig.	95% Confidence interval			(I) Layer	(J) Layer	Mean difference (I-J)	SE	Sig.	95% Confidence interval			(I) Layer	(J) Layer	Mean difference (I-J)	SE	Sig.	95% Confidence interval
					lower bound	upper bound							lower bound	upper bound							lower bound	upper bound							lower bound	upper bound
Layer2/3	Layer4	1.95473	0.903034	0.147055	-0.44355	4.35302		Layer2/3	Layer4	2.92051	2.20371	0.5515	-2.93604	8.77707		Layer2/3	Layer4	0.998191	0.910034	0.692454	-1.38899	3.38537		Layer2/3	Layer4	0.163402	0.224247	0.885114	-0.433855	0.76066
	Layer5	1.87569	0.803066	0.103332	-0.257101	4.00847			Layer5	2.79651	2.01794	0.513998	-2.56635	8.15937			Layer5	-0.925764	0.728325	0.58385	-2.83629	0.98476			Layer5	-0.312258	0.212266	0.46274	-0.877606	0.253089
	Layer6	0.381464	0.903034	0.974392	-2.01682	2.77975			Layer6	-8.4461*	1.93031	0.000349938	-13.576	-3.3161			Layer6	1.20285	0.892012	0.535139	-1.13706	3.54275			Layer6	0.17861	0.229486	0.863881	-0.432602	0.789822
Layer4	Layer5	-0.0790474	0.892148	0.999747	-2.44842	2.29033		Layer4	Layer5	-0.124003	2.16922	0.999932	-5.8889	5.64089		Layer4	Layer5	-1.92395	0.822559	0.0977234	-4.08167	0.233762		Layer4	Layer5	-0.475661	0.216953	0.140244	-1.05349	0.102169
	Layer6	-1.57327	0.983099	0.387567	-4.18419	1.03765			Layer6	-11.3666*	2.08795	9.24134e-06	-16.9155	-5.81768			Layer6	0.204657	0.97048	0.996659	-2.34108	2.7504			Layer6	0.0152077	0.233828	0.9999	-0.607567	0.637982
Layer5	Layer6	-1.49422	0.892148	0.347322	-3.8636	0.87515		Layer5	Layer6	-11.2426*	1.89084	1.56634e-06	-16.2677	-6.21751		Layer5	Layer6	2.1286*	0.802575	0.046499	0.023317	4.23391		Layer5	Layer6	0.490868	0.222364	0.136082	-0.101373	1.08311

## Sheet: Supplementary Fig. 6
Supplementary Fig. 6a: V2M inputs to VIP								Supplementary Fig. 6c: ACA inputs to VIP								Supplementary Fig. 6e: ORBvl inputs to VIP								Supplementary Fig. 6g: LP inputs to VIP
Test of Between-Subjects Effects								Test of Between-Subjects Effects								Test of Between-Subjects Effects								Test of Between-Subjects Effects
dependent variable:	EPSP							dependent variable:	EPSP							dependent variable:	EPSP							dependent variable:	EPSP
source	Type III Sum of Squares	df	Mean Square	F	Sig.	Partial Eta Squared		source	Type III Sum of Squares	df	Mean Square	F	Sig.	Partial Eta Squared		source	Type III Sum of Squares	df	Mean Square	F	Sig.	Partial Eta Squared		source	Type III Sum of Squares	df	Mean Square	F	Sig.	Partial Eta Squared
Layer	15.4553	3	5.15177	9.00366	9.60414e-05	0.385811		Layer	9.52703	3	3.17568	6.00398	0.0018785	0.321573		Layer	0.7705	3	0.256833	3.2642	0.0252419	0.102227		Layer	5.61216	3	1.87072	2.69614	0.0567879	0.149541
Error	24.604	43	0.572186					Error	20.0993	38	0.528929					Error	6.76664	86	0.0786819					Error	31.9172	46	0.693852
Supplementary Fig. 6a: V2M inputs to VIP								Supplementary Fig. 6c: ACA inputs to VIP								Supplementary Fig. 6e: ORBvl inputs to VIP								Supplementary Fig. 6g: LP inputs to VIP
Multiple comparisons								Multiple comparisons								Multiple comparisons								Multiple comparisons
dependent variable:	EPSP							dependent variable:	EPSP							dependent variable:	EPSP							dependent variable:	EPSP
Tukey HSD								Tukey HSD								Tukey HSD								Tukey HSD
(I) Layer	(J) Layer	Mean difference (I-J)	SE	Sig.	95% Confidence interval			(I) Layer	(J) Layer	Mean difference (I-J)	SE	Sig.	95% Confidence interval			(I) Layer	(J) Layer	Mean difference (I-J)	SE	Sig.	95% Confidence interval			(I) Layer	(J) Layer	Mean difference (I-J)	SE	Sig.	95% Confidence interval
					lower bound	upper bound							lower bound	upper bound							lower bound	upper bound							lower bound	upper bound
Layer2/3	Layer4	0.549108	0.297578	0.266773	-0.246146	1.34436		Layer2/3	Layer4	0.845193	0.326886	0.0629104	-0.0329775	1.72336		Layer2/3	Layer4	0.0901598	0.0991728	0.800031	-0.169671	0.349991		Layer2/3	Layer4	0.545599	0.381285	0.486983	-0.470716	1.56191
	Layer5	0.0801352	0.29135	0.992623	-0.698475	0.858745			Layer5	0.601103	0.303582	0.213382	-0.214461	1.41667			Layer5	-0.107188	0.0720936	0.449869	-0.296071	0.0816964			Layer5	-0.231604	0.371038	0.923783	-1.2206	0.757396
	Layer6	-1.2170*	0.335252	0.00402426	-2.11289	-0.321021			Layer6	-0.396144	0.317769	0.601715	-1.24982	0.457535			Layer6	0.132952	0.0965964	0.517508	-0.120129	0.386033			Layer6	-0.16992	0.410496	0.97581	-1.2641	0.924256
Layer4	Layer5	-0.468972	0.302814	0.41819	-1.27822	0.340275		Layer4	Layer5	-0.24409	0.320698	0.871323	-1.10564	0.617457		Layer4	Layer5	-0.197347	0.0920646	0.147734	-0.438555	0.0438604		Layer4	Layer5	-.7772*	0.291212	0.0496033	-1.55343	-0.000979916
	Layer6	-1.7661*	0.345261	4.00817e-05	-2.68875	-0.843379			Layer6	-1.2413*	0.33416	0.00349824	-2.13905	-0.343625			Layer6	0.0427923	0.112291	0.981041	-0.251408	0.336993			Layer6	-0.715519	0.340062	0.167054	-1.62195	0.190915
Layer5	Layer6	-1.2971*	0.339908	0.00234206	-2.20547	-0.388712		Layer5	Layer6	-.9972*	0.3114	0.0140386	-1.83382	-0.160677		Layer5	Layer6	.2401*	0.0892834	0.0419331	0.00621862	0.474061		Layer5	Layer6	0.0616844	0.328531	0.997618	-0.814014	0.937382
Supplementary Fig. 6a: V2M inputs to PV								Supplementary Fig. 6c: ACA inputs to PV								Supplementary Fig. 6e: ORBvl inputs to PV								Supplementary Fig. 6g: LP inputs to PV
Test of Between-Subjects Effects								Test of Between-Subjects Effects								Test of Between-Subjects Effects								Test of Between-Subjects Effects
dependent variable:	EPSP							dependent variable:	EPSP							dependent variable:	EPSP							dependent variable:	EPSP
source	Type III Sum of Squares	df	Mean Square	F	Sig.	Partial Eta Squared		source	Type III Sum of Squares	df	Mean Square	F	Sig.	Partial Eta Squared		source	Type III Sum of Squares	df	Mean Square	F	Sig.	Partial Eta Squared		source	Type III Sum of Squares	df	Mean Square	F	Sig.	Partial Eta Squared
Layer	17.7938	3	5.93125	5.86016	0.00151239	0.24222		Layer	27.3419	3	9.11398	9.69117	3.00217e-05	0.341746		Layer	1.90357	3	0.634524	5.10531	0.00245903	0.128365		Layer	8.48933	3	2.82978	39.2692	3.84092e-16	0.575211
Error	55.6673	55	1.01213					Error	52.6648	56	0.940442					Error	12.9259	104	0.124287					Error	6.26932	87	0.0720611
Supplementary Fig. 6a: V2M inputs to PV								Supplementary Fig. 6c: ACA inputs to PV								Supplementary Fig. 6e: ORBvl inputs to PV								Supplementary Fig. 6g: LP inputs to PV
Multiple comparisons								Multiple comparisons								Multiple comparisons								Multiple comparisons
dependent variable:	EPSP							dependent variable:	EPSP							dependent variable:	EPSP							dependent variable:	EPSP
Tukey HSD								Tukey HSD								Tukey HSD								Tukey HSD
(I) Layer	(J) Layer	Mean difference (I-J)	SE	Sig.	95% Confidence interval			(I) Layer	(J) Layer	Mean difference (I-J)	SE	Sig.	95% Confidence interval			(I) Layer	(J) Layer	Mean difference (I-J)	SE	Sig.	95% Confidence interval			(I) Layer	(J) Layer	Mean difference (I-J)	SE	Sig.	95% Confidence interval
					lower bound	upper bound							lower bound	upper bound							lower bound	upper bound							lower bound	upper bound
Layer2/3	Layer4	0.592883	0.431339	0.520467	-0.549887	1.73565		Layer2/3	Layer4	0.420343	0.390924	0.705906	-0.61478	1.45547		Layer2/3	Layer4	0.0651476	0.111226	0.936187	-0.225269	0.355565		Layer2/3	Layer4	0.0262268	0.0774925	0.986564	-0.176756	0.22921
	Layer5	0.486486	0.356388	0.526331	-0.457713	1.43068			Layer5	0.453422	0.329051	0.518243	-0.417868	1.32471			Layer5	-.2395*	0.0839061	0.0263315	-0.458603	-0.0204356			Layer5	-.8000*	0.0885547	7.75824e-13	-1.03197	-0.568047
	Layer6	-0.780108	0.335868	0.105275	-1.66994	0.109725			Layer6	-1.2154*	0.348531	0.00515189	-2.13824	-0.292503			Layer6	0.0208618	0.116107	0.997927	-0.282301	0.324025			Layer6	-0.144276	0.0812748	0.292217	-0.357167	0.068614
Layer4	Layer5	-0.106397	0.440445	0.994985	-1.27329	1.0605		Layer4	Layer5	0.0330789	0.378868	0.999758	-0.970122	1.03628		Layer4	Layer5	-.3047*	0.10102	0.0167323	-0.568435	-0.040899		Layer4	Layer5	-.8262*	0.0814919	5.5056e-13	-1.03969	-0.612775
	Layer6	-1.3730*	0.424012	0.0106842	-2.49635	-0.249632			Layer6	-1.6357*	0.395904	0.000684977	-2.68403	-0.587407			Layer6	-0.0442858	0.129018	0.986016	-0.381159	0.292587			Layer6	-0.170503	0.0735159	0.101512	-0.36307	0.0220634
Layer5	Layer6	-1.2666*	0.347485	0.00323923	-2.1872	-0.345984		Layer5	Layer6	-1.6688*	0.334952	3.71614e-05	-2.55571	-0.78188		Layer5	Layer6	0.260381	0.10637	0.0745206	-0.0173581	0.53812		Layer5	Layer6	.6557*	0.0850966	1.17553e-10	0.432829	0.878631
Supplementary Fig. 6a: V2M inputs to SST								Supplementary Fig. 6c: ACA inputs to SST								Supplementary Fig. 6e: ORBvl inputs to SST								Supplementary Fig. 6g: LP inputs to SST
Test of Between-Subjects Effects								Test of Between-Subjects Effects								Test of Between-Subjects Effects								Test of Between-Subjects Effects
dependent variable:	EPSP							dependent variable:	EPSP							dependent variable:	EPSP							dependent variable:	EPSP
source	Type III Sum of Squares	df	Mean Square	F	Sig.	Partial Eta Squared		source	Type III Sum of Squares	df	Mean Square	F	Sig.	Partial Eta Squared		source	Type III Sum of Squares	df	Mean Square	F	Sig.	Partial Eta Squared		source	Type III Sum of Squares	df	Mean Square	F	Sig.	Partial Eta Squared
Layer	5.0044	3	1.66813	0.87489	0.460558	0.0508414		Layer	59.8602	3	19.9534	9.24504	7.39184e-05	0.386632		Layer	0.31145	3	0.103817	1.97469	0.125005	0.0732054		Layer	0.0104135	3	0.00347118	2.38929	0.0830553	0.151965
Error	93.4272	49	1.90668					Error	94.9644	44	2.15828					Error	3.94301	75	0.0525735					Error	0.0581123	40	0.00145281
Supplementary Fig. 6a: V2M inputs to SST								Supplementary Fig. 6c: ACA inputs to SST								Supplementary Fig. 6e: ORBvl inputs to SST								Supplementary Fig. 6g: LP inputs to SST
Multiple comparisons								Multiple comparisons								Multiple comparisons								Multiple comparisons
dependent variable:	EPSP							dependent variable:	EPSP							dependent variable:	EPSP							dependent variable:	EPSP
Tukey HSD								Tukey HSD								Tukey HSD								Tukey HSD
(I) Layer	(J) Layer	Mean difference (I-J)	SE	Sig.	95% Confidence interval			(I) Layer	(J) Layer	Mean difference (I-J)	SE	Sig.	95% Confidence interval			(I) Layer	(J) Layer	Mean difference (I-J)	SE	Sig.	95% Confidence interval			(I) Layer	(J) Layer	Mean difference (I-J)	SE	Sig.	95% Confidence interval
					lower bound	upper bound							lower bound	upper bound							lower bound	upper bound							lower bound	upper bound
Layer2/3	Layer4	0.409495	0.540834	0.873163	-1.02882	1.84781		Layer2/3	Layer4	0.910454	0.682637	0.546887	-0.91219	2.7331		Layer2/3	Layer4	0.147948	0.0798995	0.257774	-0.0619942	0.35789		Layer2/3	Layer4	0.0103108	0.0162526	0.920293	-0.0332529	0.0538746
	Layer5	0.688645	0.488195	0.49894	-0.609681	1.98697			Layer5	0.879769	0.591921	0.454228	-0.700663	2.4602			Layer5	0.0794251	0.0661901	0.628793	-0.0944946	0.253345			Layer5	-0.0266232	0.015615	0.334572	-0.0684779	0.0152316
	Layer6	-0.0196899	0.556628	0.999984	-1.50001	1.46063			Layer6	-1.6951*	0.583175	0.028111	-3.25217	-0.138011			Layer6	0.171313	0.0783171	0.136137	-0.0344713	0.377098			Layer6	0.00819221	0.0171317	0.963476	-0.037728	0.0541125
Layer4	Layer5	0.27915	0.540834	0.954838	-1.15917	1.71747		Layer4	Layer5	-0.0306844	0.651113	0.999962	-1.76916	1.70779		Layer4	Layer5	-0.0685229	0.0742139	0.79247	-0.263526	0.12648		Layer4	Layer5	-0.036934	0.015615	0.100511	-0.0787887	0.00492072
	Layer6	-0.429185	0.603326	0.892117	-2.03369	1.17532			Layer6	-2.6055*	0.643172	0.0011318	-4.32282	-0.888271			Layer6	0.0233652	0.0852065	0.992735	-0.200522	0.247252			Layer6	-0.00211863	0.0171317	0.999312	-0.0480389	0.0438016
Layer5	Layer6	-0.708335	0.556628	0.584499	-2.18865	0.771985		Layer5	Layer6	-2.5749*	0.545938	0.000139837	-4.03252	-1.1172		Layer5	Layer6	0.0918881	0.0725076	0.586435	-0.0986313	0.282408		Layer5	Layer6	0.0348154	0.0165281	0.168536	-0.00948682	0.0791176
