# Supplementary material for: Organization of corticocortical and thalamocortical top-down inputs in the primary visual cortex
Source: Nat Commun. 2024 May 27;15:4495. doi: 10.1038/s41467-024-48924-8 (PMC11130321; doi:10.1038/s41467-024-48924-8)
Supplement: Supplementary file 8 — Supplementary Data 5 [file 41467_2024_48924_MOESM8_ESM.xlsx]

## Sheet: Fig. 2
Fig. 2c: V2M inputs to L2/3								Fig. 2g: ACA inputs to L2/3								Fig. 2k: ORBvl inputs to L2/3								Fig. 2o: LP inputs to L2/3
Test of Between-Subjects Effects								Test of Between-Subjects Effects								Test of Between-Subjects Effects								Test of Between-Subjects Effects
dependent variable:	EPSP							dependent variable:	EPSP							dependent variable:	EPSP							dependent variable:	EPSP
source	Type III Sum of Squares	df	Mean Square	F	Sig.	Partial Eta Squared		source	Type III Sum of Squares	df	Mean Square	F	Sig.	Partial Eta Squared		source	Type III Sum of Squares	df	Mean Square	F	Sig.	Partial Eta Squared		source	Type III Sum of Squares	df	Mean Square	F	Sig.	Partial Eta Squared
Celltype	66.9202	2	33.4601	1.03109	0.364713	0.0429064		Celltype	606.788	2	303.394	10.4442	0.000242848	0.354711		Celltype	8.45713	2	4.22857	0.742952	0.479529	0.0213842		Celltype	1345.64	2	672.819	31.864	5.28796e-09	0.614376
Error	1492.76	46	32.4512					Error	1103.87	38	29.0492					Error	387.027	68	5.69157					Error	844.615	40	21.1154
Fig. 2c: V2M inputs to L2/3								Fig. 2g: ACA inputs to L2/3								Fig. 2k: ORBvl inputs to L2/3								Fig. 2o: LP inputs to L2/3
Multiple comparisons								Multiple comparisons								Multiple comparisons								Multiple comparisons
dependent variable:	EPSP							dependent variable:	EPSP							dependent variable:	EPSP							dependent variable:	EPSP
Tukey HSD								Tukey HSD								Tukey HSD								Tukey HSD
(I) Cell type	(J) Cell type	Mean difference (I-J)	SE	Sig.	95% Confidence interval			(I) Cell type	(J) Cell type	Mean difference (I-J)	SE	Sig.	95% Confidence interval			(I) Cell type	(J) Cell type	Mean difference (I-J)	SE	Sig.	95% Confidence interval			(I) Cell type	(J) Cell type	Mean difference (I-J)	SE	Sig.	95% Confidence interval
					lower bound	upper bound							lower bound	upper bound							lower bound	upper bound							lower bound	upper bound
VIP	PV	-0.118813	1.98421	0.998025	-4.92423	4.68661		VIP	PV	8.5299*	2.06269	0.000542103	3.49933	13.5604		VIP	PV	0.812276	0.669289	0.449292	-0.791398	2.41595		VIP	PV	13.0674*	1.77969	2.3794e-08	8.73576	17.399
	SST	2.42869	2.01405	0.455803	-2.449	7.30638			SST	8.8947*	2.2498	0.000925805	3.40786	14.3816			SST	0.501745	0.722307	0.767418	-1.22896	2.23245			SST	13.4920*	1.93282	6.44727e-08	8.78762	18.1963
PV	SST	2.5475	1.98421	0.411352	-2.25792	7.35293		PV	SST	0.364866	2.00863	0.981982	-4.53384	5.26357		PV	SST	-0.310531	0.703831	0.89843	-1.99697	1.37591		PV	SST	0.424569	1.63708	0.963635	-3.55995	4.40909
Fig. 2c: V2M inputs to L4								Fig. 2g: ACA inputs to L4								Fig. 2k: ORBvl inputs to L4								Fig. 2o: LP inputs to L4
Test of Between-Subjects Effects								Test of Between-Subjects Effects								Test of Between-Subjects Effects								Test of Between-Subjects Effects
dependent variable:	EPSP							dependent variable:	EPSP							dependent variable:	EPSP							dependent variable:	EPSP
source	Type III Sum of Squares	df	Mean Square	F	Sig.	Partial Eta Squared		source	Type III Sum of Squares	df	Mean Square	F	Sig.	Partial Eta Squared		source	Type III Sum of Squares	df	Mean Square	F	Sig.	Partial Eta Squared		source	Type III Sum of Squares	df	Mean Square	F	Sig.	Partial Eta Squared
Celltype	1.2797	2	0.63985	0.694537	0.506908	0.0428871		Celltype	4.36705	2	2.18353	2.78641	0.0771173	0.152376		Celltype	8.08837	2	4.04419	1.93436	0.158132	0.0902458		Celltype	2580.52	2	1290.26	50.8577	5.99995e-14	0.613796
Error	28.5591	31	0.92126					Error	24.2927	31	0.783636					Error	81.5377	39	2.09071					Error	1623.68	64	25.37
Figure 2: V2M inputs to L4								Fig. 2g: ACA inputs to L4								Fig. 2k: ORBvl inputs to L4								Fig. 2o: LP inputs to L4
Multiple comparisons								Multiple comparisons								Multiple comparisons								Multiple comparisons
dependent variable:	EPSP							dependent variable:	EPSP							dependent variable:	EPSP							dependent variable:	EPSP
Tukey HSD								Tukey HSD								Tukey HSD								Tukey HSD
(I) Cell type	(J) Cell type	Mean difference (I-J)	SE	Sig.	95% Confidence interval			(I) Cell type	(J) Cell type	Mean difference (I-J)	SE	Sig.	95% Confidence interval			(I) Cell type	(J) Cell type	Mean difference (I-J)	SE	Sig.	95% Confidence interval			(I) Cell type	(J) Cell type	Mean difference (I-J)	SE	Sig.	95% Confidence interval
					lower bound	upper bound							lower bound	upper bound							lower bound	upper bound							lower bound	upper bound
VIP	PV	-0.495247	0.420208	0.474559	-1.52946	0.538964		VIP	PV	-0.126478	0.373247	0.938792	-1.04511	0.792152		VIP	PV	1.03586	0.552173	0.159181	-0.309399	2.38113		VIP	PV	12.8161*	1.36399	5.10123e-09	9.54332	16.0889
	SST	-0.174257	0.38101	0.891506	-1.11199	0.76348			SST	0.699359	0.406736	0.2141	-0.301695	1.70041			SST	0.871697	0.568825	0.287132	-0.514136	2.25753			SST	12.8717*	1.76889	6.90845e-09	8.62742	17.116
PV	SST	0.320991	0.445992	0.753767	-0.776678	1.41866		PV	SST	0.825837	0.361394	0.0729415	-0.0636231	1.7153		PV	SST	-0.164167	0.529156	0.948396	-1.45335	1.12502		PV	SST	0.0556249	1.72042	0.999424	-4.07239	4.18364
Fig. 2c: V2M inputs to L5								Fig. 2g: ACA inputs to L5								Fig. 2k: ORBvl inputs to L5								Fig. 2o: LP inputs to L5
Test of Between-Subjects Effects								Test of Between-Subjects Effects								Test of Between-Subjects Effects								Test of Between-Subjects Effects
dependent variable:	EPSP							dependent variable:	EPSP							dependent variable:	EPSP							dependent variable:	EPSP
source	Type III Sum of Squares	df	Mean Square	F	Sig.	Partial Eta Squared		source	Type III Sum of Squares	df	Mean Square	F	Sig.	Partial Eta Squared		source	Type III Sum of Squares	df	Mean Square	F	Sig.	Partial Eta Squared		source	Type III Sum of Squares	df	Mean Square	F	Sig.	Partial Eta Squared
Celltype	59.4146	2	29.7073	3.84824	0.0286546	0.146053		Celltype	70.5571	2	35.2785	13.4701	2.00964e-05	0.345652		Celltype	42.264	2	21.132	1.04908	0.35325	0.0161276		Celltype	3181.77	2	1590.89	20.0119	3.35399e-07	0.430254
Error	347.387	45	7.7197					Error	133.57	51	2.61902					Error	2578.34	128	20.1433					Error	4213.34	53	79.497
Fig. 2c: V2M inputs to L5								Fig. 2g: ACA inputs to L5								Fig. 2k: ORBvl inputs to L5								Fig. 2o: LP inputs to L5
Multiple comparisons								Multiple comparisons								Multiple comparisons								Multiple comparisons
dependent variable:	EPSP							dependent variable:	EPSP							dependent variable:	EPSP							dependent variable:	EPSP
Tukey HSD								Tukey HSD								Tukey HSD								Tukey HSD
(I) Cell type	(J) Cell type	Mean difference (I-J)	SE	Sig.	95% Confidence interval			(I) Cell type	(J) Cell type	Mean difference (I-J)	SE	Sig.	95% Confidence interval			(I) Cell type	(J) Cell type	Mean difference (I-J)	SE	Sig.	95% Confidence interval			(I) Cell type	(J) Cell type	Mean difference (I-J)	SE	Sig.	95% Confidence interval
					lower bound	upper bound							lower bound	upper bound							lower bound	upper bound							lower bound	upper bound
VIP	PV	1.94448	0.998563	0.137363	-0.475647	4.36462		VIP	PV	2.3998*	0.546319	0.00016547	1.08102	3.71862		VIP	PV	-0.7227	0.929689	0.71758	-2.92726	1.48186		VIP	PV	3.07539	2.82642	0.525588	-3.73986	9.89065
	SST	2.5978*	0.967771	0.0268756	0.2523	4.94331			SST	3.0093*	0.623327	3.81652e-05	1.50463	4.51403			SST	0.662811	1.0251	0.794634	-1.768	3.09362			SST	18.0428*	2.93465	3.17937e-07	10.9665	25.119
PV	SST	0.65332	0.984249	0.785542	-1.73212	3.03876		PV	SST	0.609507	0.532986	0.492101	-0.67711	1.89612		PV	SST	1.38551	0.965691	0.326204	-0.904421	3.67544		PV	SST	14.9674*	3.15849	4.8615e-05	7.3514	22.5833
Fig. 2c: V2M inputs to L6								Fig. 2g: ACA inputs to L6								Fig. 2k: ORBvl inputs to L6								Fig. 2o: LP inputs to L6
Test of Between-Subjects Effects								Test of Between-Subjects Effects								Test of Between-Subjects Effects								Test of Between-Subjects Effects
dependent variable:	EPSP							dependent variable:	EPSP							dependent variable:	EPSP							dependent variable:	EPSP
source	Type III Sum of Squares	df	Mean Square	F	Sig.	Partial Eta Squared		source	Type III Sum of Squares	df	Mean Square	F	Sig.	Partial Eta Squared		source	Type III Sum of Squares	df	Mean Square	F	Sig.	Partial Eta Squared		source	Type III Sum of Squares	df	Mean Square	F	Sig.	Partial Eta Squared
Celltype	503.672	2	251.836	8.16955	0.0011188	0.300688		Celltype	15.958	2	7.979	0.1	0.905	0.004		Celltype	1.63293	2	0.816466	1.37194	0.265584	0.0657311		Celltype	3993.78	2	1996.89	61.813	0	0.733
Error	1171.4	38	30.8262					Error	3607.95	45	80.177					Error	23.2097	39	0.59512					Error	1453.73	45	32.305
Fig. 2c: V2M inputs to L6								Fig. 2g: ACA inputs to L6								Fig. 2k: ORBvl inputs to L6								Fig. 2o: LP inputs to L6
Multiple comparisons								Multiple comparisons								Multiple comparisons								Multiple comparisons
dependent variable:	EPSP							dependent variable:	EPSP							dependent variable:	EPSP							dependent variable:	EPSP
Tukey HSD								Tukey HSD								Tukey HSD								Tukey HSD
(I) Cell type	(J) Cell type	Mean difference (I-J)	SE	Sig.	95% Confidence interval			(I) Cell type	(J) Cell type	Mean difference (I-J)	SE	Sig.	95% Confidence interval			(I) Cell type	(J) Cell type	Mean difference (I-J)	SE	Sig.	95% Confidence interval			(I) Cell type	(J) Cell type	Mean difference (I-J)	SE	Sig.	95% Confidence interval
					lower bound	upper bound							lower bound	upper bound							lower bound	upper bound							lower bound	upper bound
VIP	PV	4.18023	2.10352	0.129165	-0.949898	9.31036		VIP	PV	0.522032	3.36119	0.986794	-7.6242	8.66827		VIP	PV	-0.11505	0.297131	0.920852	-0.838953	0.608854		VIP	PV	19.4033*	1.95731	5.1035e-09	14.6595	24.147
	SST	9.5361*	2.36744	0.000744325	3.76228	15.3098			SST	1.46698	3.46483	0.906127	-6.93044	9.86439			SST	0.340455	0.292324	0.481046	-0.371735	1.05265			SST	22.4144*	2.32848	5.10651e-09	16.771	28.0577
PV	SST	5.3558*	2.10352	0.0391196	0.225692	10.486		PV	SST	0.944943	2.95383	0.945219	-6.214	8.10389		PV	SST	0.455505	0.286676	0.262396	-0.242927	1.15394		PV	SST	3.01108	2.06951	0.322042	-2.00462	8.02677

## Sheet: Supplementary Fig. 6
Supplementary Fig. 6a: V2M inputs to L2/3								Supplementary Fig. 6c: ACA inputs to L2/3								Supplementary Fig. 6e: ORBvl inputs to L2/3								Supplementary Fig. 6g: LP inputs to L2/3
Test of Between-Subjects Effects								Test of Between-Subjects Effects								Test of Between-Subjects Effects								Test of Between-Subjects Effects
dependent variable:	EPSP							dependent variable:	EPSP							dependent variable:	EPSP							dependent variable:	EPSP
source	Type III Sum of Squares	df	Mean Square	F	Sig.	Partial Eta Squared		source	Type III Sum of Squares	df	Mean Square	F	Sig.	Partial Eta Squared		source	Type III Sum of Squares	df	Mean Square	F	Sig.	Partial Eta Squared		source	Type III Sum of Squares	df	Mean Square	F	Sig.	Partial Eta Squared
Celltype	0.40666	2	0.20333	0.119957	0.887248	0.00542302		Celltype	1.98879	2	0.994397	2.35543	0.109718	0.118629		Celltype	0.161815	2	0.0809074	1.37208	0.260508	0.03879		Celltype	6.25215	2	3.12607	59.2288	5.83973e-12	0.771924
Error	74.581	44	1.69502					Error	14.776	35	0.422171					Error	4.00975	68	0.0589669					Error	1.84729	35	0.0527796
Supplementary Fig. 6a: V2M inputs to L2/3								Supplementary Fig. 6c: ACA inputs to L2/3								Supplementary Fig. 6e: ORBvl inputs to L2/3								Supplementary Fig. 6g: LP inputs to L2/3
Multiple comparisons								Multiple comparisons								Multiple comparisons								Multiple comparisons
dependent variable:	EPSP							dependent variable:	EPSP							dependent variable:	EPSP							dependent variable:	EPSP
Tukey HSD								Tukey HSD								Tukey HSD								Tukey HSD
(I) Cell type	(J) Cell type	Mean difference (I-J)	SE	Sig.	95% Confidence interval			(I) Cell type	(J) Cell type	Mean difference (I-J)	SE	Sig.	95% Confidence interval			(I) Cell type	(J) Cell type	Mean difference (I-J)	SE	Sig.	95% Confidence interval			(I) Cell type	(J) Cell type	Mean difference (I-J)	SE	Sig.	95% Confidence interval
					lower bound	upper bound							lower bound	upper bound							lower bound	upper bound							lower bound	upper bound
VIP	PV	-0.0917575	0.469873	0.979206	-1.23143	1.04791		VIP	PV	0.498486	0.25449	0.137631	-0.12432	1.12129		VIP	PV	0.0896482	0.0681242	0.391306	-0.0735832	0.25288		VIP	PV	1.0343*	0.100891	5.11578e-09	0.787353	1.28117
	SST	-0.230344	0.476458	0.879486	-1.38598	0.925296			SST	0.0781104	0.277053	0.957183	-0.599915	0.756136			SST	-0.0170031	0.0735207	0.970958	-0.193165	0.159159			SST	1.0666*	0.111077	5.17482e-09	0.794744	1.33842
PV	SST	-0.138587	0.453482	0.949879	-1.2385	0.961327		PV	SST	-0.420376	0.25449	0.237959	-1.04318	0.20243		PV	SST	-0.106651	0.0716401	0.302671	-0.278307	0.0650044		PV	SST	0.0323195	0.0862388	0.925668	-0.178731	0.24337
Supplementary Fig. 6a: V2M inputs to L4								Supplementary Fig. 6c: ACA inputs to L4								Supplementary Fig. 6e: ORBvl inputs to L4								Supplementary Fig. 6g: LP inputs to L4
Test of Between-Subjects Effects								Test of Between-Subjects Effects								Test of Between-Subjects Effects								Test of Between-Subjects Effects
dependent variable:	EPSP							dependent variable:	EPSP							dependent variable:	EPSP							dependent variable:	EPSP
source	Type III Sum of Squares	df	Mean Square	F	Sig.	Partial Eta Squared		source	Type III Sum of Squares	df	Mean Square	F	Sig.	Partial Eta Squared		source	Type III Sum of Squares	df	Mean Square	F	Sig.	Partial Eta Squared		source	Type III Sum of Squares	df	Mean Square	F	Sig.	Partial Eta Squared
Celltype	0.884203	2	0.442101	0.793132	0.462328	0.0536149		Celltype	0.0872975	2	0.0436488	0.924848	0.41027	0.0715558		Celltype	0.0287863	2	0.0143931	1.16991	0.32105	0.0565996		Celltype	2.24723	2	1.12361	18.8565	6.53236e-07	0.41574
Error	15.6075	28	0.557412					Error	1.1327	24	0.0471956					Error	0.479808	39	0.0123028					Error	3.15814	53	0.0595876
Supplementary Fig. 6a: V2M inputs to L4								Supplementary Fig. 6c: ACA inputs to L4								Supplementary Fig. 6e: ORBvl inputs to L4								Supplementary Fig. 6g: LP inputs to L4
Multiple comparisons								Multiple comparisons								Multiple comparisons								Multiple comparisons
dependent variable:	EPSP							dependent variable:	EPSP							dependent variable:	EPSP							dependent variable:	EPSP
Tukey HSD								Tukey HSD								Tukey HSD								Tukey HSD
(I) Cell type	(J) Cell type	Mean difference (I-J)	SE	Sig.	95% Confidence interval			(I) Cell type	(J) Cell type	Mean difference (I-J)	SE	Sig.	95% Confidence interval			(I) Cell type	(J) Cell type	Mean difference (I-J)	SE	Sig.	95% Confidence interval			(I) Cell type	(J) Cell type	Mean difference (I-J)	SE	Sig.	95% Confidence interval
					lower bound	upper bound							lower bound	upper bound							lower bound	upper bound							lower bound	upper bound
VIP	PV	-0.047982	0.340775	0.989134	-0.891178	0.795214		VIP	PV	0.0736366	0.0998174	0.743786	-0.175636	0.322909		VIP	PV	0.0646361	0.0423575	0.290067	-0.0385598	0.167832		VIP	PV	.4232*	0.074279	1.62352e-06	0.244142	0.602355
	SST	-0.369956	0.311649	0.470503	-1.14108	0.401171			SST	0.143371	0.105562	0.378089	-0.120248	0.406991			SST	0.0407851	0.0436349	0.621925	-0.0655228	0.147093			SST	.4420*	0.093421	4.99198e-05	0.216719	0.667244
PV	SST	-0.321974	0.346915	0.6274	-1.18036	0.536416		PV	SST	0.0697349	0.103049	0.779106	-0.187607	0.327077		PV	SST	-0.0238509	0.0405918	0.827554	-0.122745	0.0750432		PV	SST	0.0187335	0.0873155	0.974955	-0.191807	0.229274
Supplementary Fig. 6a: V2M inputs to L5								Supplementary Fig. 6c: ACA inputs to L5								Supplementary Fig. 6e: ORBvl inputs to L5								Supplementary Fig. 6g: LP inputs to L5
Test of Between-Subjects Effects								Test of Between-Subjects Effects								Test of Between-Subjects Effects								Test of Between-Subjects Effects
dependent variable:	EPSP							dependent variable:	EPSP							dependent variable:	EPSP							dependent variable:	EPSP
source	Type III Sum of Squares	df	Mean Square	F	Sig.	Partial Eta Squared		source	Type III Sum of Squares	df	Mean Square	F	Sig.	Partial Eta Squared		source	Type III Sum of Squares	df	Mean Square	F	Sig.	Partial Eta Squared		source	Type III Sum of Squares	df	Mean Square	F	Sig.	Partial Eta Squared
Celltype	1.1367	2	0.568351	2.07485	0.138562	0.0919097		Celltype	1.09895	2	0.549476	11.8524	8.29263e-05	0.360778		Celltype	0.886459	2	0.44323	2.77333	0.0664946	0.0445348		Celltype	12.2546	2	6.12729	11.8537	7.32331e-05	0.345048
Error	11.2309	41	0.273924					Error	1.94711	42	0.0463598					Error	19.0184	119	0.159819					Error	23.2609	45	0.51691
Supplementary Fig. 6a: V2M inputs to L5								Supplementary Fig. 6c: ACA inputs to L5								Supplementary Fig. 6e: ORBvl inputs to L5								Supplementary Fig. 6g: LP inputs to L5
Multiple comparisons								Multiple comparisons								Multiple comparisons								Multiple comparisons
dependent variable:	EPSP							dependent variable:	EPSP							dependent variable:	EPSP							dependent variable:	EPSP
Tukey HSD								Tukey HSD								Tukey HSD								Tukey HSD
(I) Cell type	(J) Cell type	Mean difference (I-J)	SE	Sig.	95% Confidence interval			(I) Cell type	(J) Cell type	Mean difference (I-J)	SE	Sig.	95% Confidence interval			(I) Cell type	(J) Cell type	Mean difference (I-J)	SE	Sig.	95% Confidence interval			(I) Cell type	(J) Cell type	Mean difference (I-J)	SE	Sig.	95% Confidence interval
					lower bound	upper bound							lower bound	upper bound							lower bound	upper bound							lower bound	upper bound
VIP	PV	0.314593	0.198325	0.262958	-0.167663	0.79685		VIP	PV	.3508*	0.0793934	0.000199196	0.157919	0.543691		VIP	PV	-0.0426836	0.0838554	0.867104	-0.241706	0.156339		VIP	PV	0.465858	0.243154	0.145924	-0.123453	1.05517
	SST	0.378166	0.195426	0.141773	-0.097042	0.853374			SST	.3568*	0.0847038	0.000378271	0.150989	0.562564			SST	0.16961	0.0960485	0.185557	-0.0583518	0.397571			SST	1.2716*	0.261686	4.31002e-05	0.637335	1.90579
PV	SST	0.0635727	0.188101	0.939072	-0.393822	0.520968		PV	SST	0.00597158	0.075838	0.996588	-0.178276	0.19022		PV	SST	0.212293	0.0919837	0.0585405	-0.00602076	0.430607		PV	SST	.8057*	0.264894	0.0107268	0.163703	1.4477
Supplementary Fig. 6a: V2M inputs to L6								Supplementary Fig. 6c: ACA inputs to L6								Supplementary Fig. 6e: ORBvl inputs to L6								Supplementary Fig. 6g: LP inputs to L6
Test of Between-Subjects Effects								Test of Between-Subjects Effects								Test of Between-Subjects Effects								Test of Between-Subjects Effects
dependent variable:	EPSP							dependent variable:	EPSP							dependent variable:	EPSP							dependent variable:	EPSP
source	Type III Sum of Squares	df	Mean Square	F	Sig.	Partial Eta Squared		source	Type III Sum of Squares	df	Mean Square	F	Sig.	Partial Eta Squared		source	Type III Sum of Squares	df	Mean Square	F	Sig.	Partial Eta Squared		source	Type III Sum of Squares	df	Mean Square	F	Sig.	Partial Eta Squared
Celltype	4.49633	2	2.24817	1.05754	0.358458	0.0585648		Celltype	10.5321	2	5.26607	1.30007	0.284671	0.0656598		Celltype	0.0138926	2	0.00694629	2.12435	0.133133	0.0982388		Celltype	9.68427	2	4.84214	18.1105	2.5102e-06	0.47521
Error	72.2791	34	2.12585					Error	149.873	37	4.05061					Error	0.127524	39	0.00326984					Error	10.6947	40	0.267366
Supplementary Fig. 6a: V2M inputs to L6								Supplementary Fig. 6c: ACA inputs to L6								Supplementary Fig. 6e: ORBvl inputs to L6								Supplementary Fig. 6g: LP inputs to L6
Multiple comparisons								Multiple comparisons								Multiple comparisons								Multiple comparisons
dependent variable:	EPSP							dependent variable:	EPSP							dependent variable:	EPSP							dependent variable:	EPSP
Tukey HSD								Tukey HSD								Tukey HSD								Tukey HSD
(I) Cell type	(J) Cell type	Mean difference (I-J)	SE	Sig.	95% Confidence interval			(I) Cell type	(J) Cell type	Mean difference (I-J)	SE	Sig.	95% Confidence interval			(I) Cell type	(J) Cell type	Mean difference (I-J)	SE	Sig.	95% Confidence interval			(I) Cell type	(J) Cell type	Mean difference (I-J)	SE	Sig.	95% Confidence interval
					lower bound	upper bound							lower bound	upper bound							lower bound	upper bound							lower bound	upper bound
VIP	PV	0.34509	0.614507	0.84125	-1.16072	1.8509		VIP	PV	-0.320744	0.821646	0.919618	-2.32678	1.68529		VIP	PV	-0.022442	0.0220247	0.569527	-0.0761009	0.0312169		VIP	PV	1.0599*	0.19462	8.35573e-06	0.586214	1.53359
	SST	0.966921	0.691605	0.353169	-0.727812	2.66165			SST	-1.22084	0.821646	0.309221	-3.22687	0.785199			SST	0.0213581	0.0216683	0.590168	-0.0314326	0.0741487			SST	1.2447*	0.237579	1.62159e-05	0.666442	1.82294
PV	SST	0.621831	0.569625	0.525691	-0.773998	2.01766		PV	SST	-0.900093	0.734902	0.446371	-2.69435	0.89416		PV	SST	0.0438	0.0212497	0.111324	-0.00797078	0.0955708		PV	SST	0.184788	0.202108	0.634545	-0.307126	0.676703
