# Supplementary material for: Organization of corticocortical and thalamocortical top-down inputs in the primary visual cortex
Source: Nat Commun. 2024 May 27;15:4495. doi: 10.1038/s41467-024-48924-8 (PMC11130321; doi:10.1038/s41467-024-48924-8)
Supplement: Supplementary file 9 — Supplementary Data 6 [file 41467_2024_48924_MOESM9_ESM.xlsx]

## Sheet: Table 1
	Normalized input strengths of top-down inputs in V1 Pyrs
		Top-down inputs
	Layers	V2M			ACA			ORBvl			LP
		Mean (mV)	SEM (mV)	N (neurons)	Mean (mV)	SEM (mV)	N (neurons)	Mean (mV)	SEM (mV)	N (neurons)	Mean (mV)	SEM (mV)	N (neurons)
	L2/3	0.599608	0.121478	63	0.845646	0.169538	27	0.0971647	0.0235531	23	0.226841	0.0423258	37
	L4	0.131963	0.0707024	11	0.0574075	0.0172947	13	0.0373677	0.0117438	12	0.0199771	0.00424282	14
	L5	0.0659267	0.0222161	36	0.080684	0.014449	30	0.527861	0.0809456	45	0.622692	0.0606689	86
	L6	1	0.05629	93	1	0.119377	86	0.0666487	0.018932	25	0.25036	0.0427521	71
		mice	17		mice	16		mice	12		mice	15
		slices	31		slices	23		slices	16		slices	23
