# Supplementary material for: Organization of corticocortical and thalamocortical top-down inputs in the primary visual cortex
Source: Nat Commun. 2024 May 27;15:4495. doi: 10.1038/s41467-024-48924-8 (PMC11130321; doi:10.1038/s41467-024-48924-8)
Supplement: Supplementary file 10 — Supplementary Data 7 [file 41467_2024_48924_MOESM10_ESM.xlsx]

## Sheet: Table 4
	Normalized input strengths of top-down inputs in V1 inhibitory neurons
			Top-down inputs
			V2M			ACA			ORBvl			LP
	Neuron type	Layers	Mean (mV)	SEM (mV)	N (neurons)	Mean (mV)	SEM (mV)	N (neurons)	Mean (mV)	SEM (mV)	N (neurons)	Mean (mV)	SEM (mV)	N (neurons)
	L1-INs	L1	2.687	0.3534	34	3.546	0.6395	24	0.1201	0.02448	15	0.4086	0.04606	36
	VIP+	L2/3	0.7006	0.1931	14	1.04	0.1847	11	0.1912	0.03884	24	1.097	0.2061	7
		L4	0.1515	0.05148	12	0.1946	0.1201	9	0.101	0.04886	12	0.5516	0.1068	15
		L5	0.6204	0.2152	13	0.4387	0.1115	12	0.2984	0.05819	41	1.329	0.2466	18
		L6	1.918	0.4276	8	1.436	0.3897	10	0.05823	0.02054	13	1.267	0.3185	10
	PV+	L2/3	0.7073	0.1803	17	0.5413	0.1731	16	0.1015	0.03022	27	0.06295	0.01263	20
		L4	0.1802	0.05651	8	0.121	0.0317	10	0.03638	0.003711	16	0.03672	0.007106	30
		L5	0.2719	0.07288	15	0.08792	0.02334	19	0.3411	0.06926	51	0.863	0.1301	17
		L6	1.5	0.2691	19	1.757	0.4639	15	0.08067	0.01658	14	0.2072	0.05318	24
	SST+	L2/3	0.9309	0.4623	16	0.9617	0.1867	11	0.2082	0.08169	20	0.03063	0.004783	11
		L4	0.5214	0.3699	11	0.05126	0.00833	8	0.06024	0.02978	14	0.02032	0.003907	11
		L5	0.2423	0.09066	16	0.08195	0.02559	14	0.1288	0.03767	30	0.05725	0.01795	13
		L6	0.9506	0.5283	10	2.657	0.6583	15	0.03687	0.007457	15	0.02244	0.007108	9
			L1			L1			L1			L1
			mice	3		mice	3		mice	3		mice	3
			slices	8		slices	7		slices	7		slices	9
			VIP+			VIP+			VIP+			VIP+
			mice	4		mice	5		mice	6		mice	4
			slices	9		slices	8		slices	13		slices	8
			PV+			PV+			PV+			PV+
			mice	4		mice	4		mice	5		mice	7
			slices	9		slices	7		slices	11		slices	15
			SST+			SST+			SST+			SST+
			mice	4		mice	3		mice	3		mice	3
			slices	8		slices	6		slices	12		slices	9
