# Supplementary material for: Organization of corticocortical and thalamocortical top-down inputs in the primary visual cortex
Source: Nat Commun. 2024 May 27;15:4495. doi: 10.1038/s41467-024-48924-8 (PMC11130321; doi:10.1038/s41467-024-48924-8)
Supplement: Supplementary file 11 — Supplementary Data 8 [file 41467_2024_48924_MOESM11_ESM.xlsx]

## Sheet: gene_expression_counts
gene_id	gene_name	727_C1	727_C2	727_C3	727_C4	8-22_C2	8-22_C3	8-22_C4	8-22_C5	8-22_C6	8-23_C1	8-23_C2	8-23_C3	8-23_C5	8-23_C6	8-26_C2	8-27_C1	8-27_C2	8-27_C3	8-27_C4	8-27_C5	8-27_C6	810_C1	810_C2	810_C3	811_C1	811_C3	811_C4	822_C1_2	823_C4_2	826_C1	830_C1	830_C2	830_C3	830_C4	830_C5	830_C6	830_C7	830_C8	831_C1	831_C2	831_C3_	831_C4	831_C5	831_C6	902_C1	902_C2	902_C3	902_C4
ENSMUSG00000028180	Zranb2	113	31	46	100	263	32	3	357	337	0	65	34	245	94	21	33	1	74	0	0	32	0	3	5	203	448	120	177	0	74	0	3	0	0	0	39	344	9	17	10	1	24	184	23	21	8	54	14
ENSMUSG00000028182	Lrriq3	0	0	0	0	0	0	0	0	0	0	0	0	0	0	0	0	0	0	0	0	0	0	0	0	0	0	0	0	0	0	0	0	0	0	0	0	0	0	0	0	0	0	0	0	0	0	0	0
ENSMUSG00000028185	Dnase2b	0	0	0	0	0	0	0	0	0	0	0	0	0	0	0	0	0	0	0	0	0	0	0	0	0	0	0	0	0	0	0	0	0	0	0	0	0	0	0	0	0	0	0	0	0	0	0	0
ENSMUSG00000028184	Adgrl2	0	0	404	0	0	0	0	192	0	1	0	0	29	0	2	0	0	0	0	0	0	0	65	141	0	8	76	130	0	0	0	0	0	0	0	0	461	13	184	0	31	0	0	0	4	1	0	0
ENSMUSG00000028187	Rpf1	0	0	0	0	19	0	0	0	433	0	14	0	0	9	0	201	0	70	0	0	0	1	0	0	0	620	0	0	0	0	0	0	0	0	1	0	408	17	3	0	0	32	177	1	0	0	0	0
ENSMUSG00000028186	Uox	0	0	0	0	0	0	0	0	0	0	0	0	0	0	0	0	0	0	0	0	0	0	0	0	0	0	0	1	0	0	0	0	0	0	0	0	0	0	0	0	0	0	0	0	0	0	0	0
ENSMUSG00000028189	Ctbs	0	0	0	0	0	0	0	0	0	0	0	0	0	0	0	0	0	0	0	0	97	0	0	0	0	0	0	0	0	0	0	0	0	0	0	0	0	0	0	0	0	0	0	0	0	0	0	0
ENSMUSG00000028188	Spata1	0	0	0	0	0	0	0	0	0	0	0	0	2	0	0	0	0	0	0	0	0	0	0	0	0	0	0	0	0	0	0	0	0	0	0	0	0	0	0	0	0	33	0	0	0	0	0	0
ENSMUSG00000107279	Gm43450	0	0	0	0	0	0	0	0	0	0	0	0	0	0	0	0	0	0	0	0	0	0	0	0	0	0	0	0	0	0	0	0	0	0	0	0	0	0	0	0	0	0	0	0	0	0	0	0
ENSMUSG00000035429	Ptprh	0	0	0	0	0	0	0	0	0	0	0	0	0	0	0	0	0	0	0	0	0	0	0	0	0	0	0	0	0	0	0	0	0	0	0	0	0	0	0	0	0	0	0	0	0	0	0	0
ENSMUSG00000035427	Mageb4	0	0	0	0	0	0	0	0	0	0	0	0	0	0	0	0	0	0	0	0	0	0	0	0	0	0	0	0	0	0	0	0	0	0	0	0	0	0	0	0	0	0	0	0	0	0	0	0
ENSMUSG00000035420	Fam170a	0	0	0	0	0	0	0	0	0	0	0	0	0	0	0	0	0	0	0	0	0	0	0	0	0	0	0	0	0	0	0	0	0	0	0	0	0	0	0	0	0	0	0	0	0	0	0	0
ENSMUSG00000020755	Sap30bp	0	0	0	0	0	305	0	0	2	0	0	328	0	0	8	178	0	1	0	0	47	0	0	0	6	0	0	81	0	0	0	0	0	0	0	0	154	0	0	359	0	0	0	384	19	0	23	9
ENSMUSG00000020752	Recql5	0	0	0	0	0	0	0	0	0	0	0	0	0	0	0	0	0	0	0	0	0	0	0	0	0	0	0	0	0	0	0	0	0	0	0	0	0	0	0	0	0	0	0	0	0	0	0	0
ENSMUSG00000020758	Itgb4	0	0	0	0	0	0	0	0	0	0	0	0	0	0	0	0	0	0	0	0	0	0	0	0	0	0	0	0	0	0	0	0	0	0	0	0	0	0	11	0	0	0	0	37	0	0	0	0
ENSMUSG00000069833	Ahnak	0	0	1	0	0	0	0	0	0	0	0	0	0	0	0	0	0	0	0	0	0	0	0	0	0	0	0	0	0	0	0	0	0	0	0	0	0	0	0	0	0	0	0	0	7	0	0	0
ENSMUSG00000069830	Nlrp1a	0	0	0	0	0	0	0	0	0	0	0	0	0	0	0	0	0	0	0	0	0	0	0	0	0	0	0	0	0	0	0	0	0	0	0	0	0	0	0	0	0	0	0	0	0	0	0	0
ENSMUSG00000028238	Atp6v0d2	0	0	0	0	0	0	0	0	0	0	0	0	0	0	0	0	0	0	0	0	0	0	0	0	0	0	0	0	0	0	0	0	0	0	0	0	0	0	0	0	0	0	0	0	0	0	0	0
ENSMUSG00000033862	Cdk10	0	172	0	0	0	1	0	194	520	0	1	1	0	0	14	1	0	2	0	6	0	16	26	0	2	0	24	52	0	0	0	0	0	0	0	21	0	0	0	136	0	52	6	0	1	0	0	0
ENSMUSG00000038762	Abcf1	0	0	0	365	340	0	0	0	0	63	89	0	0	0	0	155	4	2	0	0	1	5	0	0	20	325	0	31	1	485	0	6	0	2	0	13	44	1	0	43	0	70	0	0	21	0	5	57
ENSMUSG00000033860	Fgg	0	0	0	0	0	0	0	0	0	0	0	0	0	0	0	0	0	0	0	0	0	0	0	0	0	0	0	0	0	0	0	0	0	0	0	0	0	0	0	0	0	0	0	0	0	0	0	0
ENSMUSG00000069835	Sat2	0	0	0	0	0	0	0	53	0	0	0	0	0	0	0	0	0	0	0	0	0	0	0	0	0	0	0	0	0	0	0	0	0	0	0	0	0	0	0	0	0	0	0	0	0	8	0	0
ENSMUSG00000028233	Tgs1	0	0	0	0	19	173	0	0	0	0	5	212	0	35	0	163	0	140	0	0	5	0	0	0	93	0	0	0	0	0	0	0	0	1	0	0	0	1	0	0	0	7	0	0	2	5	0	0
ENSMUSG00000028232	Tmem68	0	0	0	0	0	0	0	0	0	170	0	0	0	0	0	41	0	0	0	0	0	0	0	0	337	212	1	0	0	0	0	0	0	0	0	0	0	0	19	0	0	2	0	0	0	0	0	0
ENSMUSG00000028236	Sdr16c5	0	0	0	0	0	0	0	0	0	0	0	0	0	0	0	0	0	0	0	0	0	0	0	0	0	0	0	0	0	0	0	0	0	0	0	0	0	0	0	0	0	0	0	0	0	0	0	0
ENSMUSG00000028234	Rps20	0	176	313	2	0	0	86	0	0	26	7	0	0	16	19	111	10	229	0	0	12	0	2	61	76	120	127	76	3	7	23	0	0	0	0	24	58	0	69	30	0	43	27	0	27	4	13	14
ENSMUSG00000044537	Olfr779	0	0	0	0	0	0	0	0	0	0	0	0	0	0	0	0	0	0	0	0	0	0	0	0	0	0	0	0	0	0	0	0	0	0	0	0	0	0	0	0	0	0	0	0	0	0	0	0
ENSMUSG00000044534	Ackr2	0	0	0	0	0	0	0	0	0	0	0	0	0	0	0	96	0	0	0	1	0	0	0	0	0	0	0	0	0	0	0	0	0	0	0	0	0	0	0	0	0	0	0	0	0	0	0	0
ENSMUSG00000068122	Agtr2	0	0	0	0	0	0	0	0	0	0	0	0	0	0	0	0	0	0	0	0	0	0	0	0	0	0	0	0	0	0	0	0	0	0	0	0	0	0	0	0	0	0	0	0	0	0	0	0
ENSMUSG00000093857	Gm21645	0	0	0	0	0	0	0	0	0	0	0	0	0	0	0	0	0	0	0	0	0	0	0	0	0	0	0	0	0	0	0	0	0	0	0	0	0	0	0	0	0	0	0	0	0	0	0	0
ENSMUSG00000044538	Obox3-ps8	0	0	0	0	0	0	0	0	0	0	0	0	0	0	0	0	0	0	0	0	0	0	0	0	0	0	0	0	0	0	0	0	0	0	0	0	0	0	0	0	0	0	0	0	0	0	0	0
ENSMUSG00000027405	Nop56	9	404	3	0	4	1498	1	4	572	554	147	1622	214	137	0	101	0	149	0	0	133	0	219	105	452	1	236	111	5	0	141	3	0	0	2	76	396	25	0	113	12	193	79	33	2	0	2	4
ENSMUSG00000027404	Snrpb	0	158	0	924	0	5	0	0	1	164	12	5	124	78	6	735	15	188	0	0	314	143	0	12	229	211	0	56	0	0	111	3	0	1	0	55	0	91	0	643	21	0	188	0	46	12	123	19
ENSMUSG00000075167	Olfr1101	0	0	0	0	0	0	0	0	0	0	0	0	0	0	0	0	0	0	0	0	0	0	0	0	0	0	0	0	0	0	0	0	0	0	0	0	0	0	0	0	0	0	0	0	0	0	0	0
ENSMUSG00000027406	Idh3b	0	0	107	8	0	12	3	1	691	479	68	24	0	0	10	229	19	24	1	0	342	0	102	13	503	1270	17	264	0	0	115	0	0	2	1	56	683	51	26	163	20	0	69	476	36	27	91	0
ENSMUSG00000027401	Tgm3	0	0	0	9	0	2	0	0	0	3	0	0	0	0	0	0	0	0	0	0	0	0	0	0	0	0	0	0	0	0	0	0	0	0	0	0	0	0	0	8	0	0	0	0	0	0	0	0
ENSMUSG00000027400	Pdyn	0	0	0	0	0	0	0	0	0	0	0	0	0	0	0	0	0	0	0	0	0	0	0	0	0	0	0	0	0	0	0	0	0	0	0	0	699	0	0	0	0	0	0	0	0	0	0	0
ENSMUSG00000027403	Tgm6	0	0	0	0	0	0	0	0	0	0	0	0	0	0	0	0	0	0	0	0	0	0	0	0	0	0	0	0	0	0	0	0	0	0	0	0	0	0	0	0	0	0	0	0	0	0	0	0
ENSMUSG00000027409	1700020A23Rik	0	0	0	0	0	0	0	0	0	0	0	0	0	0	0	0	0	0	0	0	0	0	0	0	0	0	0	0	0	0	0	0	0	0	0	0	0	0	0	0	0	0	0	0	0	0	0	0
ENSMUSG00000075168	Olfr1099	0	0	0	0	0	0	0	0	0	0	0	0	0	0	0	0	0	0	0	0	0	0	0	0	0	0	0	0	0	0	0	0	0	0	0	0	0	0	0	0	0	0	0	0	0	0	0	0
ENSMUSG00000073730	4933415F23Rik	0	0	0	0	0	0	0	0	0	0	0	0	0	0	0	0	0	0	0	0	0	0	0	0	0	0	0	0	0	0	0	0	0	0	0	0	0	0	0	0	0	0	0	0	0	0	0	0
ENSMUSG00000018209	Stk4	0	0	0	0	0	1	874	0	0	226	0	0	10	0	15	147	3	8	0	0	259	0	79	0	0	0	0	54	0	0	324	0	0	0	0	0	0	0	0	0	0	0	0	0	2	0	6	0
ENSMUSG00000044288	Cnr1	0	0	0	0	0	421	0	0	1	1	124	414	258	1	0	0	0	0	0	0	0	0	0	0	0	0	0	9	0	0	0	0	0	0	0	19	0	26	0	0	0	0	0	0	10	2	0	18
ENSMUSG00000044286	Olfr221	0	0	0	0	0	0	0	0	0	0	0	0	0	0	0	0	0	0	0	0	0	0	0	0	0	0	0	0	0	0	0	0	0	0	0	0	0	0	0	0	0	0	0	0	0	0	0	0
ENSMUSG00000108435	RP23-60P18.10	223	0	0	0	0	0	0	0	0	0	3	0	0	0	0	0	0	0	0	0	0	0	0	0	122	0	0	9	0	0	0	0	0	0	0	0	0	0	17	55	0	9	0	0	0	0	6	0
ENSMUSG00000006958	Chrd	0	425	0	0	1	1602	0	0	1	35	1	1479	0	0	0	0	0	0	0	0	0	0	0	0	0	0	0	0	0	0	0	0	0	0	0	2	114	1	0	0	2	0	69	0	9	0	0	3
ENSMUSG00000087577	Gm13299	0	0	0	0	0	0	0	0	0	0	0	0	0	0	0	0	0	0	0	0	0	0	0	0	0	0	0	0	0	0	0	0	0	0	0	0	0	0	0	0	0	0	0	0	0	0	0	0
ENSMUSG00000087575	Gm12976	0	0	0	0	0	0	0	0	0	0	0	0	0	0	0	0	0	0	0	0	0	0	0	0	0	0	0	0	0	0	0	0	0	0	0	0	0	0	0	0	0	0	0	0	0	0	0	0
ENSMUSG00000087574	C030037D09Rik	0	0	0	0	0	0	0	0	0	0	0	0	0	0	6	0	0	0	0	0	0	0	0	0	0	0	0	0	0	0	0	0	0	0	0	0	0	5	0	0	0	0	0	0	3	0	0	23
ENSMUSG00000087571	Gm15202	0	0	0	0	0	0	0	0	0	0	0	0	0	0	0	0	0	0	0	0	0	0	0	0	0	0	0	0	0	0	0	0	0	0	0	0	0	0	0	0	0	0	0	0	0	0	0	0
ENSMUSG00000087570	Gm13647	0	0	0	0	0	0	0	0	0	0	0	0	0	0	0	0	0	0	0	0	0	0	0	0	0	0	0	0	0	0	0	0	0	0	0	0	0	0	0	0	0	0	0	0	0	0	0	0
ENSMUSG00000087579	1500017E21Rik	0	0	0	0	0	0	0	0	0	0	0	0	1	0	0	10	0	0	0	0	0	0	0	0	0	0	0	0	0	0	0	0	0	0	0	1	0	0	7	99	0	84	0	0	0	0	15	0
ENSMUSG00000087578	Ccdc142os	0	0	0	0	0	0	0	0	0	0	0	0	0	0	0	0	0	0	0	0	0	0	0	0	0	0	0	0	0	0	0	0	0	0	0	0	0	0	0	0	0	0	3	0	0	0	0	0
ENSMUSG00000058568	Defb50	0	0	0	0	0	0	0	0	0	0	0	0	0	0	0	0	0	0	0	0	0	0	0	0	0	0	0	0	0	0	0	0	0	0	0	0	0	0	0	0	0	0	0	0	0	0	0	0
ENSMUSG00000058569	Tmed9	0	0	0	0	0	0	2	444	0	28	0	0	0	0	0	0	0	7	0	0	0	19	0	5	0	0	0	0	0	0	1	0	0	0	0	2	263	0	0	0	0	0	0	0	0	0	0	0
ENSMUSG00000073862	Gm5600	0	0	0	0	0	0	0	0	0	0	0	0	0	0	0	0	0	0	0	0	0	0	0	0	0	0	0	0	0	0	0	0	0	0	0	0	0	0	0	0	0	0	0	0	0	0	0	0
ENSMUSG00000021583	Erap1	0	0	0	0	0	0	0	0	0	0	0	0	0	0	0	1	0	0	0	0	0	0	0	0	0	0	0	0	0	0	0	0	0	0	0	0	0	0	0	0	0	0	0	0	0	0	0	0
ENSMUSG00000073860	Gm829	0	0	0	0	0	0	0	0	0	0	0	0	0	0	0	0	0	0	0	0	0	0	0	0	0	0	0	0	0	0	0	0	0	0	0	0	0	0	0	0	0	0	0	0	0	0	0	0
ENSMUSG00000073867	AA474408	0	1	0	1025	0	0	0	0	0	0	0	0	0	0	0	0	0	0	0	0	0	0	50	0	0	0	0	0	0	0	0	0	0	0	0	2	0	0	0	0	0	0	0	0	0	0	0	0
ENSMUSG00000079800	AC125149.3	0	0	0	0	0	0	0	0	0	0	0	0	0	0	0	0	0	0	0	0	0	0	0	0	0	0	0	0	0	0	0	0	0	0	0	0	0	0	0	0	0	0	0	0	0	0	0	0
ENSMUSG00000021585	Cast	0	0	0	0	0	0	0	0	0	0	0	0	0	0	0	280	0	0	0	1	0	0	0	0	0	0	0	0	0	1	0	0	0	0	0	0	0	0	0	0	0	0	0	0	0	0	0	0
ENSMUSG00000021589	Rhobtb3	0	0	0	0	0	0	0	0	0	0	0	0	0	12	0	0	6	0	0	157	0	0	0	0	25	0	0	0	0	0	0	0	0	0	0	0	0	0	0	0	0	0	0	0	0	0	0	13
ENSMUSG00000079808	AC168977.1	0	0	0	0	0	0	0	0	0	0	0	0	0	0	0	0	0	0	0	0	0	0	0	0	0	0	0	0	0	0	0	0	0	0	0	0	0	0	0	0	0	0	0	0	0	0	0	0
ENSMUSG00000097309	Gm17249	0	0	0	0	0	0	0	0	0	0	0	0	0	0	0	0	0	0	0	0	0	0	0	0	0	0	0	0	0	0	0	0	0	0	0	0	0	0	0	0	0	0	0	0	0	0	0	0
ENSMUSG00000030889	Vwa3a	0	0	0	0	0	0	0	0	0	0	0	0	0	0	0	0	0	0	0	0	0	0	0	0	0	0	0	0	0	0	0	0	0	0	0	0	0	0	0	0	0	0	0	0	0	0	0	0
ENSMUSG00000030888	Rrp8	0	0	0	0	0	1	0	0	0	222	0	0	0	21	0	16	0	0	0	0	0	0	0	0	0	0	0	72	0	0	0	0	0	0	0	0	0	0	0	0	0	0	43	0	0	0	0	0
ENSMUSG00000086190	4930579M01Rik	0	0	0	0	0	0	0	0	0	0	0	0	0	0	0	0	0	0	0	0	0	0	0	0	0	0	0	0	0	0	0	0	0	0	0	0	0	0	0	0	0	0	0	0	0	0	0	0
ENSMUSG00000086191	Zfp652os	0	0	0	0	0	0	0	0	0	0	0	0	0	0	0	0	0	75	0	0	0	0	0	0	0	0	0	0	0	0	0	1	0	0	0	0	0	0	0	0	0	0	0	0	0	0	0	0
ENSMUSG00000086196	Gm13571	0	0	0	0	0	0	0	0	0	0	0	0	0	0	0	0	0	0	0	0	0	0	0	0	0	0	0	0	0	0	0	0	0	0	0	0	0	0	0	0	0	0	0	0	0	0	0	0
ENSMUSG00000086197	Gm13976	0	0	0	0	0	0	0	0	0	0	0	0	0	0	0	0	0	0	0	0	0	0	0	0	0	0	0	0	0	0	0	0	0	0	0	0	0	0	0	0	0	0	0	0	0	0	0	0
ENSMUSG00000086194	Gm16329	0	0	0	0	0	0	0	0	0	0	0	0	0	0	0	0	0	0	0	0	0	0	0	0	0	0	0	0	0	0	0	0	0	0	0	0	0	0	0	0	0	0	0	0	0	0	0	0
ENSMUSG00000030881	Arfip2	0	0	0	0	41	0	0	0	0	0	0	0	0	0	0	289	0	0	0	0	0	31	0	0	0	417	0	48	0	0	0	0	0	0	0	0	126	16	0	48	0	91	0	0	0	0	0	0
ENSMUSG00000026753	Ppp6c	0	0	0	0	0	0	0	0	0	2	0	0	0	0	1	274	0	0	0	0	0	103	0	0	0	206	0	146	0	0	0	0	0	0	0	34	10	0	60	0	0	0	82	0	0	0	64	0
ENSMUSG00000026750	Psmb7	47	72	0	0	0	24	0	75	0	4	2	14	35	0	3	69	3	25	9	0	58	0	0	46	0	64	0	1	0	0	0	2	0	0	0	10	0	1	12	59	0	31	16	21	23	1	22	15
ENSMUSG00000030882	Dnhd1	0	0	0	0	0	0	0	0	0	0	0	0	0	0	0	0	0	0	0	0	0	0	0	0	0	0	0	0	0	0	0	0	0	0	0	0	0	0	0	0	12	0	0	0	0	0	0	0
ENSMUSG00000030884	Uqcrc2	0	0	0	1	0	563	0	40	0	383	0	612	28	0	8	304	2	581	1	0	170	235	265	22	388	1167	0	42	0	789	303	0	0	5	0	50	392	35	33	1	12	12	7	509	24	9	86	6
ENSMUSG00000026754	Golga1	0	0	0	0	0	0	0	2	0	402	0	0	0	183	0	0	2	0	0	0	0	0	0	0	0	2	81	180	0	0	0	0	0	0	0	3	103	0	1	0	0	1	147	0	0	0	0	0
ENSMUSG00000026755	Arpc5l	120	270	0	0	0	219	0	464	0	139	0	223	110	36	13	273	14	45	0	0	0	0	0	0	252	467	9	113	0	500	0	0	0	0	0	6	19	27	43	267	12	0	0	355	37	15	45	15
ENSMUSG00000059218	Gm13084	0	0	0	0	0	0	0	0	0	0	0	0	0	0	0	0	0	0	0	0	0	0	0	0	0	0	0	0	0	0	0	0	0	0	0	0	0	0	0	0	0	0	0	0	0	0	0	0
ENSMUSG00000059213	Ddn	288	0	0	0	0	0	0	198	0	279	0	0	83	0	6	21	0	6	0	0	26	0	0	0	11	0	0	19	2	0	83	0	0	0	0	0	0	0	0	0	0	0	0	280	7	20	35	0
ENSMUSG00000086224	2700069I18Rik	0	0	0	0	0	0	0	0	0	0	0	0	0	0	0	0	0	0	0	0	0	0	0	0	0	0	0	0	0	0	0	0	0	0	0	0	0	0	0	0	0	0	0	0	0	0	0	0
ENSMUSG00000086226	Gm12660	0	0	0	0	0	0	0	0	0	0	0	0	0	0	0	0	0	0	0	0	0	0	0	0	0	0	0	0	0	0	0	0	0	0	0	0	0	0	0	0	0	0	0	0	0	0	0	0
ENSMUSG00000086227	Gm11820	0	0	0	0	0	0	0	0	0	0	0	0	0	0	0	0	0	0	0	0	0	0	0	0	0	0	0	0	0	0	0	0	0	0	0	0	0	0	0	0	0	0	0	0	0	0	0	0
ENSMUSG00000086220	Gm16599	0	0	0	0	0	0	0	0	0	0	0	0	0	0	0	0	0	0	0	0	0	0	0	0	0	0	0	0	0	0	0	0	0	0	0	0	0	0	0	0	0	0	0	0	0	0	0	0
ENSMUSG00000086221	4930412B13Rik	0	0	0	0	0	0	0	0	0	0	0	0	0	0	0	0	0	0	0	0	0	0	0	0	0	0	0	0	0	0	0	0	0	0	0	0	0	0	0	0	0	0	0	0	0	0	0	0
ENSMUSG00000086222	Gm11665	0	0	0	0	0	0	0	0	0	0	0	0	0	0	0	0	0	0	0	0	0	0	0	0	0	0	0	0	0	0	0	0	0	0	0	0	0	0	0	0	2	0	0	0	0	0	0	0
ENSMUSG00000086228	Ubap1l	0	0	0	0	0	0	0	0	0	0	0	0	0	0	0	0	0	0	0	0	0	0	0	0	0	0	0	0	0	0	0	0	0	0	0	13	0	0	0	0	0	1	0	228	0	0	0	0
ENSMUSG00000003824	Syce2	0	0	0	0	0	0	0	0	0	0	0	0	0	0	0	0	0	0	0	0	0	0	0	0	0	0	0	0	0	0	0	0	0	0	0	0	0	0	0	0	0	0	0	0	0	0	0	0
ENSMUSG00000081649	Olfr213	0	0	0	0	0	0	0	0	0	0	0	0	0	0	0	0	0	0	0	0	0	0	0	0	0	0	0	0	0	0	0	0	0	0	0	0	0	0	0	0	0	0	0	0	0	0	0	0
ENSMUSG00000098559	Gm15013	0	0	0	0	0	0	0	0	0	0	0	0	0	0	0	0	0	0	0	0	0	0	0	0	0	0	0	0	0	0	0	0	0	0	0	0	0	0	0	0	0	0	0	0	0	0	0	0
ENSMUSG00000094679	Gm21721	0	0	0	0	0	0	0	0	0	0	0	0	0	0	0	0	0	0	0	0	0	0	0	0	0	0	0	0	0	0	0	0	0	0	0	0	0	0	0	0	0	0	0	0	0	0	0	0
ENSMUSG00000085551	1810063I02Rik	0	0	0	0	0	0	0	0	0	0	0	0	0	0	0	0	0	0	0	0	0	0	0	0	0	0	0	0	0	0	0	0	0	0	0	0	0	0	0	0	0	0	0	0	0	0	0	0
ENSMUSG00000085550	Gm15658	0	0	0	0	0	0	0	0	0	0	0	0	0	0	0	0	0	0	0	0	0	0	0	0	0	0	0	0	0	0	0	0	0	0	0	0	0	0	0	0	0	0	0	0	0	0	0	0
ENSMUSG00000085556	Gm15020	0	0	0	0	0	0	0	0	0	0	0	0	0	0	0	0	0	0	0	0	0	0	0	0	0	0	0	0	0	0	0	0	0	0	0	0	0	0	0	0	0	0	0	0	0	0	0	0
ENSMUSG00000085555	2610035F20Rik	0	0	0	0	0	0	0	0	0	0	0	0	0	0	0	0	0	0	0	0	0	0	0	0	0	0	0	0	0	0	0	0	0	0	0	0	0	0	0	0	0	0	0	0	0	0	0	0
ENSMUSG00000004446	Bid	0	0	0	0	0	0	0	0	0	0	0	0	0	0	0	0	0	0	0	0	0	0	0	0	0	0	0	0	0	82	0	0	0	0	0	25	0	0	0	0	0	0	0	0	0	0	0	0
ENSMUSG00000094672	Vmn2r25	0	0	0	0	0	0	0	0	0	0	0	0	0	0	0	0	0	0	0	0	0	0	0	0	0	0	0	0	0	0	0	0	0	0	0	0	0	0	0	0	0	0	0	0	0	0	0	0
ENSMUSG00000094673	Olfr1354	0	0	0	0	0	0	0	0	0	0	0	0	0	0	0	0	0	0	0	0	0	0	0	0	0	0	0	0	0	0	0	0	0	0	0	0	0	0	0	0	0	0	0	0	0	0	0	0
ENSMUSG00000094675	Astx4b	0	0	0	0	0	0	0	0	0	0	0	0	0	0	0	0	0	0	0	0	0	0	0	0	0	0	0	0	0	0	0	0	0	0	0	0	0	0	0	0	0	0	0	0	0	0	0	0
ENSMUSG00000098557	Kctd12	0	61	27	337	0	0	0	0	0	0	99	0	0	0	0	1013	0	33	0	0	0	0	1	0	0	0	0	89	0	0	0	0	0	0	0	38	0	0	4	0	0	0	0	0	9	1	40	1
ENSMUSG00000033863	Klf9	0	0	0	96	36	0	0	272	0	9	3	0	138	0	6	43	0	0	384	0	137	0	123	0	32	0	677	0	0	0	0	0	0	0	1	10	0	0	0	48	9	121	63	0	25	5	51	11
ENSMUSG00000047161	Chst9	0	0	0	0	0	0	0	0	0	0	0	0	0	0	0	0	0	0	0	0	0	0	0	0	0	0	0	0	0	0	0	0	0	0	0	0	0	0	0	0	0	0	0	0	0	0	0	0
ENSMUSG00000085885	Gm11906	0	0	0	0	0	0	0	0	0	0	0	0	0	0	0	0	0	0	0	0	0	0	0	0	0	0	0	0	0	0	0	0	0	0	0	0	0	0	0	0	0	0	0	0	0	0	0	0
ENSMUSG00000085884	Gm15342	0	0	0	0	0	0	0	0	0	0	0	0	0	0	0	0	0	0	0	0	0	0	0	0	0	0	0	0	0	0	0	0	0	0	0	0	0	0	0	0	0	0	0	0	0	0	0	0
ENSMUSG00000085887	Arhgap27os3	0	0	0	0	0	0	0	0	0	0	0	0	0	0	0	0	0	0	0	0	0	0	0	0	0	0	0	0	0	0	0	0	0	0	0	0	0	0	0	0	0	0	0	0	0	0	0	0
ENSMUSG00000085886	D030047H15Rik	0	0	0	0	0	8	0	0	0	0	0	5	0	0	0	0	0	0	0	0	0	0	0	0	0	0	0	0	0	0	0	0	0	0	0	0	17	0	0	0	0	0	0	0	1	0	0	0
ENSMUSG00000085881	Gm15912	0	0	0	0	0	0	0	51	0	0	0	0	0	20	7	0	0	1	0	0	0	42	0	0	0	0	0	0	0	0	0	0	0	0	0	0	0	0	0	0	0	0	0	0	0	0	0	0
ENSMUSG00000085883	Gm3848	0	0	0	0	0	0	0	0	0	0	0	0	0	0	0	0	0	0	0	0	0	0	0	0	0	0	0	0	0	0	0	0	0	0	0	0	0	0	0	0	0	0	0	0	0	0	0	0
ENSMUSG00000085882	2610507I01Rik	0	0	0	0	0	0	0	0	0	0	0	0	0	0	0	0	0	0	0	0	0	0	0	0	0	0	0	0	0	0	0	0	0	0	0	0	0	0	0	0	0	0	0	0	0	0	5	0
ENSMUSG00000085889	1700054M17Rik	0	0	0	0	0	0	0	0	0	0	0	0	0	0	0	0	0	0	0	0	0	0	0	0	0	0	0	0	0	0	0	0	0	0	0	0	0	0	0	0	0	0	0	0	0	0	0	0
ENSMUSG00000085888	Gm12224	0	0	0	0	0	0	0	0	0	0	0	0	0	0	0	0	0	0	0	0	0	0	0	0	0	0	0	0	0	0	0	0	0	0	0	0	0	0	0	0	0	0	0	0	0	0	0	0
ENSMUSG00000029919	Hpgds	0	149	0	0	1	0	1	0	0	0	1	0	177	0	0	1067	13	253	2	2	0	1	0	0	0	0	209	0	0	0	0	0	3	1	0	0	0	0	0	191	12	11	0	0	20	0	3	0
ENSMUSG00000029918	Mrps33	0	109	0	154	346	0	0	0	114	98	0	0	0	43	2	16	13	110	0	0	11	0	0	0	0	0	0	27	0	32	0	2	1	0	0	5	266	0	10	93	0	27	0	0	35	9	34	7
ENSMUSG00000029915	Clec5a	0	0	0	0	0	0	0	0	0	0	0	0	0	0	0	1010	0	0	0	0	0	0	0	0	0	0	0	195	0	0	0	0	0	14	1	0	0	0	94	162	0	87	0	0	0	0	0	0
ENSMUSG00000029917	C130060K24Rik	0	0	0	0	0	0	0	0	0	0	0	0	0	0	0	0	0	0	0	0	0	0	0	0	0	0	0	0	0	0	0	0	0	0	0	0	0	0	0	0	0	0	0	0	0	0	0	0
ENSMUSG00000029916	Agk	0	0	0	0	0	9	0	0	0	0	0	6	0	0	0	0	0	0	0	2	0	0	0	0	0	0	406	1	0	396	0	3	0	0	0	0	273	0	52	0	0	0	80	562	0	0	1	6
ENSMUSG00000029911	Ssbp1	0	0	149	0	0	0	0	0	0	0	0	2	0	2	0	220	6	0	0	0	0	0	0	0	274	0	0	0	0	0	0	0	0	0	0	3	0	0	17	0	0	0	0	0	0	0	0	0
ENSMUSG00000029910	Mad2l1	0	0	0	0	0	0	0	0	0	0	0	0	0	0	0	0	0	5	0	0	0	0	0	0	0	0	0	0	0	0	0	0	0	0	0	0	0	0	0	0	0	0	0	0	0	0	0	0
ENSMUSG00000029913	Prdm5	0	0	0	0	0	0	0	0	0	0	0	0	0	0	0	0	0	0	0	0	0	0	0	87	0	0	0	0	0	0	0	0	0	0	0	0	0	0	0	0	0	0	0	0	0	1	0	0
ENSMUSG00000070527	Mkrn3	0	0	0	0	0	1	0	0	0	0	0	0	0	0	0	0	0	0	0	0	0	0	0	0	0	0	0	0	0	0	0	0	0	0	0	0	0	0	0	0	0	0	0	0	0	0	0	0
ENSMUSG00000095108	Gm17467	0	0	0	0	0	0	0	0	0	0	0	0	0	0	0	0	0	0	0	0	0	0	0	0	0	0	0	0	0	0	0	0	0	0	0	0	0	0	0	0	0	0	0	0	0	0	0	0
ENSMUSG00000095101	Gm13285	0	0	0	0	0	0	0	0	0	0	0	0	0	0	0	0	0	0	0	0	0	0	0	0	0	0	0	0	0	0	0	0	0	0	0	0	0	0	0	0	0	0	0	0	0	0	0	0
ENSMUSG00000006179	Prss16	0	0	0	0	0	0	0	0	0	0	1	0	0	0	0	75	0	0	0	0	0	0	0	0	0	0	0	0	0	0	0	0	0	0	0	0	0	0	0	0	0	0	0	0	0	0	1	0
ENSMUSG00000095103	Gm21171	0	0	0	0	0	0	0	0	0	0	0	0	0	0	0	0	0	0	0	0	0	0	0	0	0	0	0	0	0	0	0	0	0	0	0	0	0	0	0	0	0	0	0	0	0	0	0	0
ENSMUSG00000095105	Edaradd	0	0	0	0	0	0	0	0	0	0	0	0	0	0	0	0	0	0	0	0	0	0	0	0	0	0	0	0	0	0	0	0	0	0	0	0	0	0	0	0	0	0	0	0	0	0	0	0
ENSMUSG00000095104	Esp15	0	0	0	0	0	0	0	0	0	0	0	0	0	0	0	0	0	0	0	0	0	0	0	0	0	0	0	0	0	0	0	0	0	0	0	0	0	0	0	0	0	0	0	0	0	0	0	0
ENSMUSG00000095107	Vmn2r-ps10	0	0	0	0	0	0	0	0	0	0	0	0	0	0	0	0	0	0	0	0	0	0	0	0	0	0	0	0	0	0	0	0	0	0	0	0	0	0	0	0	0	0	0	0	0	0	0	0
ENSMUSG00000098082	Gm20574	0	0	0	0	0	0	0	0	0	0	0	0	0	0	0	0	0	0	0	0	0	0	0	0	0	0	0	0	0	0	0	0	0	0	0	0	0	0	0	0	0	0	0	0	0	0	0	0
ENSMUSG00000098087	Gm17750	0	0	0	0	0	0	0	0	0	0	0	0	0	0	0	0	0	0	0	0	0	0	0	0	0	0	0	0	0	0	0	0	0	0	0	0	0	0	18	0	0	0	0	0	0	0	0	0
ENSMUSG00000035273	Hpse	0	0	0	0	0	0	0	0	0	0	0	0	0	0	0	0	0	0	0	0	0	0	0	0	0	0	0	0	0	0	0	0	0	0	0	0	0	0	0	0	0	0	0	0	0	0	0	0
ENSMUSG00000043263	Pyhin1	0	0	2	0	0	1	0	0	0	0	0	0	0	0	0	1365	0	0	0	0	0	0	0	0	0	0	0	0	0	0	0	0	0	0	0	0	0	0	0	0	0	0	0	0	0	0	0	0
ENSMUSG00000043262	Uevld	0	0	0	0	0	0	0	0	0	0	0	0	0	0	0	0	0	0	0	0	0	0	0	0	0	0	8	0	0	0	0	0	0	0	0	0	0	0	0	5	0	0	0	0	0	0	0	0
ENSMUSG00000098088	Gm26916	0	0	0	0	0	0	0	0	0	0	0	0	0	0	0	0	0	0	0	0	0	9	0	0	0	0	48	0	0	0	0	0	0	0	0	0	0	0	0	16	0	0	0	0	0	0	0	0
ENSMUSG00000043267	Olfr1031	0	0	0	0	0	0	0	0	0	0	0	0	0	0	0	0	0	0	0	0	0	0	0	0	0	0	0	0	0	0	0	0	0	0	0	0	0	0	0	0	0	0	0	0	0	0	0	0
ENSMUSG00000035279	Ssc5d	0	0	0	0	0	0	0	0	0	0	0	0	0	0	0	0	0	0	0	0	0	0	0	0	0	0	0	0	0	0	0	0	0	0	0	0	0	0	0	0	0	0	0	0	0	0	0	0
ENSMUSG00000035278	Plekhj1	236	522	0	0	0	128	0	0	84	122	24	167	0	0	2	13	7	0	0	0	299	1	1	0	108	146	0	0	0	113	0	0	0	0	0	12	106	0	40	74	0	0	58	113	14	6	3	17
ENSMUSG00000000125	Wnt3	0	0	0	0	0	0	0	0	0	0	0	0	0	0	0	0	0	0	0	0	0	0	0	0	0	0	0	0	0	0	0	0	0	0	0	0	0	0	0	0	0	0	0	0	0	0	0	0
ENSMUSG00000044533	Rps2	0	139	95	118	1	333	1	328	139	65	0	367	15	5	13	175	6	214	0	1	284	0	63	43	120	0	0	179	0	0	0	0	2	0	2	6	691	19	10	252	0	51	145	0	18	14	51	22
ENSMUSG00000034435	Tmem30b	0	0	0	0	0	0	0	0	0	0	0	0	0	0	0	0	0	0	0	0	0	0	0	0	0	0	0	0	0	0	0	0	0	0	0	0	0	0	0	0	0	0	0	0	0	0	0	0
ENSMUSG00000108626	RP23-178C20.4	0	0	0	0	0	0	0	0	0	0	0	0	0	0	0	0	0	0	0	0	0	0	0	0	0	0	0	0	0	0	0	0	0	0	0	0	0	0	0	0	0	0	0	0	0	0	0	0
ENSMUSG00000034430	Zxdc	0	0	0	0	0	116	0	0	0	0	0	111	0	0	0	1	8	0	0	0	418	0	0	0	0	0	0	0	0	0	307	0	0	0	0	0	0	2	0	167	0	0	0	178	0	0	0	0
ENSMUSG00000083489	Gm11784	0	0	0	0	0	0	0	0	0	0	0	0	0	0	0	0	0	0	0	0	0	0	0	0	0	0	0	0	0	0	0	0	0	0	0	0	0	0	0	0	0	0	0	0	0	0	0	0
ENSMUSG00000034438	Gbp8	0	0	0	0	0	0	0	0	0	0	0	0	0	0	0	0	0	0	0	0	0	0	0	0	0	0	0	0	0	0	0	0	0	0	0	0	0	0	0	0	0	0	0	0	0	0	0	0
ENSMUSG00000074011	Gm7682	0	0	0	0	0	0	0	0	0	0	0	0	0	0	0	0	0	0	0	0	0	0	0	0	0	0	0	0	0	0	0	0	0	0	0	0	0	0	0	0	0	0	0	0	0	0	0	0
ENSMUSG00000100628	Gm29648	0	0	0	0	0	0	0	0	0	0	0	0	0	0	0	0	0	0	0	0	0	0	0	0	0	0	0	0	0	0	0	0	0	0	0	0	0	0	0	0	0	0	0	0	0	0	0	0
ENSMUSG00000068129	Cst7	0	0	0	703	0	0	0	0	0	0	0	0	0	0	0	112	0	0	0	0	0	0	0	0	0	0	0	0	0	0	0	0	0	0	0	14	0	0	0	0	0	0	0	0	0	0	0	0
ENSMUSG00000053914	Kdm4d	0	0	0	0	0	0	0	0	0	0	0	0	0	0	0	0	0	0	0	0	0	68	0	0	0	0	0	0	0	0	0	0	0	0	0	0	0	0	0	0	0	0	0	0	0	0	0	0
ENSMUSG00000053916	Nanp	0	0	0	0	0	53	0	0	0	0	0	66	0	0	0	0	0	0	0	0	0	0	0	0	0	0	0	10	0	0	0	0	0	0	0	0	0	0	0	0	0	0	0	0	0	0	0	0
ENSMUSG00000017723	Wfdc2	0	0	0	0	0	0	0	0	0	0	0	0	0	0	0	0	0	0	0	0	0	0	0	0	0	0	0	0	0	0	0	0	0	0	0	0	0	0	0	0	0	0	0	0	0	0	0	0
ENSMUSG00000017721	Pigt	0	0	0	0	454	0	0	0	0	104	0	0	0	0	0	0	0	0	0	0	420	0	0	10	0	0	0	44	0	0	0	0	0	0	0	0	0	0	55	181	0	0	0	0	0	0	0	21
ENSMUSG00000017720	Trp53tg5	0	0	0	0	0	0	0	8	0	0	0	0	0	0	0	0	0	0	0	0	0	0	0	0	0	0	0	0	0	0	0	0	0	0	0	0	0	0	0	0	0	0	0	0	0	0	0	0
ENSMUSG00000017724	Etv4	0	0	0	0	0	0	0	0	0	0	0	0	0	0	0	3	0	0	0	0	0	0	0	0	0	0	0	0	0	0	0	0	0	0	0	0	0	0	0	0	0	0	0	0	0	0	0	0
ENSMUSG00000009356	Lpo	0	0	0	0	0	0	0	0	0	0	0	0	0	0	0	0	0	0	0	0	0	0	0	0	0	0	0	0	0	0	0	0	0	0	0	0	0	0	0	0	0	0	0	0	0	0	0	0
ENSMUSG00000009350	Mpo	0	0	0	0	0	0	0	0	0	0	0	0	0	0	0	0	0	0	0	0	0	0	0	0	0	0	0	9	0	0	0	0	0	0	0	0	0	0	0	0	0	0	0	0	0	0	0	0
ENSMUSG00000015474	Ppt2	59	16	0	0	0	38	0	28	0	0	0	47	0	0	0	33	0	0	0	0	0	18	0	0	57	90	0	0	0	0	0	0	0	0	0	0	12	7	0	0	0	0	0	0	0	0	3	0
ENSMUSG00000011267	Zfp296	0	0	0	0	0	0	0	0	0	0	0	0	0	0	0	0	0	0	0	0	0	0	0	0	0	0	0	0	0	0	0	0	0	0	0	0	0	0	0	0	0	0	0	0	0	0	0	0
ENSMUSG00000078816	Prkcg	247	0	0	0	0	237	1	265	980	1360	0	257	0	18	7	42	2	15	3	68	188	183	177	167	63	291	744	192	0	93	241	2	0	0	0	89	2781	54	171	1043	2	159	0	1	8	19	5	7
ENSMUSG00000078817	Nlrp12	0	0	0	0	0	0	0	0	0	0	0	0	0	0	0	0	0	0	0	0	0	0	0	0	0	0	0	0	0	0	0	0	0	0	0	0	0	0	0	0	0	0	0	0	0	0	0	0
ENSMUSG00000078815	Cacng6	0	0	0	0	0	0	0	176	0	0	0	0	0	0	0	0	0	0	0	0	0	0	0	0	0	0	0	1	0	0	0	0	0	0	0	0	0	0	0	0	0	0	0	0	0	0	0	0
ENSMUSG00000078812	Eif5a	441	447	323	274	1118	356	0	246	70	172	38	367	239	1	58	1676	49	1139	0	0	0	630	1	161	1191	1423	561	134	1	32	447	1	0	2	1	151	1978	50	141	1195	28	450	333	853	44	16	125	56
ENSMUSG00000015478	Rnf5	0	441	0	0	0	0	0	0	0	0	26	0	0	88	3	220	3	68	0	0	129	121	0	15	2	0	0	4	0	31	0	0	0	0	0	24	0	26	0	0	0	51	0	0	5	0	2	31
ENSMUSG00000078810	Gp6	0	0	0	0	0	0	0	0	0	0	0	0	0	0	0	0	0	0	0	0	0	0	0	0	0	0	0	0	0	0	0	0	0	0	0	0	0	0	0	0	0	0	0	0	0	0	0	0
ENSMUSG00000099758	Gm10830	0	0	0	0	0	0	0	0	0	0	0	0	0	0	0	0	0	0	0	0	0	0	0	0	0	0	0	0	0	0	0	0	0	0	0	0	0	0	0	0	0	0	0	0	0	0	0	0
ENSMUSG00000099759	1700030C10Rik	0	0	0	0	0	0	0	0	0	0	0	0	0	0	0	0	0	0	0	0	0	0	0	0	0	0	0	0	0	0	0	0	0	0	0	0	0	0	0	0	0	0	0	0	0	0	0	0
ENSMUSG00000046323	Dppa3	0	0	0	0	0	0	0	0	0	0	0	0	0	0	0	0	0	0	0	0	0	0	0	0	0	0	0	0	0	0	0	0	0	0	0	0	0	0	0	0	0	0	0	0	0	0	0	0
ENSMUSG00000099751	1700022A22Rik	0	0	0	0	0	0	0	0	0	0	0	0	0	0	0	0	0	0	0	0	0	0	0	0	0	0	0	0	0	0	0	0	0	0	0	0	0	0	0	0	0	0	0	0	0	0	0	0
ENSMUSG00000099752	Gm29018	0	0	0	0	0	0	0	0	0	0	0	0	0	0	0	0	0	0	0	0	0	0	0	0	0	0	0	0	0	0	0	0	0	0	0	0	0	0	0	0	0	0	0	0	0	0	0	0
ENSMUSG00000099754	Vmn1r-ps34	0	0	0	0	0	0	0	0	0	0	0	0	0	0	0	0	0	0	0	0	0	0	0	0	0	0	0	0	0	0	0	0	0	0	0	0	0	0	0	0	0	0	0	0	0	0	0	0
ENSMUSG00000099755	Gm21114	0	0	0	0	0	0	0	0	0	0	0	0	0	0	0	0	0	0	0	0	0	0	0	0	0	0	0	0	0	0	0	0	0	0	0	0	0	0	0	0	0	0	0	0	0	0	0	0
ENSMUSG00000099756	Gm28763	0	0	0	0	0	0	0	0	0	0	0	0	0	0	0	0	0	0	0	0	0	0	0	0	0	0	0	0	0	0	0	0	0	0	0	0	0	0	0	0	0	0	0	0	0	0	0	0
ENSMUSG00000099757	BE692007	0	0	0	0	0	0	0	0	0	0	0	0	0	0	0	0	0	0	0	0	0	0	0	0	0	0	0	0	0	0	0	0	0	0	0	0	0	0	0	0	0	0	0	0	0	0	0	0
ENSMUSG00000097004	4731419I09Rik	0	0	0	0	0	0	0	0	0	0	0	0	0	0	0	0	0	0	0	0	0	0	0	0	14	0	0	0	0	0	0	0	0	0	0	0	0	0	0	2	0	0	0	0	0	0	0	0
ENSMUSG00000050296	Abca12	0	0	0	0	0	0	0	0	0	0	0	0	0	0	0	0	0	0	0	0	0	0	0	0	0	0	0	0	0	0	0	0	0	0	0	0	0	0	0	0	0	0	0	0	0	0	0	0
ENSMUSG00000075165	Olfr1105	0	0	0	0	0	0	0	0	0	0	0	0	0	0	0	0	0	0	0	0	0	0	0	0	0	0	0	0	0	0	0	0	0	0	0	0	0	0	0	0	0	0	0	0	0	0	0	0
ENSMUSG00000050295	Foxc1	180	0	0	0	0	0	0	0	0	0	0	0	0	0	0	0	0	0	0	0	0	0	0	0	0	0	0	0	0	0	0	0	0	0	0	0	0	0	3	0	0	0	0	0	0	0	0	0
ENSMUSG00000093509	Obox3-ps3	0	0	0	0	0	0	0	0	0	0	0	0	0	0	0	0	0	0	0	0	0	0	0	0	0	0	0	0	0	0	0	0	0	0	0	0	0	0	0	0	0	0	0	0	0	0	0	0
ENSMUSG00000075164	Olfr1106	0	0	0	0	0	0	0	0	0	0	0	0	0	0	0	0	0	0	0	0	0	0	0	0	0	0	0	0	0	0	0	0	0	0	0	0	0	0	0	0	0	0	0	0	0	0	0	0
ENSMUSG00000093507	Gm20627	0	0	0	0	0	0	0	0	0	0	0	0	0	0	0	0	0	0	0	0	0	0	0	0	0	0	0	0	0	0	0	0	0	0	0	0	0	0	0	0	0	0	0	0	0	0	0	0
ENSMUSG00000093504	Vmn1r-ps24	0	0	0	0	0	0	0	0	0	0	0	0	0	0	0	0	0	0	0	0	0	0	0	0	0	0	0	0	0	0	0	0	0	0	0	0	0	0	0	0	0	0	0	0	0	0	0	0
ENSMUSG00000093503	Vmn2r-ps4	0	0	0	0	0	0	0	0	0	0	0	0	0	0	0	0	0	0	0	0	0	0	0	0	0	0	0	0	0	0	0	0	0	0	0	0	0	0	0	0	0	0	0	0	0	0	0	0
ENSMUSG00000093502	Gm20700	0	0	0	0	0	0	0	0	0	0	0	0	0	0	0	0	0	0	0	0	0	0	0	0	3	0	0	0	0	0	0	0	0	0	0	0	0	0	0	0	0	0	0	0	0	0	0	0
ENSMUSG00000093501	Vmn1r22	0	0	0	0	0	0	0	0	0	0	0	0	0	0	0	0	0	0	0	0	0	0	0	0	0	0	0	0	0	0	0	0	0	0	0	0	0	0	0	0	0	0	0	0	0	0	0	0
ENSMUSG00000050299	Gm9843	67	159	54	114	58	59	0	59	38	13	2	70	13	12	10	139	9	114	0	0	25	22	4	68	21	148	0	68	9	0	15	0	0	0	0	1	73	0	31	15	1	7	11	0	22	5	21	3
ENSMUSG00000075166	Olfr1104	0	0	0	0	0	0	0	0	0	0	0	0	0	0	0	0	0	0	0	0	0	0	0	0	0	0	0	0	0	0	0	0	0	0	0	0	0	0	0	0	0	0	0	0	0	0	0	0
ENSMUSG00000097619	4833422M21Rik	0	0	0	0	0	0	0	0	0	0	0	0	0	0	0	0	0	0	0	0	0	0	0	0	0	0	0	0	0	0	0	0	0	0	0	0	0	0	0	0	0	0	0	0	0	0	0	0
ENSMUSG00000097618	Gm26507	0	0	0	0	0	0	0	0	0	0	0	0	0	0	0	0	0	0	0	0	0	0	0	0	0	0	0	0	0	0	0	0	0	0	0	0	0	0	0	0	0	0	0	1	0	0	0	0
ENSMUSG00000097617	Gm10687	0	0	0	0	0	0	0	0	0	0	0	0	0	0	0	0	0	0	0	0	0	0	0	0	0	0	0	0	0	0	0	0	0	0	0	0	0	0	0	0	0	0	0	0	0	0	0	0
ENSMUSG00000097616	1110019D14Rik	0	0	0	0	0	0	723	0	0	7	0	0	0	0	0	0	0	225	0	0	0	0	0	0	0	0	1	0	0	0	0	0	0	0	0	0	1	0	0	0	0	0	0	0	0	0	0	0
ENSMUSG00000097615	Gm2061	0	0	0	0	0	0	0	0	0	0	0	0	0	0	2	0	0	0	0	0	0	0	0	0	0	0	0	0	0	0	0	0	0	0	0	0	0	0	0	0	0	4	0	0	0	0	0	0
ENSMUSG00000097614	Gm26508	0	0	0	0	0	0	0	0	0	0	0	0	0	1	0	46	0	0	0	0	39	0	89	0	0	256	130	73	0	0	0	0	0	0	0	0	285	0	0	41	0	0	0	0	0	0	0	0
ENSMUSG00000097613	Gm17597	0	0	0	0	0	0	0	0	0	0	0	0	0	0	0	0	0	0	0	0	0	0	0	0	0	0	0	0	0	0	0	0	0	0	0	0	0	0	0	0	20	0	0	0	0	0	0	0
ENSMUSG00000097610	A930012L18Rik	0	0	0	0	0	0	0	0	0	0	0	0	0	0	0	0	0	0	0	0	0	0	0	0	6	0	0	0	0	0	0	0	0	3	0	0	0	0	9	0	0	0	0	0	0	0	0	0
ENSMUSG00000075163	Olfr1107	0	0	0	0	0	0	0	0	0	0	0	0	0	0	0	0	0	0	0	0	0	0	0	0	0	0	0	0	0	0	0	0	0	0	0	0	0	0	0	0	0	0	0	0	0	0	0	0
ENSMUSG00000041138	Nme8	0	0	0	0	0	0	0	0	0	0	0	0	0	0	0	0	0	0	0	0	0	0	0	0	0	0	0	0	0	0	0	0	0	0	0	0	0	0	0	0	0	0	0	0	0	0	0	0
ENSMUSG00000041130	Zfp598	0	0	0	0	0	0	0	0	0	55	0	0	0	0	0	0	0	0	0	0	0	0	0	0	155	0	0	0	0	0	0	0	0	0	0	0	0	0	0	21	0	0	0	0	0	0	0	5
ENSMUSG00000041133	Smc1a	0	2	0	0	2	0	0	435	689	0	0	0	0	0	0	434	0	111	0	0	6	13	6	10	0	0	0	0	0	150	0	0	2	0	2	0	336	57	0	20	0	98	12	0	7	0	0	5
ENSMUSG00000041132	N4bp2l1	1	0	0	0	0	0	0	0	0	162	10	0	16	51	0	0	8	123	0	0	233	0	0	0	0	222	23	0	0	0	0	0	0	0	0	0	0	0	0	0	0	0	144	0	1	0	0	42
ENSMUSG00000041135	Ripk2	0	228	45	0	0	802	0	0	0	0	57	798	0	0	0	21	0	0	0	0	0	2	0	0	1	0	30	0	0	0	0	0	0	0	0	0	0	0	0	0	0	71	0	35	0	0	0	0
ENSMUSG00000041134	Cyyr1	0	0	0	0	0	0	0	0	0	6	0	0	0	0	0	0	0	0	0	0	0	0	0	0	0	0	0	0	0	0	0	0	0	0	0	0	7	0	0	0	0	0	0	0	0	0	0	0
ENSMUSG00000075169	Olfr1098	0	0	0	0	0	0	0	0	0	0	0	0	0	0	0	0	0	0	0	0	0	0	0	0	0	0	0	0	0	0	0	0	0	0	0	0	0	0	0	0	0	0	0	0	0	0	0	0
ENSMUSG00000016921	Srsf6	0	201	0	0	0	257	0	2	740	131	94	285	598	121	5	620	9	51	0	0	2	0	171	32	1	0	1	289	0	55	0	2	0	0	0	52	0	0	190	571	0	0	0	0	0	21	15	31
ENSMUSG00000027408	Cpxm1	0	0	0	0	0	0	0	0	0	0	0	0	0	0	0	0	0	0	0	0	0	0	0	0	0	0	0	0	0	0	0	0	0	0	0	0	0	0	0	0	0	0	0	0	0	0	0	0
ENSMUSG00000037583	Nr0b2	0	0	0	0	0	0	0	0	0	0	0	0	0	0	0	0	0	0	0	0	0	0	0	0	0	0	0	0	0	0	0	0	0	0	0	0	0	0	0	0	0	0	0	0	0	0	0	0
ENSMUSG00000058600	Rpl30	8	23	76	255	2	35	378	0	168	2	0	41	220	23	3	124	6	37	0	4	44	0	0	35	0	0	133	54	0	0	0	0	0	0	4	11	130	10	33	53	5	55	23	0	17	0	24	1
ENSMUSG00000062477	Hmgb1l	0	0	0	0	0	0	0	0	0	0	0	0	0	0	0	0	0	0	0	0	0	0	0	0	0	0	0	0	0	0	0	0	0	0	0	0	0	0	0	0	0	0	0	0	0	0	0	0
ENSMUSG00000090346	Vmn1r5	0	0	0	0	0	0	0	0	0	0	0	0	0	0	0	0	0	0	0	0	0	0	0	0	0	0	0	0	0	0	0	0	0	0	0	0	0	0	0	0	0	0	0	0	0	0	0	0
ENSMUSG00000090341	Gm17217	0	0	0	0	0	0	0	0	0	0	0	0	0	0	0	0	0	0	0	0	0	0	0	0	0	0	0	0	0	0	0	0	0	0	0	0	0	0	0	0	0	0	0	0	0	0	0	0
ENSMUSG00000090342	Vmn2r46	0	0	0	0	0	0	0	0	0	0	0	0	0	0	0	0	0	0	0	0	0	0	0	0	0	0	0	0	0	0	0	0	0	0	0	0	0	0	0	0	0	0	0	0	0	0	0	0
ENSMUSG00000055401	Fbxo6	312	0	0	0	639	0	598	0	0	0	0	0	0	0	0	16	0	0	0	1041	134	0	0	0	198	0	0	0	0	181	0	0	0	0	0	25	0	11	0	110	0	50	0	0	3	0	0	24
ENSMUSG00000050431	Olfr730	0	0	0	0	0	0	0	0	0	0	0	0	0	0	0	0	0	0	0	0	0	0	0	0	0	0	0	0	0	0	0	0	0	0	0	0	0	0	0	0	0	0	0	0	0	0	0	0
ENSMUSG00000055407	Map6	1	243	0	0	1675	326	0	0	1	453	1	334	0	0	6	63	1	26	0	0	0	9	52	220	689	0	1	139	2	337	0	0	0	2	0	5	0	41	0	0	0	0	0	107	4	2	0	0
ENSMUSG00000055408	Hottip	0	0	0	0	0	0	0	0	0	0	0	0	0	0	0	0	0	0	0	0	0	0	0	0	0	0	0	0	0	0	0	0	0	0	0	0	0	0	0	0	0	0	0	0	0	0	0	0
ENSMUSG00000055409	Nell1	0	0	0	0	0	256	0	1	0	0	0	259	0	0	0	0	0	0	0	0	0	0	0	0	0	0	0	0	0	0	0	0	0	0	0	0	0	0	0	0	0	0	0	0	0	0	0	0
ENSMUSG00000050439	Enthd1	0	0	0	0	0	0	0	0	0	0	0	0	0	0	0	0	0	0	0	0	0	0	0	0	0	0	0	0	0	0	0	0	0	0	0	0	0	0	0	0	0	0	0	0	0	0	0	0
ENSMUSG00000051527	Usp29	0	0	0	0	0	0	0	0	0	69	0	0	0	0	0	0	4	0	0	0	0	0	0	0	0	60	0	3	0	0	0	0	0	0	0	0	0	0	0	27	0	4	0	16	0	2	31	0
ENSMUSG00000095562	Gm21887	0	0	0	0	0	0	0	0	0	0	0	0	0	0	0	0	0	0	0	0	0	0	0	0	0	0	0	0	0	0	0	0	0	0	0	0	0	0	0	0	0	0	0	0	0	0	0	0
ENSMUSG00000051528	Olfr424	0	0	0	0	0	0	0	0	0	0	0	0	0	0	0	0	0	0	0	0	0	0	0	0	0	0	0	0	0	0	0	0	0	0	0	0	0	0	0	0	0	0	0	0	0	0	0	0
ENSMUSG00000092228	Vmn1r-ps28	0	0	0	0	0	0	0	0	0	0	0	0	0	0	0	0	0	0	0	0	0	0	0	0	0	0	0	0	0	0	0	0	0	0	0	0	0	0	0	0	0	0	0	0	0	0	0	0
ENSMUSG00000094995	Gm17365	0	0	0	0	0	0	0	0	0	0	0	0	0	0	0	0	0	0	0	0	0	0	0	0	0	0	0	0	0	0	0	0	0	0	0	0	0	0	0	0	0	0	0	0	0	0	0	0
ENSMUSG00000040771	Oard1	0	0	0	0	0	0	0	0	0	0	0	0	0	0	0	0	0	0	0	0	0	0	0	0	0	0	0	56	0	0	0	0	0	0	0	0	201	0	0	0	0	0	0	0	12	0	3	0
ENSMUSG00000040774	Cept1	428	270	0	0	584	0	0	0	0	0	0	0	27	1	0	0	0	0	0	0	0	0	0	0	0	0	48	0	0	0	0	0	0	0	0	0	0	0	0	0	0	84	0	0	0	1	0	0
ENSMUSG00000040775	Gm9772	0	0	0	0	0	0	0	0	0	0	0	0	0	0	0	0	0	0	0	0	0	0	0	0	0	0	0	0	0	0	0	0	0	0	0	0	0	0	0	0	0	0	0	0	0	0	0	0
ENSMUSG00000094993	Igkv4-73	0	0	0	0	0	0	0	0	0	0	0	0	0	0	0	0	0	0	0	0	0	0	0	0	0	0	0	0	0	0	0	0	0	0	0	0	0	0	0	0	0	0	0	0	0	0	0	0
ENSMUSG00000094992	Fbxw25	0	0	0	0	0	0	0	0	0	0	0	0	0	0	0	0	0	0	0	0	0	0	0	0	0	0	0	0	0	0	0	0	0	0	0	0	0	0	0	0	0	0	0	0	0	0	0	0
ENSMUSG00000094999	Gm17412	0	0	0	0	0	0	0	0	0	0	0	0	0	0	0	0	0	0	0	0	0	0	0	0	0	0	0	0	0	0	0	0	0	0	0	0	0	0	0	0	0	0	0	0	0	0	0	0
ENSMUSG00000056174	Col8a2	0	0	0	0	0	0	0	0	0	0	0	0	0	0	0	0	0	0	0	0	0	0	0	0	0	0	0	0	0	0	0	0	0	0	0	0	0	0	0	0	0	0	0	0	5	0	0	0
ENSMUSG00000044287	Nrn1l	0	0	0	0	0	0	0	0	0	0	0	0	0	0	0	0	0	0	0	0	0	0	0	0	0	0	0	0	0	0	0	0	0	0	0	0	0	0	0	0	0	0	0	0	0	0	0	0
ENSMUSG00000105804	Gm43654	0	0	0	0	0	0	0	0	0	0	0	0	0	0	0	0	0	0	0	0	0	0	0	0	0	0	0	0	0	0	0	0	0	0	0	0	0	0	0	0	0	0	0	0	0	0	0	0
ENSMUSG00000105802	Gm43012	0	0	0	0	0	0	0	0	0	0	0	0	0	0	0	0	0	0	0	0	0	0	0	0	0	0	0	0	0	0	0	0	0	0	0	0	0	0	0	0	0	0	0	0	0	0	0	0
ENSMUSG00000105803	Gm43526	0	0	0	0	0	0	0	0	0	0	0	0	0	0	0	0	0	0	0	0	0	0	0	0	0	0	0	0	0	0	0	0	0	0	0	0	0	0	0	0	0	0	0	0	0	0	0	0
ENSMUSG00000105800	Gm18985	0	0	0	0	0	0	0	0	0	0	0	0	0	0	0	0	0	0	0	0	0	0	0	0	0	0	0	0	0	0	0	0	0	0	0	0	0	0	0	0	0	0	0	0	0	0	0	0
ENSMUSG00000105801	C430019N01Rik	0	0	0	0	0	0	0	0	0	0	0	0	0	0	0	0	0	0	0	0	0	0	0	0	0	0	0	0	0	0	0	0	0	0	0	0	0	0	0	0	0	0	0	0	0	0	0	0
ENSMUSG00000057802	Gm10030	0	0	0	0	0	0	0	0	0	0	0	0	0	0	0	0	0	0	0	0	0	0	0	0	0	0	0	0	0	0	0	0	0	0	0	0	0	0	0	0	0	0	0	0	0	0	0	0
ENSMUSG00000057801	Olfr135	0	0	0	0	0	0	0	0	0	0	0	0	0	0	0	0	0	0	0	0	0	0	0	0	0	0	0	0	0	0	0	0	0	0	0	0	0	0	0	0	0	0	0	0	0	0	0	0
ENSMUSG00000105809	Gm42626	0	0	0	0	0	0	0	0	0	0	0	0	0	0	0	0	0	0	0	0	0	0	0	0	0	0	0	0	0	0	0	0	0	0	0	0	0	0	0	0	0	0	0	0	0	0	0	0
ENSMUSG00000012126	Ubxn11	0	94	0	0	61	29	0	75	331	155	4	37	18	4	3	188	3	169	28	115	28	41	0	0	82	119	104	97	0	75	66	2	0	0	0	7	258	7	53	80	3	26	30	0	16	4	22	5
ENSMUSG00000012123	Aim1l	0	0	0	1	0	0	0	0	0	0	0	0	0	0	0	0	0	0	0	0	0	1	0	0	0	0	0	0	0	0	0	0	0	0	0	0	326	0	1	0	0	0	0	0	0	0	0	0
ENSMUSG00000025269	Apex2	0	0	0	0	0	0	0	0	0	0	0	0	0	11	1	91	0	0	0	0	0	0	0	0	0	0	0	0	0	0	0	0	0	1	0	0	295	0	0	0	0	0	0	0	0	0	0	0
ENSMUSG00000025268	Maged2	0	0	0	0	0	0	0	0	0	0	0	0	0	86	0	0	0	0	0	0	261	0	0	0	0	0	10	0	0	0	0	0	0	0	0	39	318	0	0	0	0	0	0	0	0	1	6	1
ENSMUSG00000025266	Gnl3l	0	0	0	0	0	17	0	0	13	0	2	24	208	0	0	17	1	0	0	0	0	0	84	0	92	222	0	42	0	0	0	0	0	0	0	0	0	14	11	21	1	149	123	0	23	3	7	0
ENSMUSG00000025265	Fgd1	0	0	0	0	0	0	0	0	0	0	0	0	0	81	0	0	0	0	0	0	0	0	0	0	0	20	0	0	0	0	0	0	0	0	0	0	0	0	0	0	0	0	0	0	0	0	2	0
ENSMUSG00000025264	Tsr2	0	0	0	0	0	0	0	11	715	0	0	0	146	195	1	0	0	0	0	1	274	16	2	0	0	258	0	0	0	0	0	1	0	0	0	11	0	5	0	79	0	86	98	0	0	5	94	36
ENSMUSG00000025262	Fam120c	0	0	0	0	0	0	0	0	0	0	0	0	0	0	0	0	0	0	0	0	0	0	0	0	0	0	0	0	0	0	0	0	0	0	0	0	0	0	0	0	0	0	0	0	0	0	0	0
ENSMUSG00000025261	Huwe1	25	33	58	135	87	0	0	0	0	166	13	1	0	8	0	57	0	0	0	0	0	0	1	64	0	0	0	24	0	0	0	9	0	0	0	0	0	0	0	45	0	0	0	0	9	0	0	1
ENSMUSG00000025260	Hsd17b10	38	174	0	0	0	0	0	27	0	0	0	0	0	65	12	110	20	42	0	0	0	0	0	0	0	0	0	110	0	0	0	0	0	0	0	0	0	0	40	127	14	62	62	0	18	0	0	0
ENSMUSG00000094335	Igkv1-117	0	0	0	0	0	0	0	0	0	0	0	0	0	0	0	0	0	0	0	0	0	0	0	0	0	0	0	0	0	0	0	0	0	0	0	0	0	0	0	0	0	0	0	0	0	0	0	0
ENSMUSG00000091122	Gm8247	0	0	0	0	0	0	0	0	0	0	0	0	0	0	0	0	0	0	0	0	0	0	0	0	0	0	0	0	0	0	0	0	0	0	0	0	0	0	0	0	0	0	0	0	0	0	0	0
ENSMUSG00000094337	Gm3286	0	0	0	0	0	0	0	0	0	0	0	0	0	0	0	0	0	0	0	0	0	0	0	0	0	0	0	0	0	0	0	0	0	0	0	0	0	0	0	0	0	0	0	0	0	0	0	0
ENSMUSG00000094336	Gm13693	0	0	0	0	0	0	0	0	0	0	0	0	0	0	0	0	0	0	0	0	0	0	0	0	0	0	0	0	0	0	0	0	0	0	0	0	0	0	0	0	0	0	0	0	0	0	0	0
ENSMUSG00000094338	Hist1h2bl	0	0	0	0	0	0	0	0	0	0	0	0	0	0	0	0	0	0	0	0	0	0	0	0	0	0	0	0	0	0	0	0	0	0	0	0	0	0	0	0	0	0	0	0	0	0	0	0
ENSMUSG00000091129	Iqcf6	0	0	0	0	0	0	0	0	0	0	0	0	0	0	0	0	0	0	0	0	0	0	0	0	0	0	0	0	0	0	0	0	0	0	0	0	0	0	0	0	0	0	0	0	0	0	0	0
ENSMUSG00000060131	Atp8b4	0	0	0	0	0	0	0	0	0	0	0	0	0	0	0	0	0	0	0	0	0	0	0	0	0	0	0	0	0	0	0	0	0	0	0	0	0	0	0	0	0	0	0	0	0	0	0	0
ENSMUSG00000047203	Vmn1r54	0	0	0	0	0	0	0	0	0	0	0	0	0	0	0	0	0	0	0	0	0	0	0	0	0	0	0	0	0	0	0	0	0	0	0	0	0	0	0	0	0	0	0	0	0	0	0	0
ENSMUSG00000047205	Dusp18	0	0	0	0	0	161	0	0	0	0	0	167	0	0	0	0	0	23	0	0	0	0	0	0	0	0	0	0	0	0	379	0	0	0	0	0	0	0	0	0	6	0	0	0	5	0	13	1
ENSMUSG00000047207	Olfr1495	0	0	0	0	0	0	0	0	0	0	0	0	0	0	0	0	0	0	0	0	0	0	0	0	0	0	0	0	0	0	0	0	0	0	0	0	0	0	0	0	0	0	0	0	0	0	0	0
ENSMUSG00000024725	Ostf1	0	111	341	1055	0	0	0	0	0	0	33	0	9	0	6	437	4	0	0	0	0	0	0	0	0	0	0	58	41	0	0	0	0	0	0	1	205	20	0	87	0	0	0	2	0	0	2	0
ENSMUSG00000097979	Gm4691	0	0	0	0	1	0	0	0	0	0	0	0	0	0	0	0	0	0	0	0	0	0	0	0	0	0	0	0	0	0	0	0	0	0	0	0	0	0	0	1	0	0	0	0	0	0	0	0
ENSMUSG00000097972	Scgb2b15	0	0	0	0	0	0	0	0	0	0	0	0	0	0	0	0	0	0	0	0	0	0	0	0	0	0	0	0	0	0	0	0	0	0	0	0	0	0	0	0	0	0	0	0	0	0	0	0
ENSMUSG00000097970	Gm27028	0	0	0	0	0	0	0	0	0	0	0	0	0	0	0	0	0	0	0	0	0	0	0	0	0	0	0	4	0	0	0	0	0	0	0	0	0	0	0	0	0	0	0	0	0	0	0	0
ENSMUSG00000097971	Gm26917	4	497	3	0	451	311	0	687	1500	642	21	307	281	187	0	264	2	5	0	1	211	208	331	126	7	129	1308	802	3	1	842	0	0	0	0	110	93	47	4	226	25	573	60	2	7	0	30	24
ENSMUSG00000067786	Nnat	0	22	0	0	0	0	0	106	276	0	0	0	0	0	3	0	0	0	0	0	0	0	0	0	125	0	0	0	9	0	0	0	0	0	0	0	183	0	0	17	0	0	42	0	31	3	15	7
ENSMUSG00000067787	Blcap	0	0	0	0	0	0	1	0	0	0	4	0	498	0	0	173	0	221	0	0	0	0	0	0	0	393	0	0	4	0	0	0	0	0	0	0	207	0	100	0	0	0	0	542	0	0	0	0
ENSMUSG00000097974	Gm10605	0	0	0	0	0	0	0	0	0	0	0	0	0	0	0	0	0	0	0	0	0	0	0	0	0	0	0	0	0	0	0	0	2	0	0	0	0	0	0	0	0	0	0	0	0	0	0	0
ENSMUSG00000102505	1600017P15Rik	0	0	0	0	0	0	0	0	0	0	0	0	0	0	0	0	0	0	0	0	0	0	0	0	0	0	0	0	0	0	0	0	0	0	0	0	0	0	0	0	0	0	0	0	0	0	0	0
ENSMUSG00000102502	Ighv1-10	0	0	0	0	0	0	0	0	0	0	0	0	0	0	0	0	0	0	0	0	0	0	0	0	0	0	0	0	0	0	0	0	0	0	0	0	0	0	0	0	0	0	0	0	0	0	0	0
ENSMUSG00000053279	Aldh1a1	123	0	0	0	0	0	0	626	0	0	0	0	0	0	27	0	0	0	0	0	0	0	0	0	0	0	0	0	0	0	0	0	0	0	0	63	0	0	28	1	0	0	363	0	0	0	0	23
ENSMUSG00000046491	C1qtnf2	0	0	0	0	0	0	0	0	0	0	0	0	0	0	0	0	0	0	0	0	0	0	0	0	0	0	0	0	0	0	0	0	0	0	0	0	0	0	0	0	0	0	0	0	0	0	0	0
ENSMUSG00000108022	RP23-78P7.2	0	0	0	0	0	0	0	0	0	0	0	0	0	0	0	0	0	0	0	0	0	0	0	0	0	0	0	0	0	0	0	0	0	0	0	0	0	0	0	0	0	0	0	0	0	0	0	0
ENSMUSG00000092027	Gm17062	0	0	0	0	0	0	0	0	0	0	0	0	0	0	0	0	0	0	0	0	0	0	0	0	0	0	0	0	0	0	0	0	0	0	0	0	0	0	0	0	0	0	0	0	0	0	0	0
ENSMUSG00000046490	Rnf222	0	0	0	0	0	0	0	0	0	0	0	0	0	0	0	0	0	0	0	0	0	0	0	0	0	0	0	0	0	0	0	0	0	0	0	0	0	0	0	0	0	0	0	0	0	0	0	0
ENSMUSG00000068327	Tlx2	0	0	0	0	0	0	0	0	0	0	0	0	0	0	0	0	0	0	0	0	0	0	0	0	0	0	0	0	0	0	0	0	0	0	0	0	0	0	0	0	0	0	0	0	0	0	0	0
ENSMUSG00000068323	Slc4a5	0	0	0	0	0	0	0	0	0	0	0	0	0	0	0	0	0	0	0	0	0	0	0	0	0	0	0	0	0	0	0	0	0	0	0	0	0	0	0	0	0	0	0	0	0	0	0	0
ENSMUSG00000068329	Htra2	0	135	0	2	0	0	0	0	0	58	0	0	0	0	0	58	0	0	0	0	0	0	0	16	0	71	0	5	0	0	0	0	2	0	0	18	0	0	0	118	0	93	0	0	3	0	16	16
ENSMUSG00000068328	Aup1	4	0	0	183	0	0	0	0	0	130	0	0	67	96	6	524	43	182	0	0	0	3	0	29	130	390	260	197	0	0	65	3	0	0	0	48	201	24	83	0	0	145	113	3	35	13	0	44
ENSMUSG00000106388	Rhox7-ps2	0	0	0	0	0	0	0	0	0	0	0	0	0	0	0	0	0	0	0	0	0	0	0	0	0	0	0	0	0	0	0	0	0	0	0	0	0	0	0	0	0	0	0	0	0	0	0	0
ENSMUSG00000106384	Gm43188	0	0	0	0	1	0	0	0	0	0	0	0	1	0	0	0	0	0	0	0	0	142	0	1	0	0	0	338	0	0	0	0	0	0	0	0	0	0	0	0	0	0	23	0	1	0	0	0
ENSMUSG00000106385	Gm42943	0	0	0	0	0	0	0	0	0	0	0	0	0	0	0	0	0	0	0	0	0	0	0	1	0	0	0	0	0	0	0	0	0	0	0	0	0	0	0	0	0	0	0	0	0	0	0	0
ENSMUSG00000106386	Gm42991	0	0	0	0	0	0	0	0	0	0	0	0	0	0	0	0	0	0	0	0	0	0	0	0	0	0	0	0	0	0	0	0	0	0	0	0	0	0	0	0	0	0	0	0	0	0	0	0
ENSMUSG00000106387	Igkv4-73	0	0	0	0	0	0	0	0	0	0	0	0	0	0	0	0	0	0	0	0	0	0	0	0	0	0	0	0	0	0	0	0	0	0	0	0	0	0	0	0	0	0	0	0	0	0	0	0
ENSMUSG00000106380	Gm43683	0	0	0	0	0	0	0	0	0	0	0	0	0	0	0	0	0	0	0	0	0	0	0	0	0	0	0	0	0	0	0	0	0	0	0	0	0	0	0	0	0	0	0	0	0	0	0	0
ENSMUSG00000106381	Igkv2-95-1	0	0	0	0	0	0	0	0	0	0	0	0	0	0	0	0	0	0	0	0	0	0	0	0	0	0	0	0	0	0	0	0	0	0	0	0	0	0	0	0	0	0	0	0	0	0	0	0
ENSMUSG00000106382	Trav4-1	0	0	0	0	0	0	0	0	0	0	0	0	0	0	0	0	0	0	0	0	0	0	0	0	0	0	0	0	0	0	0	0	0	0	0	0	0	0	0	0	0	0	0	0	0	0	0	0
ENSMUSG00000106383	E330034L11Rik	0	0	0	0	0	0	0	0	0	0	0	0	0	0	0	0	0	0	0	0	0	0	0	0	0	1	0	0	0	0	0	0	0	0	0	0	0	0	0	0	0	0	0	0	0	0	0	0
ENSMUSG00000063445	Nmral1	0	0	132	0	0	0	0	0	0	0	0	0	0	0	0	0	0	0	0	0	0	0	0	0	0	0	0	49	0	0	0	0	0	0	0	0	0	0	0	89	0	0	0	0	0	0	0	0
ENSMUSG00000063447	Ube2d2b	0	0	0	0	0	0	0	0	0	0	0	0	0	0	0	0	0	0	0	0	0	0	0	0	0	0	0	1	0	0	0	0	0	0	0	0	0	0	0	0	0	0	0	0	0	0	0	0
ENSMUSG00000063446	Lppr1	0	0	0	0	1	0	0	0	0	0	0	0	0	0	0	0	0	0	0	0	0	4	0	0	0	0	0	0	0	0	0	0	0	0	0	0	0	0	0	0	0	0	0	0	0	0	0	0
ENSMUSG00000076940	Iglv2	0	0	0	0	0	0	0	0	0	0	0	0	0	0	0	0	0	0	0	0	0	0	0	0	0	0	0	0	0	0	0	0	0	0	0	0	0	0	0	0	0	0	0	0	0	0	0	0
ENSMUSG00000100979	Gm29347	0	0	0	0	0	0	0	0	0	0	0	0	0	0	0	0	0	0	0	0	0	0	0	0	0	0	0	0	0	0	0	0	0	0	0	0	0	0	0	0	0	0	0	0	0	0	0	0
ENSMUSG00000100978	Gm20912	0	0	0	0	0	0	0	0	0	0	0	0	0	0	0	0	0	0	0	0	0	0	0	0	0	0	0	0	0	0	0	0	0	0	0	0	0	0	0	0	0	0	0	0	0	0	0	0
ENSMUSG00000066438	Plekhd1	0	0	0	0	0	0	0	0	0	0	0	0	0	0	0	0	0	0	0	0	0	0	0	0	0	0	0	0	0	0	0	0	0	0	0	0	0	0	0	0	0	0	0	0	0	0	0	0
ENSMUSG00000100971	Gm28824	0	0	0	0	0	0	0	0	0	0	0	0	0	0	0	0	0	0	0	0	0	0	0	0	0	0	0	0	0	0	0	0	0	0	0	0	0	0	0	0	0	0	0	0	0	0	0	0
ENSMUSG00000100970	Gm29270	0	0	0	0	0	0	0	0	0	0	0	0	0	0	0	0	0	0	0	0	0	0	0	0	0	0	0	0	0	0	0	0	0	0	0	0	0	0	0	0	0	0	0	0	0	0	0	0
ENSMUSG00000100973	Gm29299	0	0	0	0	0	0	0	0	0	0	0	0	0	0	0	0	0	0	0	0	0	0	0	0	0	0	0	0	0	0	0	0	0	0	0	0	0	0	0	0	0	0	0	0	0	0	0	0
ENSMUSG00000100972	Gm28553	0	0	0	0	0	0	0	0	0	0	0	0	0	0	0	0	0	0	0	0	0	0	0	0	0	0	0	0	0	0	0	0	0	0	0	0	0	0	0	0	0	0	0	0	0	0	0	0
ENSMUSG00000100975	Gm28875	0	0	0	0	0	0	0	0	0	0	0	0	0	0	0	0	0	0	0	0	0	0	0	0	0	0	0	0	0	0	0	0	0	0	0	0	0	0	0	0	0	0	0	0	0	0	0	0
ENSMUSG00000100974	Gm28459	0	0	0	0	0	0	0	0	0	0	0	0	0	0	0	0	0	0	0	0	0	0	0	0	0	0	0	0	0	0	0	0	0	0	0	0	0	0	0	0	0	0	0	0	0	0	0	0
ENSMUSG00000100976	Gm29134	0	0	0	0	0	0	0	0	0	0	0	0	0	0	0	0	0	0	0	0	0	0	0	0	0	0	0	0	0	0	0	0	0	0	0	0	0	0	0	0	0	0	0	0	0	0	0	0
ENSMUSG00000092474	Gm20478	0	0	0	0	0	0	0	0	0	0	0	0	0	0	0	0	0	0	0	0	0	0	0	0	0	0	0	0	0	0	0	0	0	0	0	0	0	0	0	0	0	0	0	0	0	0	0	0
ENSMUSG00000092476	Vmn1r-ps65	0	0	0	0	0	0	0	0	0	0	0	0	0	0	0	0	0	0	0	0	0	0	0	0	0	0	0	0	0	0	0	0	0	0	0	0	0	0	0	0	0	0	0	0	0	0	0	0
ENSMUSG00000092477	Gm18808	0	0	0	0	0	0	0	0	0	0	0	0	0	0	0	0	0	0	0	0	0	0	0	0	0	0	0	0	0	0	0	0	0	0	0	0	0	0	0	0	0	0	0	0	0	0	0	0
ENSMUSG00000092470	Gm20518	0	0	0	0	0	0	0	0	0	0	0	0	0	0	0	0	0	0	0	0	0	0	0	0	0	0	0	0	0	0	0	0	0	0	0	0	0	0	0	0	0	0	0	0	0	0	0	0
ENSMUSG00000092471	Cyp21a2-ps	0	0	0	0	0	0	0	0	0	0	0	0	0	0	0	0	0	0	0	0	0	0	0	0	0	0	0	0	0	0	0	0	0	0	0	0	0	0	0	0	0	0	0	0	0	0	0	0
ENSMUSG00000092472	Gm20473	0	0	0	0	0	0	0	0	0	0	0	0	0	0	0	0	0	0	0	0	0	0	0	0	0	0	0	0	0	0	0	0	0	0	0	0	0	0	0	0	0	0	0	0	0	0	0	0
ENSMUSG00000092473	Vmn1r180	0	0	0	0	0	0	0	0	0	0	0	0	0	0	0	0	0	0	0	0	0	0	0	0	0	0	0	0	0	0	0	0	0	0	0	0	0	0	0	0	0	0	0	0	0	0	0	0
ENSMUSG00000019932	Kera	0	0	0	0	0	0	0	0	0	0	0	0	0	0	0	0	0	0	0	0	0	0	0	0	0	0	0	0	0	0	0	0	0	0	0	0	0	0	0	0	0	0	0	0	0	0	0	0
ENSMUSG00000019933	Mrln	0	0	0	0	0	0	0	0	0	0	0	0	0	0	0	11	0	0	0	0	0	0	0	0	0	0	0	0	0	0	0	0	0	0	0	0	0	10	0	0	0	0	0	0	0	0	0	0
ENSMUSG00000019935	Slc17a8	0	0	0	0	0	0	0	0	0	0	0	0	0	0	0	0	0	0	0	0	0	0	0	0	0	0	0	0	0	0	0	0	0	0	0	0	0	0	0	0	0	0	0	0	0	0	0	0
ENSMUSG00000019936	Epyc	0	0	0	0	0	0	0	0	0	0	0	0	0	0	0	0	0	0	0	0	0	0	0	0	0	0	0	0	0	0	0	0	0	0	0	0	0	0	0	0	0	0	0	0	0	0	0	0
ENSMUSG00000100888	Gm29567	0	0	0	0	0	0	0	0	0	0	0	0	0	0	0	0	0	0	0	0	0	0	0	0	0	0	0	0	0	0	0	0	0	0	0	0	0	0	0	0	0	0	0	0	0	0	0	0
ENSMUSG00000070469	Adamtsl3	0	0	0	0	0	0	0	0	0	0	0	0	0	0	0	0	0	0	0	0	0	0	0	0	0	0	0	0	0	0	0	0	0	0	0	0	0	0	0	0	0	0	0	0	0	0	0	0
ENSMUSG00000103779	Gm36931	0	0	0	0	0	0	0	0	2	0	0	0	0	0	0	1	0	0	0	0	0	0	0	0	1	0	1	0	0	0	0	0	0	0	0	0	0	0	0	0	0	0	0	0	0	0	0	1
ENSMUSG00000064145	Arih2	0	0	0	0	1	269	0	136	190	0	1	314	162	0	0	18	10	0	0	0	0	1	0	0	60	0	0	31	0	0	3	2	0	0	0	0	0	0	0	0	1	0	0	21	3	1	0	0
ENSMUSG00000020346	Mgat1	0	0	0	0	0	0	0	0	0	257	0	0	0	6	0	266	0	0	0	0	0	0	0	0	0	0	0	111	0	0	0	0	0	0	0	0	0	0	0	0	0	0	0	0	0	0	0	0
ENSMUSG00000070465	Gm9696	0	0	0	0	0	0	0	0	0	0	0	0	0	0	0	0	0	0	0	0	0	0	0	0	0	0	0	0	0	0	0	0	0	0	0	0	0	0	0	0	0	0	0	0	0	0	0	0
ENSMUSG00000103775	Gm36997	0	0	0	0	0	0	0	0	0	0	0	0	0	0	0	0	0	0	0	0	0	0	0	0	0	0	0	0	0	0	0	0	0	0	0	0	0	0	0	0	0	0	0	0	0	0	0	0
ENSMUSG00000064141	Zfp69	0	0	0	0	0	0	0	0	0	0	0	0	0	0	0	0	0	0	0	0	0	175	0	0	0	0	0	0	0	0	0	0	0	0	0	0	0	0	0	44	0	0	0	0	0	0	0	0
ENSMUSG00000064140	Trim38	0	0	0	0	0	0	0	0	0	0	0	0	0	0	0	0	0	0	0	0	0	0	0	0	0	0	0	0	0	0	0	0	0	0	0	0	0	0	0	0	0	0	0	0	0	0	0	0
ENSMUSG00000103770	Pcdha9	0	0	0	0	0	0	0	0	0	0	0	0	0	0	0	0	0	0	0	0	160	0	0	0	0	0	0	0	0	0	0	0	0	0	0	0	52	0	0	0	0	0	0	0	0	0	0	0
ENSMUSG00000020340	Cyfip2	0	27	7	0	1	357	0	1268	1434	882	12	382	154	42	10	161	19	16	56	0	69	0	10	3	1371	704	48	125	23	1154	161	2	1	0	7	116	845	50	113	1589	54	457	21	814	35	38	38	23
ENSMUSG00000053490	Trim60	0	0	0	0	0	0	0	0	0	0	0	0	0	0	0	0	0	0	0	0	0	0	0	0	0	0	0	0	0	0	0	0	0	0	0	0	0	0	0	0	0	0	0	0	0	0	0	0
ENSMUSG00000053499	Gm5444	0	0	0	0	0	0	0	0	0	0	0	0	0	0	0	0	0	0	0	0	0	0	0	0	0	0	0	0	0	0	0	0	0	0	0	0	0	0	0	0	0	0	0	0	0	0	0	0
ENSMUSG00000107479	RP23-111G16.8	0	0	0	0	0	0	0	0	0	0	0	0	0	0	0	0	0	0	0	0	0	0	0	0	0	0	0	0	0	0	0	0	0	0	0	0	0	0	0	0	0	0	0	0	0	0	0	0
ENSMUSG00000107478	Atn1	1	0	0	0	0	1	0	0	0	0	0	0	0	0	0	0	0	1	0	0	0	0	0	0	10	0	15	12	0	0	0	0	0	0	0	0	0	0	0	0	0	0	0	0	0	0	0	0
ENSMUSG00000107477	RP23-45G16.11	0	0	0	0	0	0	0	0	0	0	0	0	0	0	0	0	0	0	0	0	0	0	0	0	0	0	0	0	0	0	0	0	0	0	0	0	0	0	0	0	0	0	0	0	0	0	0	0
ENSMUSG00000107476	Zfp862-ps	0	0	0	0	0	0	0	0	0	0	0	0	0	0	0	2	0	0	0	0	0	0	0	0	0	142	0	0	0	0	0	0	0	0	0	0	0	0	0	4	0	0	0	0	0	0	0	0
ENSMUSG00000107473	RP24-571G22.1	0	0	0	0	0	0	0	0	0	0	0	0	0	0	0	0	0	0	0	0	0	0	0	0	0	0	0	0	0	0	0	0	0	0	0	0	0	0	0	0	0	0	0	0	0	0	0	0
ENSMUSG00000107472	RP23-333I12.1	0	0	0	0	0	0	0	0	0	0	0	0	0	0	0	0	0	0	0	0	0	0	0	0	0	0	0	0	0	0	0	0	0	0	0	0	0	0	0	0	0	0	0	0	0	0	0	0
ENSMUSG00000054728	Phactr1	0	176	0	1	1782	630	504	58	1	1	34	651	0	156	6	404	4	114	318	0	221	1	85	0	678	2	241	157	2	1069	0	4	0	0	4	135	305	38	14	321	18	390	58	17	16	7	12	33
ENSMUSG00000054723	Vmac	0	0	0	0	0	0	0	0	0	0	0	0	0	0	0	9	0	0	0	0	0	0	0	0	0	0	0	0	0	0	0	0	0	0	0	0	0	0	0	0	0	122	0	0	0	0	0	0
ENSMUSG00000054720	Lrrc8c	0	0	0	0	0	6	0	632	0	331	1	8	94	0	0	0	0	0	0	0	244	0	0	0	360	1	0	5	0	229	0	0	0	0	0	14	0	41	0	224	0	0	0	0	0	0	0	0
ENSMUSG00000054727	1700013H16Rik	0	0	0	0	0	0	0	0	0	0	0	0	0	0	0	0	0	0	0	0	0	0	0	0	0	0	0	0	0	0	0	0	0	0	0	0	0	0	0	0	0	0	0	0	0	0	0	0
ENSMUSG00000079806	Gm21719	0	0	0	0	0	0	0	0	0	0	0	0	0	0	0	0	0	0	0	0	0	0	0	0	0	0	0	0	0	0	0	0	0	0	0	0	0	0	0	0	0	0	0	0	0	0	0	0
ENSMUSG00000102642	A130048G24Rik	0	0	0	0	0	0	0	0	0	0	0	0	0	0	0	0	0	0	0	0	0	0	0	10	0	0	0	0	0	0	0	0	0	0	0	0	0	0	0	0	0	0	0	0	0	0	0	0
ENSMUSG00000036744	Olfr701	0	0	0	0	0	0	0	0	0	0	0	0	0	0	0	0	0	0	0	0	0	0	0	0	0	0	0	0	0	0	0	0	0	0	0	0	0	0	0	0	0	0	0	0	0	0	0	0
ENSMUSG00000036745	Ttll7	0	50	80	0	0	771	1	1	89	51	0	881	22	0	0	61	2	119	0	0	0	0	0	130	70	56	0	0	1	92	0	0	0	0	1	0	52	0	60	242	0	1	60	0	19	2	31	12
ENSMUSG00000096201	Gm10715	0	0	0	0	0	0	0	0	0	0	0	0	0	0	0	0	0	0	0	0	0	0	0	0	0	0	0	0	0	0	0	0	0	0	0	0	0	0	0	0	0	0	0	0	0	0	0	0
ENSMUSG00000036743	Psma8	0	0	0	0	0	0	0	0	0	0	0	0	0	0	0	0	0	0	0	0	0	0	0	0	0	0	0	0	0	0	0	0	0	0	0	17	0	0	0	0	0	0	0	0	0	0	0	0
ENSMUSG00000033510	Otud7a	0	0	0	0	0	0	0	0	0	0	0	0	0	0	0	0	0	9	0	0	0	0	2	0	17	0	0	5	0	0	0	0	0	0	0	0	0	0	0	0	0	0	0	0	0	0	0	0
ENSMUSG00000036748	Cuedc2	0	340	2	698	0	0	0	366	0	212	4	0	91	14	11	265	6	106	0	0	137	43	9	1	0	75	58	57	0	45	95	2	0	0	0	35	42	0	19	65	8	55	134	0	11	3	58	5
ENSMUSG00000036749	Pramel5	0	0	0	0	0	0	0	0	0	0	0	0	0	0	0	0	0	0	0	0	0	0	0	0	0	0	0	0	0	0	0	0	0	0	0	0	0	0	0	0	0	0	0	0	0	0	0	0
ENSMUSG00000096209	Olfr510	0	0	0	0	0	0	0	0	0	0	0	0	0	0	0	0	0	0	0	0	0	0	0	0	0	0	0	0	0	0	0	0	0	0	0	0	0	0	0	0	0	0	0	0	0	0	0	0
ENSMUSG00000021587	Pcsk1	0	529	0	0	0	0	0	117	0	2	53	1	233	110	0	0	0	0	0	0	0	0	0	0	66	0	0	38	0	0	0	0	0	0	0	48	0	9	72	0	0	0	0	332	0	0	0	0
ENSMUSG00000062797	l7Rn6	0	0	0	0	0	14	0	0	0	17	0	11	0	54	1	72	0	282	1	0	220	0	50	0	0	0	161	50	0	0	114	0	1	0	0	16	170	0	1	56	13	0	0	0	3	5	0	0
ENSMUSG00000062794	Zfp599	0	0	0	0	0	0	0	0	0	0	0	0	0	0	0	0	0	0	0	0	0	0	10	0	0	0	0	142	0	0	0	0	0	0	0	0	0	0	0	0	41	0	0	225	0	0	0	0
ENSMUSG00000062793	Olfr1158	0	0	0	0	0	0	0	0	0	0	0	0	0	0	0	0	0	0	0	0	0	0	0	0	0	0	0	0	0	0	0	0	0	0	0	0	0	0	0	0	0	0	0	0	0	0	0	0
ENSMUSG00000062791	Gm382	0	0	0	0	0	0	0	0	0	0	0	0	0	0	0	0	0	0	0	0	0	0	0	0	0	0	0	0	0	0	0	0	0	0	0	0	0	0	0	0	0	0	0	0	0	0	0	0
ENSMUSG00000062421	Arf2	2	0	0	0	0	87	0	0	0	0	11	88	1	2	15	266	0	0	0	1	435	0	226	0	0	0	0	1	0	0	0	0	0	0	0	1	455	6	0	235	0	21	23	0	1	1	0	5
ENSMUSG00000062426	Olfr304	0	0	0	0	0	0	0	0	0	0	0	0	0	0	0	0	0	0	0	0	0	0	0	0	0	0	0	0	0	0	0	0	0	0	0	0	0	0	0	0	0	0	0	0	0	0	0	0
ENSMUSG00000019066	Rab3d	0	0	0	0	0	0	0	0	0	0	0	0	0	0	0	0	0	0	0	0	0	0	0	0	0	0	0	0	1	0	0	0	0	0	0	0	0	0	0	0	0	0	0	0	0	0	0	0
ENSMUSG00000035498	Cdcp1	0	0	0	0	0	0	0	0	0	0	0	0	0	0	0	0	0	0	0	0	0	0	0	0	0	0	0	0	0	0	0	0	0	0	0	0	0	0	0	0	0	0	0	0	0	0	0	0
ENSMUSG00000091462	Gm17084	0	0	4	0	0	0	0	0	0	0	1	0	2	0	0	47	0	0	1	0	0	0	0	0	0	0	0	0	0	0	0	0	0	0	0	0	0	0	0	77	0	0	0	0	4	0	0	0
ENSMUSG00000101731	3830432H09Rik	0	0	0	0	0	0	0	0	0	0	0	0	0	0	0	0	0	0	0	0	0	0	0	0	0	0	0	0	0	0	0	0	0	0	0	0	0	0	0	0	0	0	0	0	0	0	0	0
ENSMUSG00000091460	Gm7808	0	1	0	7	0	0	0	0	0	0	1	0	1	0	0	1	0	0	2	2	4	0	0	2	0	2	0	1	0	0	0	0	0	0	0	1	2	0	1	0	0	2	1	0	1	0	0	0
ENSMUSG00000101733	Gm29189	0	0	0	0	0	0	0	0	0	0	0	0	0	0	0	0	0	0	0	0	0	0	0	0	0	0	0	0	0	0	0	0	0	0	0	0	0	0	0	0	0	0	0	0	0	0	0	0
ENSMUSG00000101734	4933400C23Rik	0	0	0	0	0	0	0	0	0	0	0	0	0	0	0	0	0	0	0	0	0	0	0	0	0	0	0	0	0	0	0	0	0	0	0	0	0	0	0	0	0	0	0	0	0	0	0	0
ENSMUSG00000101737	Gm28849	0	0	0	0	0	0	0	0	0	0	0	0	0	0	0	0	0	0	0	0	0	0	0	0	0	0	0	0	0	0	0	0	0	0	0	0	0	0	0	0	0	0	0	0	0	0	0	0
ENSMUSG00000101738	Gm29006	0	0	0	0	0	0	0	0	0	0	0	0	0	0	0	0	0	0	0	0	0	0	0	0	0	0	0	0	0	0	0	0	0	0	0	0	0	0	0	0	0	0	0	0	0	0	0	0
ENSMUSG00000101739	Gm5733	0	0	0	0	0	0	0	0	0	0	0	0	0	0	0	0	0	0	0	0	0	0	0	0	0	0	0	0	0	0	0	0	0	0	0	0	0	0	0	0	0	0	0	0	0	0	0	0
ENSMUSG00000055891	Ubl4b	0	0	0	0	0	0	0	0	0	0	0	0	0	0	0	0	0	0	0	0	0	0	0	0	0	0	0	0	0	0	0	0	0	0	0	0	0	0	0	0	0	0	0	0	0	0	0	0
ENSMUSG00000055897	Ppp4r1l-ps	0	0	0	2	0	0	0	0	0	0	0	0	0	122	1	0	2	0	0	0	0	132	0	0	0	0	1	139	0	53	0	0	0	0	0	0	0	0	0	0	0	0	0	0	0	0	0	0
ENSMUSG00000055895	Oosp2	0	0	0	0	0	0	0	0	0	0	0	0	0	0	0	0	0	0	0	0	0	0	0	0	0	0	0	0	0	0	0	0	0	0	0	0	0	0	0	0	0	0	0	0	0	0	0	0
ENSMUSG00000108012	RP24-137B5.2	0	0	0	0	0	0	0	0	0	0	0	0	0	0	0	0	0	0	0	0	0	0	0	0	0	0	0	0	0	0	0	0	0	0	0	0	0	0	0	0	0	0	0	0	0	0	0	0
ENSMUSG00000108010	RP23-74G1.5	0	0	0	0	0	0	0	0	0	0	0	0	0	0	0	0	0	0	0	0	0	0	0	0	0	0	0	0	0	0	0	0	0	0	0	0	0	0	0	0	0	0	0	0	0	0	0	0
ENSMUSG00000108011	RP23-114E15.17	0	0	0	0	0	0	0	0	0	0	0	0	0	0	0	0	0	0	0	0	0	0	0	0	0	0	0	0	0	0	0	0	0	0	0	0	0	0	0	0	0	0	0	0	0	0	0	0
ENSMUSG00000071738	Cldn34b3	0	0	0	0	0	0	0	0	0	0	0	0	0	0	0	0	0	0	0	0	0	0	0	0	0	0	0	0	0	0	0	0	0	0	0	0	0	0	0	0	0	0	0	0	0	0	0	0
ENSMUSG00000108014	RP23-447L9.2	0	0	0	0	0	0	0	0	0	0	0	0	0	0	0	0	0	0	0	0	0	0	0	0	0	0	0	0	0	0	0	0	0	0	0	0	0	0	0	0	0	0	0	0	0	0	0	0
ENSMUSG00000108015	RP23-81F19.1	0	0	0	0	0	0	0	0	0	0	0	0	0	0	0	0	0	0	0	0	0	0	0	0	0	0	0	0	0	0	0	0	0	0	0	0	0	0	0	0	0	0	0	0	0	0	0	0
ENSMUSG00000060499	Rpl10l	0	0	0	0	0	0	0	0	0	0	0	0	0	0	0	0	0	0	0	0	0	0	0	0	0	0	0	0	0	0	0	0	0	0	0	0	0	0	0	0	0	0	0	0	0	0	0	0
ENSMUSG00000097154	Gm26510	0	0	0	0	0	0	0	0	0	0	0	0	0	0	0	0	0	0	0	0	0	0	0	0	0	0	0	0	0	0	0	0	0	0	0	0	0	0	0	0	0	0	62	0	0	0	0	0
ENSMUSG00000097155	Gm26511	0	0	0	0	0	0	0	0	0	0	0	0	0	0	0	0	0	0	0	0	0	0	0	0	0	0	0	0	0	3	0	0	0	0	0	0	0	0	0	0	0	0	0	0	0	0	0	0
ENSMUSG00000097156	Gm3764	0	0	0	0	0	209	0	0	0	71	7	244	23	12	0	36	0	0	0	0	0	0	109	0	1	0	138	127	0	36	0	0	0	0	0	0	65	0	0	280	11	0	0	0	4	0	8	3
ENSMUSG00000097157	Gm26512	0	0	0	0	0	0	0	0	0	0	0	0	0	0	0	0	0	0	0	0	0	0	0	0	0	0	0	0	0	0	0	0	0	0	0	0	0	0	0	0	0	0	0	0	0	0	0	0
ENSMUSG00000097150	Gm26513	0	0	0	0	1	0	0	0	281	0	0	0	0	0	0	0	0	0	0	0	25	0	0	0	0	0	0	0	0	0	0	0	0	0	0	0	0	0	0	0	0	0	13	0	0	0	0	0
ENSMUSG00000097151	Gm26514	0	0	0	0	0	0	0	0	0	0	0	0	0	0	0	0	0	0	0	0	0	0	0	0	0	0	3	0	0	0	0	0	0	0	0	0	0	0	0	0	22	0	0	0	0	0	0	0
ENSMUSG00000097152	Gm26515	0	0	0	0	0	0	0	0	0	0	0	0	0	0	0	0	0	0	0	0	0	0	0	0	0	0	0	0	0	0	0	0	0	0	0	0	0	0	0	2	0	0	0	0	0	0	0	0
ENSMUSG00000097158	Gm26516	0	0	0	0	0	0	0	0	0	0	0	0	0	0	0	0	0	4	0	0	0	0	0	0	0	0	0	0	0	0	0	0	0	0	0	0	0	0	0	0	0	0	0	0	0	0	0	0
ENSMUSG00000097159	Gm26517	0	0	0	0	0	0	0	0	0	0	0	0	0	0	0	0	0	0	0	0	0	0	0	0	0	0	0	0	0	0	0	0	0	0	0	0	0	0	0	0	0	0	0	0	0	0	0	0
ENSMUSG00000031918	Mtmr2	0	0	0	0	0	0	0	9	0	65	0	0	17	24	2	169	0	102	0	0	290	0	4	0	2	0	0	162	0	0	0	0	0	0	0	0	0	0	0	0	0	0	11	9	0	2	0	0
ENSMUSG00000031919	Tmed6	0	0	0	0	0	0	0	0	0	0	0	0	0	0	0	0	0	0	0	0	0	0	0	0	0	0	0	0	0	0	0	0	0	0	0	0	0	0	0	0	0	0	0	0	0	0	0	0
ENSMUSG00000031916	Cog8	0	38	0	0	0	0	0	86	81	0	36	0	0	82	0	0	0	0	0	0	14	0	0	16	37	0	38	0	0	0	0	0	0	1	0	17	0	22	0	181	0	0	32	0	0	3	0	2
ENSMUSG00000031917	Nip7	0	0	0	0	0	0	0	1	0	0	0	0	0	46	3	176	0	0	0	2	0	1	0	0	154	0	1	94	0	0	0	0	0	0	0	0	0	3	0	104	0	66	79	0	10	0	0	0
ENSMUSG00000031910	Has3	0	0	0	0	0	0	0	0	0	0	0	0	0	0	0	3	0	0	0	0	0	0	0	0	0	0	0	40	0	0	0	0	0	0	0	0	0	0	0	0	0	0	0	0	0	0	0	0
ENSMUSG00000031913	Vps4a	0	418	0	0	0	0	0	86	0	0	0	0	13	0	0	347	9	17	0	0	397	0	38	15	478	0	0	34	0	3	0	1	0	0	0	0	319	18	0	0	15	107	0	0	6	0	0	31
ENSMUSG00000049349	Gm5105	0	0	0	0	0	0	0	0	0	0	0	0	0	0	0	45	0	0	0	0	0	0	0	0	0	0	0	0	0	0	0	0	0	0	0	0	0	0	5	0	0	0	0	0	0	0	0	0
ENSMUSG00000038637	Lrrc56	0	0	0	0	0	0	0	0	0	0	0	0	0	0	0	0	0	0	0	0	0	0	0	0	0	0	0	0	0	0	0	4	0	0	0	0	0	0	0	0	0	47	0	0	0	0	0	0
ENSMUSG00000038633	Degs1	0	4	0	0	1	318	0	301	179	1101	1	328	231	1	5	267	1	0	0	0	595	0	0	45	0	0	0	92	0	0	369	0	6	0	0	25	1159	23	93	1	0	336	146	0	0	0	12	46
ENSMUSG00000038630	Zkscan16	0	0	0	0	0	67	0	0	0	0	0	60	0	0	0	0	0	0	0	0	0	0	0	0	3	0	0	0	0	0	0	0	0	0	0	0	0	0	0	0	0	0	0	0	21	0	0	0
ENSMUSG00000030359	Pzp	0	0	0	0	0	0	0	0	0	0	0	0	0	0	0	0	0	0	0	0	0	0	0	0	0	0	0	0	0	0	0	0	0	0	0	0	0	0	0	0	0	0	0	0	0	0	0	0
ENSMUSG00000030357	Fkbp4	0	727	0	1839	0	0	0	299	1194	0	39	0	213	1	10	12	0	119	0	0	40	163	0	2	513	302	1193	242	0	577	156	0	0	0	0	2	0	34	88	425	2	10	0	589	13	10	15	0
ENSMUSG00000030351	Tspan11	0	0	0	0	0	0	0	0	0	0	0	0	0	0	0	0	0	0	0	0	0	0	0	0	0	0	0	0	0	0	0	0	0	0	0	0	0	0	0	0	0	0	0	0	0	0	0	20
ENSMUSG00000030350	Prmt8	0	0	0	0	637	0	1	0	0	0	0	0	0	0	3	0	0	0	0	0	0	0	0	14	0	0	0	0	0	620	122	3	0	0	0	20	626	0	73	483	0	23	0	0	16	4	4	0
ENSMUSG00000030353	Tead4	0	0	0	0	0	0	0	0	0	0	0	0	0	0	0	0	0	0	0	0	0	0	0	0	0	0	5	0	0	0	0	0	0	0	0	0	0	0	0	0	0	0	0	0	0	0	0	0
ENSMUSG00000030352	Tspan9	0	0	0	0	0	0	0	0	0	0	0	0	0	0	0	8	0	0	0	0	0	0	0	0	0	0	0	27	0	0	0	0	0	0	0	0	0	0	0	0	0	0	56	0	8	0	0	0
ENSMUSG00000104818	Gm43661	0	0	0	0	0	0	0	0	0	0	0	0	0	0	0	0	0	0	0	0	0	0	0	0	0	0	0	0	0	0	0	0	0	0	0	0	0	0	0	0	0	0	0	0	0	0	0	0
ENSMUSG00000104816	Gm43473	0	0	0	0	0	0	0	0	0	0	0	0	0	0	0	0	0	0	0	0	0	0	0	0	0	0	0	0	0	0	0	0	0	0	0	0	0	0	0	0	0	0	0	0	0	0	0	0
ENSMUSG00000104814	Gm42979	0	0	0	0	0	0	0	0	0	0	0	0	0	0	0	1	0	0	0	0	0	0	0	0	0	0	0	0	0	0	0	0	0	0	0	0	0	0	0	0	0	0	0	0	0	0	36	0
ENSMUSG00000104815	Trav5-2	0	0	0	0	0	0	0	0	0	0	0	0	0	0	0	0	0	0	0	0	0	0	0	0	0	0	0	0	0	0	0	0	0	0	0	0	0	0	0	0	0	0	0	0	0	0	0	0
ENSMUSG00000104811	Gm43644	0	0	0	0	0	0	0	0	0	0	0	0	0	0	0	0	0	0	0	0	0	0	0	0	0	0	0	0	0	0	0	0	0	0	0	0	0	0	0	0	0	0	0	0	0	0	0	0
ENSMUSG00000073460	Pnldc1	0	0	0	0	0	0	0	0	0	0	0	0	0	0	0	0	0	0	0	0	0	0	0	0	0	0	0	0	0	0	0	0	0	0	0	0	0	0	0	0	0	0	0	0	0	0	0	0
ENSMUSG00000073468	Sft2d1	6	39	0	2	2	0	0	208	135	122	18	0	0	24	6	243	8	113	0	0	12	33	28	0	0	0	99	57	0	0	0	1	0	0	0	8	84	11	0	46	0	29	0	247	3	5	0	3
ENSMUSG00000049699	Ucn2	0	0	0	0	0	0	0	0	0	0	0	0	0	0	0	0	0	0	0	0	0	0	0	0	0	0	0	0	0	0	0	0	0	0	0	0	0	0	0	0	0	0	0	0	0	0	0	0
ENSMUSG00000049694	BC048671	0	0	0	0	0	0	0	0	0	0	0	0	0	0	0	0	0	0	0	0	0	0	0	0	0	0	0	0	0	0	0	0	0	0	0	0	0	0	0	0	0	0	0	0	0	0	0	0
ENSMUSG00000049690	Nckap5	0	0	0	0	0	0	0	0	0	0	0	0	0	0	0	0	0	0	0	0	0	0	0	0	0	0	0	0	0	0	0	0	0	0	0	0	0	0	0	0	0	0	0	0	0	0	0	0
ENSMUSG00000049691	Nkx3-2	0	0	0	0	0	0	0	0	0	0	0	0	0	0	0	0	0	0	0	0	0	0	0	0	0	0	0	0	0	0	0	0	0	0	0	0	0	0	0	0	0	0	0	0	0	0	0	0
ENSMUSG00000049692	Tmem239	0	0	0	0	0	0	0	0	0	0	0	0	0	0	0	0	0	0	0	0	0	0	0	0	0	0	0	0	0	0	0	0	0	0	0	0	0	0	0	0	0	0	0	0	0	0	0	0
ENSMUSG00000035329	Fbxo33	5	0	0	0	0	0	0	331	0	21	0	0	40	0	0	93	0	6	0	0	3	0	0	0	0	13	112	13	0	2	0	0	0	0	0	2	811	7	93	0	0	39	0	0	13	0	0	15
ENSMUSG00000035325	Sec31a	0	36	0	809	0	0	0	0	0	0	0	0	115	0	0	51	6	0	0	0	538	0	0	14	161	0	434	0	0	524	373	1	0	0	0	30	260	47	0	1	18	28	0	0	0	10	13	9
ENSMUSG00000070605	Gm13251	0	0	0	0	0	0	0	0	0	0	0	0	0	0	0	0	0	0	0	0	0	0	0	0	0	0	0	0	0	0	0	0	0	0	0	0	0	0	0	0	0	0	0	0	0	0	0	0
ENSMUSG00000026950	Neb	0	0	0	0	1	0	0	0	0	0	0	0	0	0	0	0	0	0	0	0	0	0	0	0	0	0	0	0	0	0	0	0	0	0	0	0	0	0	0	0	0	0	0	0	0	0	0	0
ENSMUSG00000075704	Txnrd2	0	205	0	0	0	0	0	0	0	0	0	0	0	0	0	0	0	0	0	0	0	0	0	0	0	0	137	17	0	0	0	0	0	0	2	0	7	4	17	0	1	0	0	0	0	0	3	0
ENSMUSG00000075707	Dio3	0	0	0	0	0	0	0	0	0	0	0	0	0	0	0	0	0	0	0	0	0	0	0	0	0	0	0	0	0	0	0	0	0	0	0	0	0	0	0	0	0	0	0	0	0	0	0	0
ENSMUSG00000075706	Gpx4	114	309	92	136	2	106	1	58	187	52	5	91	41	0	17	203	13	274	37	0	232	117	4	123	164	415	177	72	0	152	89	0	0	0	2	40	133	18	58	45	0	41	41	57	41	25	52	12
ENSMUSG00000075701	Vimp	7	1	0	0	565	0	0	0	0	0	0	0	0	38	4	357	0	1	0	0	305	148	127	0	0	0	0	45	0	0	195	0	1	0	0	24	172	0	0	115	0	0	179	0	25	0	16	63
ENSMUSG00000023707	Ogfod2	0	0	0	0	166	0	0	0	436	0	0	0	0	0	0	0	0	80	0	0	0	0	0	0	0	0	0	0	42	0	0	0	0	0	0	13	0	0	0	0	0	0	0	0	0	0	0	0
ENSMUSG00000026956	Uap1l1	0	0	0	0	0	261	0	0	0	0	0	268	0	0	0	137	11	0	0	0	0	0	0	0	0	0	0	0	0	0	0	0	0	0	0	0	0	0	0	127	0	212	0	0	13	3	0	3
ENSMUSG00000075702	Selm	0	2	0	0	0	137	0	44	0	8	0	174	49	60	6	53	2	161	212	0	461	14	71	3	198	1390	111	2	0	265	43	0	4	13	2	5	368	4	49	47	0	8	35	297	34	5	53	14
ENSMUSG00000026958	Dpp7	0	0	0	0	0	0	1	392	0	377	0	0	0	21	0	0	0	0	0	0	0	0	0	0	0	0	0	85	1	0	0	0	0	0	0	0	0	0	0	0	11	102	0	0	0	0	0	0
ENSMUSG00000026959	Grin1	492	0	0	0	0	16	1	1216	7	115	7	10	86	0	1	23	1	2	129	930	600	2	0	0	0	282	2	140	0	0	2	5	0	1	1	72	186	28	32	128	8	274	283	344	0	5	30	33
ENSMUSG00000056812	St8sia3	128	0	0	2	0	629	1515	4	0	0	5	719	101	0	0	156	0	0	0	0	290	0	0	0	3	760	0	140	0	0	0	0	0	0	0	14	0	1	47	43	0	88	0	0	5	0	2	32
ENSMUSG00000043068	Fam89a	0	0	0	0	0	0	0	0	0	0	0	0	0	0	0	3	0	0	0	0	0	0	0	0	0	0	0	0	0	0	0	0	0	0	0	0	0	0	0	0	0	0	0	0	0	0	0	0
ENSMUSG00000056815	Gm6812	0	0	0	0	0	0	0	0	0	0	0	0	0	0	0	0	0	0	0	0	0	0	0	0	0	0	0	0	0	0	0	0	0	0	0	0	0	0	0	0	0	0	0	0	0	0	0	0
ENSMUSG00000043061	Tmem18	0	243	0	0	0	83	0	0	0	0	0	104	0	0	0	0	0	0	0	0	0	0	0	0	0	0	0	0	0	0	0	0	0	0	0	0	0	0	0	0	0	0	0	0	6	0	0	12
ENSMUSG00000043060	Fscb	0	0	0	0	0	1	0	0	0	0	0	0	0	0	0	0	0	0	0	0	0	0	0	0	0	0	0	0	0	0	0	0	0	0	0	0	0	0	0	0	0	0	0	0	0	0	0	0
ENSMUSG00000043065	Spice1	0	0	0	0	0	0	0	0	0	0	0	0	0	0	0	0	0	0	0	0	0	0	0	16	0	0	0	0	0	0	0	0	0	0	0	0	0	0	0	0	0	0	0	0	0	0	0	4
ENSMUSG00000043067	Dpy19l1	0	436	0	0	0	1	0	22	0	0	0	0	0	0	6	293	0	350	0	0	8	0	0	0	115	0	0	8	0	109	40	0	0	0	0	27	0	0	0	0	0	0	4	87	5	0	32	2
ENSMUSG00000043066	Vmn1r66	0	0	0	0	0	0	0	0	0	0	0	0	0	0	0	0	0	0	0	0	0	0	0	0	0	0	0	0	0	0	0	0	0	0	0	0	0	0	0	0	0	0	0	0	0	0	1	0
ENSMUSG00000022257	Laptm4b	0	310	0	0	0	0	0	0	0	217	0	0	0	0	0	1	0	0	0	0	0	0	71	0	262	0	0	0	0	413	263	0	0	0	0	0	0	0	0	0	0	0	0	0	0	0	9	0
ENSMUSG00000022255	Mtdh	0	1	0	822	0	357	0	1	0	577	13	399	335	0	6	192	2	0	0	1	113	0	0	0	21	67	2	102	0	2	0	0	0	0	0	28	25	8	54	58	22	25	24	23	4	3	14	0
ENSMUSG00000029286	Enam	0	0	0	0	0	0	0	0	0	0	0	0	0	0	0	0	0	0	0	0	0	0	0	0	0	0	0	0	0	0	0	0	0	0	0	0	0	0	0	0	0	0	0	0	0	0	0	0
ENSMUSG00000022253	Nadk2	45	0	0	0	0	0	1	0	682	252	0	0	0	0	13	1	0	0	0	0	0	0	0	0	0	0	0	50	0	0	0	0	0	0	0	0	365	0	0	8	14	113	0	0	0	0	0	0
ENSMUSG00000029280	Smr3a	0	0	0	0	0	0	0	0	0	0	0	0	0	0	0	0	0	0	0	0	0	0	0	0	0	0	0	0	0	0	0	0	0	0	0	0	0	0	0	0	0	0	0	0	0	0	0	0
ENSMUSG00000029283	Cdc7	0	0	0	0	1	0	0	655	1	551	1	0	0	0	0	0	0	1	0	0	0	0	0	0	0	0	242	0	0	0	0	0	0	0	0	0	0	33	0	0	0	0	0	0	0	0	0	0
ENSMUSG00000029282	Amtn	0	0	0	0	0	0	0	0	0	0	0	0	0	0	0	0	0	0	0	0	0	0	0	0	0	0	0	0	0	0	0	0	0	0	0	0	0	0	0	0	0	0	0	0	0	0	0	0
ENSMUSG00000029288	Ambn	0	0	0	0	0	0	0	0	0	0	0	0	0	0	0	0	0	0	0	0	0	0	0	0	0	0	0	0	0	0	0	0	0	0	0	0	0	0	1	0	0	0	0	0	0	0	0	0
ENSMUSG00000031007	Atp6ap2	106	121	1	390	617	253	5	257	739	819	1	221	249	211	2	1177	8	19	1	1	2536	0	141	314	425	0	0	0	0	439	0	4	0	1	0	80	491	21	105	1007	0	184	292	1060	45	25	150	80
ENSMUSG00000068860	Gm128	0	0	0	0	0	0	0	0	0	0	0	0	0	0	0	0	0	0	0	0	0	0	0	0	0	0	0	0	0	0	0	0	0	0	0	0	0	0	0	0	0	0	0	0	0	0	0	0
ENSMUSG00000028882	Ppp1r8	168	0	0	0	339	0	0	0	0	25	0	0	0	0	0	0	0	0	0	0	1	72	0	5	0	0	0	0	0	0	0	0	0	0	0	0	0	16	0	0	0	0	0	0	21	0	26	0
ENSMUSG00000028883	Sema3a	0	0	0	0	0	0	0	0	0	0	2	0	0	0	0	0	0	0	0	0	0	0	0	0	0	0	0	0	0	0	0	0	0	0	0	0	0	4	0	0	0	0	0	0	0	0	0	0
ENSMUSG00000028884	Rpa2	0	0	0	0	0	0	0	0	0	0	0	0	0	0	0	0	0	0	0	0	0	0	0	0	0	0	0	81	0	0	0	0	0	0	0	0	0	0	40	0	0	0	0	0	21	0	0	2
ENSMUSG00000028885	Smpdl3b	0	0	0	0	0	0	0	0	0	0	0	0	0	0	0	0	0	0	0	0	0	0	0	0	0	0	0	0	0	0	0	0	0	0	0	0	0	0	0	0	0	0	0	0	0	0	0	0
ENSMUSG00000028886	Eya3	0	0	0	0	0	0	0	0	0	0	0	0	0	0	0	0	0	0	0	0	0	0	0	0	0	0	0	0	0	0	0	0	0	0	0	0	0	0	0	0	0	0	0	0	0	0	17	2
ENSMUSG00000028889	Yrdc	0	253	388	0	7	240	0	554	0	134	0	202	178	65	12	140	0	0	0	0	272	2	0	0	340	0	230	161	0	0	0	10	0	0	0	17	559	35	54	381	0	86	242	1	0	5	0	5
ENSMUSG00000034636	Zyg11b	0	0	0	209	0	0	0	0	0	3	0	0	0	0	1	40	0	0	0	0	0	0	0	0	0	0	1	0	0	11	0	0	0	0	0	1	0	0	1	218	0	0	170	0	4	4	41	0
ENSMUSG00000034634	Ly6d	0	0	0	0	0	0	0	0	0	0	0	0	0	0	0	0	0	0	0	0	0	0	0	0	0	0	0	0	0	0	0	0	0	0	0	0	0	0	0	0	0	0	0	0	0	0	0	0
ENSMUSG00000048562	Sp8	0	0	0	0	0	0	0	0	0	0	0	0	0	0	0	0	0	0	0	2	0	0	0	0	0	0	0	0	0	0	0	0	0	0	0	0	0	0	0	0	0	0	0	0	0	0	0	0
ENSMUSG00000102410	Gm36935	0	13	0	0	0	0	0	0	0	0	0	0	0	0	0	0	0	0	0	0	0	0	1	0	0	0	0	0	0	0	0	0	0	0	0	0	0	0	0	0	0	0	0	0	0	0	0	0
ENSMUSG00000102411	Gm36936	0	0	0	0	0	0	0	0	0	0	0	0	0	0	0	0	0	0	0	0	0	0	0	0	0	0	0	0	0	0	0	0	0	0	0	0	0	0	0	0	0	0	0	0	0	0	0	0
ENSMUSG00000102413	Gm36937	0	0	0	0	0	0	0	0	0	0	0	0	0	0	0	0	0	0	0	0	0	0	0	0	26	0	0	0	0	0	0	0	0	0	0	0	0	0	0	0	0	0	0	0	0	0	0	0
ENSMUSG00000102414	Gm36938	0	0	0	0	0	0	0	0	0	0	0	0	0	0	0	0	0	0	0	0	0	0	0	0	0	0	0	0	0	0	0	0	0	0	0	0	0	0	0	0	0	0	0	0	0	0	0	0
ENSMUSG00000102415	A430110C17Rik	0	0	0	0	0	0	0	0	0	0	0	0	0	0	0	0	0	0	0	0	0	0	0	0	0	0	0	0	0	0	0	0	0	0	0	0	0	0	0	0	0	0	0	0	0	0	0	0
ENSMUSG00000102416	4933424G06Rik	0	0	0	0	0	0	0	0	0	0	0	0	0	0	0	0	0	0	0	0	0	0	0	0	0	0	0	0	0	0	0	0	0	0	0	0	0	0	0	7	0	0	0	0	0	0	0	0
ENSMUSG00000102417	Gm36939	0	0	0	0	0	0	0	0	0	0	0	0	0	0	0	0	0	0	0	0	0	0	0	0	0	0	0	0	0	0	0	0	0	0	0	0	0	0	0	0	0	0	0	0	0	0	0	0
ENSMUSG00000102418	Sh2d1b1	0	0	0	0	0	0	0	0	0	0	0	0	0	0	0	0	0	0	0	0	0	0	0	0	0	0	0	0	0	0	0	0	0	0	0	0	0	0	0	0	0	0	0	0	0	0	0	0
ENSMUSG00000102419	Gm36940	0	0	0	0	0	0	0	0	0	0	0	0	0	0	0	0	0	0	0	0	0	0	0	0	0	0	0	0	0	0	0	0	0	0	0	0	0	0	0	0	0	0	0	0	0	0	0	0
ENSMUSG00000029420	Rimbp2	0	0	2	0	0	41	0	0	0	28	0	43	0	0	0	171	0	0	0	0	0	0	0	0	113	0	0	0	0	0	0	0	0	0	0	5	0	0	0	0	0	0	20	0	0	0	41	0
ENSMUSG00000029423	Piwil1	0	0	0	0	0	0	0	0	0	0	0	0	0	0	0	0	0	0	0	0	0	0	0	0	0	0	0	0	0	0	0	0	0	0	0	0	0	0	0	0	0	0	0	0	0	0	0	0
ENSMUSG00000029422	Rsrc2	0	205	0	0	0	0	0	161	0	78	71	1	256	273	14	90	0	141	3	3	128	11	0	1	519	352	0	87	1	0	0	18	0	1	0	0	212	18	23	2	5	97	0	32	20	8	22	7
ENSMUSG00000029427	Zcchc8	0	88	0	0	874	36	0	0	0	36	1	47	161	0	0	52	2	1	0	1260	0	0	97	0	0	0	97	107	0	0	0	0	0	0	0	28	37	14	0	0	0	64	0	0	0	0	0	4
ENSMUSG00000029426	Scarb2	0	0	0	0	0	0	0	0	0	0	54	0	115	0	0	578	0	0	0	0	0	0	0	0	0	713	0	0	0	0	0	13	0	0	0	0	0	8	0	0	0	25	0	0	0	0	95	8
ENSMUSG00000029428	Stx2	0	0	0	0	0	0	0	0	22	0	0	0	81	0	0	0	0	0	0	0	0	0	0	0	0	0	637	0	2	0	0	0	0	0	0	0	11	0	0	10	0	0	0	0	0	0	0	0
ENSMUSG00000079737	3110001I22Rik	0	0	0	0	0	0	1	0	1	0	100	0	0	0	0	17	0	0	0	0	0	0	0	0	0	0	0	0	0	0	0	0	0	0	0	0	0	0	0	0	0	0	0	0	0	0	0	0
ENSMUSG00000035582	Gdpd4	0	0	0	0	0	0	0	0	0	0	0	0	0	0	0	0	0	0	0	0	0	0	0	0	0	0	0	0	0	0	0	0	0	0	0	0	0	0	0	0	0	0	0	0	0	0	0	0
ENSMUSG00000035580	Kcnh8	0	0	0	0	0	0	0	0	0	0	0	0	0	0	0	0	0	0	0	0	0	0	0	0	0	0	0	0	0	0	0	0	0	0	0	0	0	0	0	0	0	0	0	0	0	0	0	0
ENSMUSG00000035585	Tsen34	0	0	0	0	0	0	25	0	0	9	0	0	4	76	0	102	0	47	0	0	0	0	0	23	175	7	0	0	0	33	0	5	0	0	0	26	15	13	0	85	24	8	0	0	5	8	2	0
ENSMUSG00000025701	Alox5	0	0	0	0	0	0	0	0	0	0	0	0	0	0	0	0	0	0	0	0	0	0	0	0	0	0	0	0	0	0	0	0	0	0	0	0	0	0	0	0	0	0	0	0	0	0	0	0
ENSMUSG00000025702	2023-03-08	0	81	1	0	0	0	0	0	0	1	0	0	0	54	0	49	0	0	0	0	0	0	0	0	0	0	0	0	0	0	0	0	0	0	0	26	0	0	0	0	0	0	0	0	0	3	0	33
ENSMUSG00000034987	Hrh2	0	0	0	0	0	0	0	0	0	0	0	0	0	0	0	0	0	0	0	0	0	0	0	0	312	0	61	0	0	0	0	0	0	0	0	0	0	0	0	0	0	0	0	0	0	0	0	0
ENSMUSG00000034981	Parm1	0	0	0	0	0	0	0	446	0	206	0	0	0	0	8	0	0	1	0	0	374	0	0	13	425	761	2	0	0	0	0	0	0	0	0	0	293	99	103	266	0	121	0	1	0	0	15	0
ENSMUSG00000021635	Rad17	0	0	0	0	0	0	0	0	0	0	0	0	0	0	0	0	0	0	0	0	47	0	5	0	213	0	0	150	0	0	0	0	0	0	1	0	226	0	0	502	0	0	0	0	6	0	0	0
ENSMUSG00000021636	Marveld2	0	0	0	0	0	0	0	0	0	0	1	0	117	0	0	0	0	0	0	0	0	0	0	0	0	0	0	0	0	0	0	0	0	0	0	0	0	0	0	0	0	0	0	0	0	0	0	0
ENSMUSG00000032679	Cd59a	0	0	0	0	0	0	0	0	0	0	0	0	0	54	0	0	0	0	0	0	0	0	0	0	0	0	0	0	0	0	0	0	0	0	0	0	0	0	0	0	0	0	0	0	0	0	0	0
ENSMUSG00000021638	Ocln	0	0	2	0	0	0	0	0	0	0	0	0	0	0	0	471	0	0	0	0	0	0	0	0	0	0	0	0	0	0	0	0	0	0	0	0	0	0	0	0	0	0	0	0	10	0	0	0
ENSMUSG00000021639	Gtf2h2	0	0	0	0	0	193	0	0	0	62	0	175	0	0	13	305	8	76	0	0	0	73	227	0	0	178	306	0	0	0	0	0	0	0	0	31	0	0	5	188	0	11	0	0	0	0	0	0
ENSMUSG00000032673	Prorsd1	0	0	22	0	0	0	0	21	0	0	0	0	0	0	0	84	0	110	0	0	0	0	0	0	0	0	0	0	0	0	0	0	0	0	0	0	0	0	30	0	0	0	0	0	0	0	0	0
ENSMUSG00000032586	Traip	0	0	0	0	0	0	0	0	0	0	0	0	2	0	0	0	0	0	0	0	0	0	0	0	0	22	0	23	0	0	0	7	0	0	0	0	70	0	0	0	30	0	0	0	5	0	0	0
ENSMUSG00000074151	Nlrc5	0	0	0	0	0	0	0	0	0	0	0	0	0	0	0	0	0	0	0	0	0	0	0	0	0	0	0	0	0	0	0	0	0	0	0	0	0	0	0	0	0	0	0	0	0	0	0	0
ENSMUSG00000032582	Rbm6	0	0	0	0	0	107	3	0	20	4	0	149	0	0	0	12	0	21	0	0	0	0	105	0	0	0	48	308	0	0	0	0	0	0	0	2	490	0	7	182	25	137	0	287	0	0	0	0
ENSMUSG00000032583	Mon1a	0	0	0	0	0	476	0	0	0	0	0	465	0	0	0	0	0	0	0	0	0	0	10	0	21	0	0	0	0	0	0	0	0	0	0	0	0	0	0	0	0	0	0	0	0	0	0	0
ENSMUSG00000074155	Klk5	0	0	0	0	0	0	0	0	0	0	0	0	0	0	0	0	0	0	0	0	0	0	0	0	0	0	0	0	0	0	0	0	0	0	0	0	0	0	0	0	0	0	0	0	0	0	0	0
ENSMUSG00000074158	9830147E19Rik	0	0	0	0	0	0	0	0	0	0	0	0	0	0	0	0	0	0	0	0	0	0	0	0	0	0	0	0	0	0	0	0	0	0	0	0	0	0	0	0	0	0	0	0	0	0	0	0
ENSMUSG00000032589	Bsn	30	77	0	0	0	53	0	0	1	0	15	64	0	0	0	2	3	24	0	0	0	0	0	0	37	0	0	0	0	0	0	0	0	0	0	0	43	0	30	1	3	0	0	0	19	0	4	0
ENSMUSG00000086192	Gm13609	0	0	0	0	0	0	0	0	0	0	0	0	0	0	0	0	0	0	0	0	0	0	0	0	0	0	0	0	0	0	0	0	0	0	0	0	12	0	0	0	0	0	0	0	0	0	0	0
ENSMUSG00000042002	Foxn4	0	0	0	0	0	0	0	0	0	0	0	0	0	0	0	0	0	0	0	0	0	0	0	0	0	0	0	0	0	0	0	0	0	0	0	0	0	0	0	0	0	0	0	0	0	0	0	0
ENSMUSG00000045052	Prlhr	0	0	0	0	0	0	0	0	0	0	0	0	0	0	0	0	0	0	0	0	0	0	0	0	0	0	0	0	0	0	0	0	0	0	0	0	0	0	0	0	0	0	0	0	0	0	0	0
ENSMUSG00000045053	Kcng3	0	0	0	0	0	0	0	0	0	0	0	0	0	0	0	0	0	0	0	0	0	0	0	0	0	0	0	0	0	0	0	0	0	0	0	0	0	9	0	0	0	0	0	0	0	0	0	0
ENSMUSG00000086193	Gm11508	0	0	0	0	0	0	0	0	0	0	0	0	0	0	0	0	0	0	0	0	0	0	0	0	0	0	13	0	0	0	0	0	0	0	0	0	0	0	0	0	0	0	0	0	0	0	0	0
ENSMUSG00000030880	Polr3e	0	0	0	0	0	0	0	0	0	0	0	0	0	0	0	3	0	2	0	0	0	0	0	0	0	0	704	0	0	596	0	0	0	0	0	1	315	0	0	0	1	0	0	0	0	0	0	0
ENSMUSG00000087296	Gm12130	0	0	0	0	0	0	0	0	0	0	0	0	0	0	0	0	0	0	0	0	0	0	0	0	0	0	0	0	0	0	0	0	0	0	0	0	0	0	0	0	0	0	0	0	0	0	0	0
ENSMUSG00000087294	Gm13556	0	0	0	0	0	0	0	0	0	0	0	0	0	0	0	0	0	0	0	0	0	0	0	0	0	0	20	0	0	0	0	0	0	0	0	0	0	0	0	0	0	0	0	0	0	0	0	0
ENSMUSG00000026751	Nr5a1	0	0	0	0	0	0	0	0	0	0	0	0	0	0	0	0	0	0	0	0	0	0	0	0	0	0	0	0	0	0	0	0	0	0	0	0	0	0	0	0	0	0	0	0	0	0	0	0
ENSMUSG00000087292	Gm13832	0	0	0	0	0	0	0	0	0	0	0	0	0	0	0	0	0	0	0	0	0	0	0	0	0	0	0	0	0	0	0	0	0	0	0	0	0	0	0	0	0	0	0	0	0	0	0	0
ENSMUSG00000087293	Gm14341	0	30	0	0	0	0	0	0	0	29	0	0	0	0	0	0	0	0	0	0	0	0	0	0	0	0	0	0	0	0	0	0	0	0	0	0	0	0	0	0	0	0	0	0	0	0	0	0
ENSMUSG00000087290	Gm15866	0	0	0	0	0	0	0	0	0	0	0	0	0	0	0	0	0	0	0	0	0	0	0	0	0	0	0	0	0	0	0	0	0	0	0	0	0	0	0	0	0	0	0	0	0	0	0	0
ENSMUSG00000087291	Gm11946	0	0	0	0	0	0	0	0	0	0	0	0	0	0	0	0	0	0	0	0	0	0	0	0	0	0	0	0	0	0	0	0	0	0	0	0	0	0	0	0	0	0	0	0	0	0	0	0
ENSMUSG00000033985	Tesk2	0	0	0	0	0	0	0	0	0	0	0	0	0	0	0	0	0	0	0	0	0	0	0	0	0	0	0	0	0	0	0	0	0	0	0	0	0	1	0	0	0	0	0	0	0	0	0	0
ENSMUSG00000033987	Dnah17	0	3	0	0	0	0	0	0	0	0	12	0	0	17	4	2	0	0	0	1	0	0	11	0	21	0	0	0	0	0	14	0	0	0	0	0	0	0	6	0	0	0	6	0	0	3	8	0
ENSMUSG00000033981	Gria2	289	1146	345	68	111	748	1	1257	2176	3644	207	807	1629	282	32	146	5	6	999	1	985	143	18	68	476	1483	2501	1010	4	42	1028	23	1	4	1	131	959	182	47	1273	12	1109	353	1401	50	5	248	70
ENSMUSG00000033983	Coil	0	0	5	0	0	408	0	132	0	0	0	444	0	0	13	255	0	0	0	0	0	1	0	0	0	0	74	0	0	0	0	11	0	0	0	0	9	0	0	0	0	0	28	0	0	3	10	0
ENSMUSG00000087299	Gm12953	0	0	0	0	0	0	0	0	0	0	0	0	0	0	0	0	0	0	0	0	0	0	0	0	0	0	19	0	0	0	0	0	0	0	0	0	0	0	0	0	0	0	0	0	0	0	0	0
ENSMUSG00000030887	Pdzd9	0	0	0	0	0	0	0	1	0	0	0	0	0	1	0	0	0	46	0	0	0	0	0	0	0	0	0	0	0	0	0	0	0	0	0	0	0	0	0	0	0	0	0	0	0	2	0	0
ENSMUSG00000007338	Mrpl49	13	0	0	0	0	0	0	0	2	0	3	0	126	5	0	134	2	225	0	0	117	0	0	21	43	539	2	30	0	0	0	0	1	0	0	0	282	0	0	0	0	0	0	0	31	0	40	0
ENSMUSG00000086527	Gm15856	0	0	0	0	0	0	0	0	0	0	0	0	0	0	0	0	0	0	0	0	0	0	0	0	0	0	0	0	0	0	0	0	0	0	0	0	0	0	0	0	0	0	0	0	0	0	0	0
ENSMUSG00000044098	Rsbn1	0	0	0	0	1	67	0	0	0	86	0	84	0	0	0	24	0	41	0	0	593	0	25	0	110	0	0	59	0	0	0	0	0	0	0	31	277	0	0	0	0	0	0	0	16	0	0	0
ENSMUSG00000086524	Pabpc1l2a-ps	0	0	0	0	0	0	0	0	0	0	0	0	0	0	0	0	0	0	0	0	0	0	0	0	0	0	0	0	0	0	0	0	0	0	0	0	0	0	0	0	0	0	0	0	0	0	0	0
ENSMUSG00000086523	Gm13499	0	0	0	0	0	0	0	0	0	0	0	0	0	0	0	0	0	0	0	0	0	0	0	0	0	0	0	0	0	0	0	0	0	0	0	0	0	0	0	0	0	0	0	0	0	0	0	0
ENSMUSG00000086522	Gm4473	0	0	0	0	0	0	0	0	0	0	0	0	0	0	0	0	0	0	0	0	0	0	0	0	0	0	0	0	0	0	0	0	0	0	0	0	0	0	0	0	0	0	0	0	0	0	0	0
ENSMUSG00000086521	Olfr1343-ps1	0	0	0	0	0	0	0	0	0	0	0	0	0	0	0	0	0	0	0	0	0	0	0	0	0	0	0	0	0	0	0	0	0	0	0	0	0	0	0	0	0	0	0	0	0	0	0	0
ENSMUSG00000044092	C130050O18Rik	0	0	0	0	0	0	0	0	0	0	0	0	0	0	0	0	0	0	0	0	0	0	0	0	0	0	0	0	0	0	0	0	0	0	0	0	0	0	0	0	0	0	0	0	0	0	0	0
ENSMUSG00000086529	Acss2os	0	0	0	0	0	0	0	0	0	0	0	0	0	0	0	0	0	0	0	0	0	0	0	0	0	0	0	0	0	0	0	0	0	0	0	0	0	0	0	0	0	0	0	0	0	0	0	0
ENSMUSG00000086528	Gm15731	0	0	0	0	0	0	0	0	0	0	0	0	0	0	0	0	0	0	0	0	0	0	0	0	0	0	0	0	0	0	0	0	0	0	0	0	0	0	0	0	0	0	0	0	0	0	0	0
ENSMUSG00000075284	Wipf1	0	0	0	0	0	0	0	0	0	0	0	0	0	0	0	409	6	0	1	0	0	0	0	0	0	0	0	0	0	0	0	0	0	0	0	0	0	0	0	0	0	0	0	0	0	0	0	7
ENSMUSG00000075286	Gm1968	0	0	0	0	0	0	0	0	0	0	0	0	0	0	0	0	0	0	0	0	0	0	0	0	0	0	0	0	0	0	0	0	0	0	0	0	0	0	0	0	0	0	0	0	0	0	0	0
ENSMUSG00000075289	Carns1	0	0	0	0	0	0	0	0	0	0	0	0	0	0	0	0	0	0	0	0	0	0	0	0	0	0	0	0	0	0	0	0	0	0	0	0	0	0	0	0	0	0	0	0	0	0	0	0
ENSMUSG00000107949	RP24-179I4.5	0	0	0	0	0	0	0	0	0	0	0	0	0	0	0	0	0	0	0	0	0	0	0	0	0	0	0	0	0	0	0	0	0	0	0	0	0	0	0	0	0	0	0	0	0	0	0	0
ENSMUSG00000024941	Scyl1	0	22	0	0	0	0	0	0	0	0	0	0	0	0	0	66	0	0	0	0	0	0	0	0	0	27	99	0	0	103	0	0	0	0	0	0	364	0	11	0	0	0	57	0	7	0	10	0
ENSMUSG00000040620	Dhx33	0	0	0	0	0	0	0	0	0	0	1	0	0	0	0	0	0	0	0	0	307	0	0	0	0	0	0	0	0	0	2	2	0	3	0	0	0	0	0	0	0	0	0	0	0	0	0	0
ENSMUSG00000024943	Smc5	633	0	0	0	0	1361	2	1	1	259	0	1591	0	222	0	0	0	364	0	0	71	0	9	0	0	0	498	75	1	0	609	0	0	0	0	15	503	0	0	357	0	33	0	0	7	0	15	0
ENSMUSG00000024942	Capn1	0	0	0	0	1	0	0	9	0	0	0	0	0	0	0	0	0	0	0	0	0	0	0	7	0	0	0	22	0	0	0	0	0	0	0	0	0	0	0	0	0	0	0	0	0	0	0	0
ENSMUSG00000024944	Arl2	2	175	1	655	0	0	0	0	0	0	0	0	72	1	6	151	8	12	0	0	54	3	3	3	0	0	0	60	0	0	0	6	0	0	0	39	179	0	0	85	0	0	0	16	39	24	20	33
ENSMUSG00000024947	Men1	1	0	0	0	0	0	0	0	0	0	0	0	120	0	0	0	0	13	0	0	0	11	26	0	0	403	0	0	0	1	0	0	0	0	0	24	456	13	0	0	0	176	0	0	0	0	0	0
ENSMUSG00000021936	Mapk8	183	7	0	0	502	1	1	0	153	299	0	0	370	166	0	0	5	19	0	0	94	0	131	0	0	0	172	1	0	0	0	5	0	0	0	41	33	69	1	198	3	126	41	456	0	0	0	0
ENSMUSG00000024949	Sf1	0	230	0	69	0	56	0	133	0	0	0	69	0	122	0	0	8	27	0	0	16	0	38	3	0	0	0	0	0	0	0	0	0	0	0	5	326	0	5	0	2	4	0	0	15	1	0	7
ENSMUSG00000024948	Map4k2	0	21	0	0	0	0	0	0	0	0	7	0	0	0	0	0	0	0	0	0	485	15	11	0	0	0	0	0	0	0	0	1	0	0	0	0	0	0	0	0	2	0	0	0	0	1	0	21
ENSMUSG00000024142	Mlst8	0	0	0	0	0	0	0	0	0	340	0	0	0	0	0	0	0	0	0	0	618	0	0	0	0	0	0	0	0	0	1	0	0	0	0	0	0	0	0	0	0	0	59	0	0	1	0	0
ENSMUSG00000021933	Gucy1b2	0	0	0	0	0	0	0	0	0	0	0	0	0	0	0	0	0	0	0	0	0	0	0	0	0	0	0	0	0	0	0	0	0	0	0	0	0	0	0	0	0	0	0	0	0	0	0	0
ENSMUSG00000059534	Uqcr10	188	183	163	246	409	252	0	89	1	27	25	303	60	75	14	276	26	696	57	181	36	95	44	314	150	1220	152	103	0	52	248	12	2	0	1	18	542	28	90	125	10	103	57	72	59	26	71	21
ENSMUSG00000021932	Rnaseh2b	0	0	0	0	0	0	0	0	0	0	0	0	0	0	0	0	3	0	0	0	0	16	0	0	0	0	0	0	0	0	0	0	0	0	0	0	0	0	0	0	0	0	0	0	0	0	0	0
ENSMUSG00000087432	Gm15123	0	0	0	0	0	0	0	0	0	0	0	0	0	0	0	0	0	0	0	0	0	0	0	0	0	0	0	0	0	0	0	0	0	0	0	0	0	0	0	0	0	0	0	0	0	0	0	0
ENSMUSG00000087433	Gm14167	0	0	0	0	0	0	0	0	15	0	0	0	0	0	0	0	0	0	0	0	0	0	0	0	0	0	0	0	0	0	0	0	0	0	0	0	46	0	0	0	0	0	0	0	0	0	3	0
ENSMUSG00000051727	Kctd14	0	0	0	0	0	0	0	0	0	0	0	0	0	0	6	0	0	0	0	0	0	0	0	0	0	0	0	0	0	0	0	0	0	0	0	0	0	0	0	0	0	0	0	0	0	0	0	0
ENSMUSG00000087431	Gm16054	52	188	0	0	0	0	0	0	0	0	38	0	0	0	0	0	0	5	0	0	0	0	0	0	1	0	0	0	0	0	0	0	0	0	0	0	0	16	0	51	0	0	0	0	0	4	1	0
ENSMUSG00000087436	Gm16156	0	0	0	0	0	0	0	0	0	0	0	0	0	0	0	0	0	0	0	0	0	0	0	0	0	0	0	0	0	0	0	0	0	0	0	0	0	0	0	0	0	0	0	0	0	0	0	0
ENSMUSG00000087437	Gm13112	0	0	0	0	0	0	0	0	0	0	0	0	0	0	0	0	0	0	0	0	0	0	0	0	0	0	0	0	0	0	0	0	0	0	0	0	0	0	0	0	0	0	0	0	0	0	0	0
ENSMUSG00000087434	Rab11fip4os1	0	0	0	0	0	0	0	0	0	0	0	0	0	0	0	0	0	0	0	0	0	0	0	0	0	0	0	0	0	0	0	0	0	0	0	0	0	0	0	0	0	0	0	0	0	0	0	0
ENSMUSG00000087435	Gm16323	0	0	0	0	0	0	0	0	0	0	0	0	0	0	0	0	0	0	0	0	0	0	0	0	0	0	0	0	0	0	0	0	0	0	0	1	0	0	0	0	0	0	0	0	0	0	0	0
ENSMUSG00000043843	Tmem145	20	0	0	0	0	0	0	0	0	0	0	0	0	0	0	36	0	0	0	0	149	1	65	0	2	0	0	0	2	130	0	0	0	0	0	0	0	0	0	0	0	1	0	0	0	0	0	32
ENSMUSG00000090666	Gm17567	0	0	0	0	0	0	0	0	0	0	0	0	0	0	0	0	0	0	0	0	0	0	0	0	0	0	0	0	0	0	0	0	0	0	0	0	0	0	0	0	0	0	0	0	0	0	0	0
ENSMUSG00000079610	Ankrd39	0	0	0	0	0	0	0	4	3	0	0	0	0	0	0	0	0	0	0	0	0	0	0	0	0	0	0	0	0	0	0	0	0	0	0	0	0	0	0	0	0	0	0	0	0	0	0	0
ENSMUSG00000051729	Gm5087	0	0	0	0	0	0	0	0	0	0	0	0	0	0	0	0	0	0	0	0	0	0	0	0	0	0	0	0	0	0	0	0	0	0	0	0	0	0	0	0	0	0	0	0	0	0	0	0
ENSMUSG00000051728	4930563D23Rik	0	0	0	0	0	0	0	0	0	0	0	0	0	0	0	0	0	0	0	0	0	0	0	0	0	0	0	0	0	0	0	0	0	0	0	0	0	0	0	0	0	0	0	0	0	0	0	0
ENSMUSG00000080809	Olfr1273-ps	0	0	0	0	0	0	0	0	0	0	0	0	0	0	0	0	0	0	0	0	0	0	0	0	0	0	0	0	0	0	0	0	0	0	0	0	0	0	0	0	0	0	0	0	0	0	0	0
ENSMUSG00000005615	Pcyt1a	0	0	0	0	0	0	0	0	0	0	0	0	0	0	0	15	7	0	0	0	47	0	0	0	0	0	0	0	0	0	0	0	0	0	0	0	0	0	0	1	2	0	0	866	7	0	0	3
ENSMUSG00000005610	Eif4g2	175	52	0	0	2	37	0	135	0	405	0	50	0	6	34	1100	22	29	0	2	172	455	0	0	413	251	0	22	0	134	0	0	0	0	0	115	1291	15	124	206	1	12	309	1	13	6	9	22
ENSMUSG00000005611	Mrvi1	0	0	0	0	0	0	0	0	0	0	0	0	0	0	0	0	0	0	0	0	0	0	0	0	0	0	0	0	0	0	0	0	0	0	0	0	0	0	0	0	0	0	0	0	0	0	0	0
ENSMUSG00000090665	Gad1-ps	0	0	0	0	0	0	0	0	0	0	0	0	0	0	0	0	0	0	0	0	0	0	0	0	0	1	0	0	0	0	0	0	0	0	0	0	0	0	0	0	0	0	0	0	0	0	0	0
ENSMUSG00000040576	Wbscr28	0	0	0	0	0	0	0	0	0	0	0	0	0	0	0	0	0	0	0	0	0	0	0	0	0	0	0	0	0	0	0	0	0	0	0	0	0	0	0	0	0	0	0	0	0	0	0	0
ENSMUSG00000040570	Rundc3b	0	0	0	0	0	315	0	0	0	0	0	342	0	137	0	0	0	31	0	0	340	0	0	0	0	130	0	1	0	0	0	0	0	0	0	0	18	0	0	0	0	126	0	0	0	0	0	50
ENSMUSG00000051098	Mblac2	0	0	0	0	0	0	0	0	0	62	0	0	7	0	1	0	0	0	0	0	0	0	104	0	0	0	126	0	0	0	158	0	0	0	0	0	0	4	0	172	5	1	0	0	0	5	0	13
ENSMUSG00000051095	Olfr986	0	0	0	0	0	0	0	0	0	0	0	0	0	0	0	0	0	0	0	0	0	0	0	0	0	0	0	0	0	0	0	0	0	0	0	0	0	0	0	0	0	0	0	0	0	0	0	0
ENSMUSG00000091821	Srsx	0	0	0	0	0	0	0	0	0	0	0	0	0	0	0	0	0	0	0	0	0	0	0	0	0	0	0	0	0	0	0	0	0	0	0	0	0	0	0	0	0	0	0	0	0	0	0	0
ENSMUSG00000078648	Gm17546	0	0	0	0	0	0	0	0	0	0	0	0	0	0	0	0	0	0	0	0	0	0	0	0	0	0	0	0	0	0	0	0	0	0	0	0	0	0	0	0	0	0	0	0	0	0	0	0
ENSMUSG00000031429	Psmd10	0	0	158	0	0	0	0	0	0	0	0	0	0	0	0	21	0	0	0	0	0	3	0	0	0	0	0	0	0	0	1	0	0	0	0	2	13	0	0	0	0	0	24	0	8	5	0	13
ENSMUSG00000046932	Vmn1r193	0	0	0	0	0	0	0	0	0	0	0	0	0	0	0	0	0	0	0	0	0	0	0	0	0	0	0	0	0	0	0	0	0	0	0	0	0	0	0	0	0	0	0	0	0	0	0	0
ENSMUSG00000046934	Csl	0	0	0	0	0	0	0	0	0	0	0	0	0	4	0	0	0	0	0	3	0	0	0	0	3	0	1	0	0	0	0	0	0	0	0	0	0	0	0	1	0	0	0	0	0	0	0	0
ENSMUSG00000102526	Gm37785	0	0	0	0	0	0	0	0	0	0	0	0	0	0	0	0	0	0	0	0	0	0	0	0	0	0	0	0	0	0	0	0	0	0	0	0	0	0	0	0	0	0	0	0	0	0	0	0
ENSMUSG00000026548	Slamf9	0	0	0	0	0	0	0	0	0	0	0	0	0	0	3	3	0	0	0	0	0	0	0	0	0	0	0	69	0	0	0	0	0	0	0	0	0	0	0	0	0	0	0	0	0	0	0	0
ENSMUSG00000026542	Apcs	0	0	0	0	0	0	0	0	0	0	0	0	0	0	0	0	0	0	0	0	0	0	0	0	0	0	0	0	0	0	0	0	0	0	0	0	0	0	0	0	0	0	0	0	0	0	0	0
ENSMUSG00000026547	Tagln2	0	0	0	0	0	0	0	0	0	0	0	0	0	0	8	122	0	0	0	0	0	0	0	0	0	0	0	0	0	0	0	0	0	0	0	0	0	16	38	0	0	0	112	0	0	0	0	0
ENSMUSG00000026546	Cfap45	0	0	0	0	0	0	0	0	0	0	0	0	10	0	1	0	0	2	0	0	0	0	0	0	0	0	0	43	0	0	0	0	0	0	0	0	88	0	46	0	0	0	0	0	0	0	0	0
ENSMUSG00000026544	Dusp23	0	0	0	0	0	0	0	0	0	0	0	0	0	0	0	0	0	0	0	0	0	0	0	0	112	0	0	0	0	0	0	0	0	0	0	0	0	0	0	0	0	0	0	0	0	0	0	0
ENSMUSG00000059395	Nkapl	0	0	0	0	0	262	0	0	1	0	0	259	0	0	0	0	0	0	0	0	0	0	0	0	0	0	0	0	0	0	0	0	0	0	0	0	0	0	0	0	0	0	0	0	0	0	0	0
ENSMUSG00000059397	Olfr54	0	0	0	0	0	0	0	0	0	0	0	0	0	0	0	0	0	0	0	0	0	0	0	0	0	0	0	0	0	0	0	0	0	0	0	0	0	0	0	0	0	0	0	0	0	0	0	0
ENSMUSG00000107334	Gm7538	0	0	0	0	0	0	0	0	0	0	0	0	0	0	0	0	0	0	0	0	0	0	0	0	0	0	0	0	0	0	0	0	0	0	0	0	0	0	0	0	0	0	0	0	0	0	0	0
ENSMUSG00000031424	Kir3dl1	0	0	0	0	0	0	0	0	0	0	0	0	0	0	0	0	0	0	0	0	0	0	0	0	0	0	0	0	0	0	0	0	0	0	0	0	0	0	0	0	0	0	0	0	0	0	0	0
ENSMUSG00000107335	Gm43372	0	10	0	0	0	0	0	14	0	37	0	0	0	0	0	0	0	13	0	0	0	0	30	0	24	39	0	0	0	0	0	0	0	0	0	2	19	0	0	0	0	2	17	0	0	0	1	5
ENSMUSG00000000326	Comt	61	0	63	0	480	273	0	328	1	0	0	293	131	0	5	402	6	235	0	0	209	0	10	0	0	0	0	91	0	0	76	0	1	0	0	29	296	59	0	0	23	0	0	1	5	32	0	29
ENSMUSG00000100108	Gm28100	0	0	0	0	0	0	0	0	0	0	0	0	0	0	0	0	0	0	0	0	0	0	0	0	0	0	0	0	0	0	0	0	0	0	0	0	0	0	0	0	0	0	0	0	0	0	0	0
ENSMUSG00000095809	Olfr1290	0	0	0	0	0	0	0	0	0	0	0	0	0	0	0	0	0	0	0	0	0	0	0	0	0	0	0	0	0	0	0	0	0	0	0	0	0	0	0	0	0	0	0	0	0	0	0	0
ENSMUSG00000101397	Mug-ps1	0	0	0	0	0	0	0	0	0	0	0	0	0	0	0	0	0	0	0	0	0	0	0	0	0	0	0	0	0	0	0	0	0	0	0	0	0	0	0	0	0	0	0	0	0	0	0	0
ENSMUSG00000003617	Cp	0	0	0	0	0	0	0	0	0	0	0	0	0	0	0	0	0	0	0	0	0	0	0	0	0	0	0	0	0	0	0	0	0	0	0	0	0	0	0	0	0	0	0	0	0	0	0	0
ENSMUSG00000095802	Gm7415	0	0	0	0	0	0	0	0	0	0	0	0	0	0	0	0	0	0	0	0	0	0	0	0	0	0	0	0	0	0	0	0	0	0	0	0	0	0	0	0	0	0	0	0	0	0	0	0
ENSMUSG00000095804	Olfr824	0	0	0	0	0	0	0	0	0	0	0	0	0	0	0	0	0	0	0	0	0	0	0	0	0	0	0	0	0	0	0	0	0	0	0	0	0	0	0	0	0	0	0	0	0	0	0	0
ENSMUSG00000095806	Gm5728	0	0	0	0	0	0	0	0	0	0	0	0	0	0	0	0	0	0	0	0	0	0	0	0	0	0	0	0	0	0	0	0	0	0	0	0	0	0	0	0	0	0	0	0	0	0	0	0
ENSMUSG00000095807	Gm21405	0	0	0	0	0	0	0	0	0	0	0	0	0	0	0	0	0	0	0	0	0	0	0	0	0	0	0	0	0	0	0	0	0	0	0	0	0	0	0	0	0	0	0	0	0	0	0	0
ENSMUSG00000007107	Atp1a4	0	0	0	0	0	0	0	0	0	0	0	0	0	0	0	1	0	0	0	0	0	0	0	0	0	0	0	0	0	0	0	0	0	0	0	0	0	0	0	0	0	0	0	0	0	0	0	0
ENSMUSG00000098326	Dlx6os1	0	0	0	0	0	0	0	0	0	0	0	0	0	0	0	0	0	0	0	0	0	0	0	0	0	0	0	0	0	0	0	0	0	0	0	0	0	0	0	0	0	0	0	0	0	0	0	0
ENSMUSG00000098322	5830468F06Rik	0	0	0	0	0	0	0	0	0	0	0	0	0	0	0	0	0	0	0	0	0	0	0	0	0	0	0	0	0	0	0	0	0	0	0	0	0	0	0	0	0	0	0	0	0	0	0	0
ENSMUSG00000098320	Vis1	0	0	0	0	0	0	0	0	0	0	0	0	0	0	0	0	0	0	0	0	0	0	0	0	0	0	0	0	0	0	0	0	0	0	0	0	0	0	0	0	0	0	0	0	0	0	0	0
ENSMUSG00000084274	Gm12504	0	0	0	0	0	0	0	0	0	0	0	0	0	0	0	0	0	0	0	0	1	0	0	0	0	0	0	0	0	0	0	0	0	0	0	0	0	0	0	0	0	0	0	0	0	0	0	0
ENSMUSG00000084273	Gm12628	0	0	0	0	0	0	0	0	0	0	0	0	0	0	0	0	0	0	0	0	0	0	0	0	0	0	0	0	0	0	0	0	0	0	0	0	0	0	0	0	0	0	0	0	0	0	0	0
ENSMUSG00000046402	Rbp1	0	0	0	0	0	0	0	0	0	0	0	0	54	0	0	0	2	0	0	0	0	0	0	97	0	0	0	0	0	0	0	0	0	0	0	0	0	0	0	0	0	38	0	0	10	4	0	0
ENSMUSG00000096140	Ankrd66	0	0	0	0	0	0	0	0	0	0	0	0	0	0	0	0	0	0	0	0	0	0	0	0	0	0	0	0	0	0	0	0	0	0	0	0	0	0	0	0	0	0	0	0	0	0	0	0
ENSMUSG00000002059	Rab34	83	0	0	0	0	0	0	366	0	0	0	0	0	0	8	0	0	0	0	0	4	0	17	0	14	0	72	171	0	0	0	0	0	0	0	18	185	3	18	0	0	2	0	0	0	0	0	0
ENSMUSG00000002058	Unc119	0	0	0	0	0	0	0	0	0	0	0	0	0	0	11	2	2	0	0	0	215	0	0	0	271	0	0	63	0	236	0	0	0	0	0	0	0	0	0	77	0	0	0	0	0	0	16	0
ENSMUSG00000002057	Foxn1	0	0	0	0	0	0	0	0	0	0	0	0	0	0	0	0	0	0	0	0	0	0	0	0	0	0	0	0	0	0	0	0	0	0	0	0	0	0	0	0	0	0	0	0	0	0	0	0
ENSMUSG00000096144	B020004C17Rik	0	0	0	0	0	0	0	0	0	0	0	0	0	0	0	0	0	0	0	0	0	0	0	0	0	0	0	0	0	0	0	0	0	0	0	0	0	0	0	0	0	0	0	0	0	0	0	0
ENSMUSG00000002055	Spag5	0	0	0	0	0	0	0	0	0	0	0	0	0	0	0	0	0	0	0	0	0	0	0	0	0	0	0	0	0	0	0	0	0	0	0	0	0	0	0	0	0	0	0	0	0	0	0	0
ENSMUSG00000002052	Supt6	0	0	0	0	2	0	377	141	176	118	30	0	38	14	0	37	3	62	9	0	17	9	0	0	0	83	55	79	0	0	10	0	0	0	1	9	260	18	8	93	12	29	0	1135	19	0	18	6
ENSMUSG00000083729	Sh3d2c-ps1	0	0	0	0	0	0	0	0	0	0	0	0	0	0	0	0	0	0	0	0	0	0	0	0	0	0	0	0	0	0	0	0	0	0	0	0	0	0	0	0	0	0	0	0	0	0	0	0
ENSMUSG00000002550	Uck1	0	0	0	0	0	218	0	0	0	0	0	274	0	0	0	202	0	29	0	0	0	0	0	0	0	0	0	67	0	0	0	0	0	0	0	0	257	0	61	0	0	61	0	0	0	0	0	74
ENSMUSG00000083722	Adgrd2-ps	0	0	0	0	0	0	0	0	0	0	0	0	0	0	0	0	0	0	0	0	0	0	0	0	0	0	0	0	0	0	0	0	0	0	0	0	0	0	0	0	0	0	0	0	0	0	0	0
ENSMUSG00000046062	Ppp1r15b	0	0	0	0	0	0	0	0	0	0	0	0	175	0	0	359	0	1	0	0	0	0	0	0	0	0	0	77	0	0	0	0	0	0	0	0	534	29	6	0	0	25	69	0	1	1	11	70
ENSMUSG00000097386	9130213A22Rik	0	0	0	0	0	0	0	0	0	0	0	0	0	0	0	0	0	0	0	0	0	0	0	0	0	0	0	0	0	0	0	0	0	0	0	0	251	0	0	0	0	0	0	0	0	0	0	0
ENSMUSG00000016356	Col20a1	0	0	0	0	0	0	0	0	0	0	0	0	0	0	0	0	0	0	0	0	0	0	0	0	0	0	0	0	0	0	0	0	0	0	0	0	0	0	0	0	0	0	0	0	0	0	0	0
ENSMUSG00000064302	Clasp1	0	0	0	0	1	206	0	0	0	163	0	208	0	0	0	42	0	0	244	0	0	0	0	63	8	0	0	1	0	0	0	0	0	6	0	0	2	0	41	7	36	0	64	333	4	0	1	26
ENSMUSG00000064307	Lrrc51	0	0	0	0	0	0	0	0	0	94	0	0	0	0	0	0	0	0	0	0	0	0	0	0	0	0	0	0	0	0	0	0	0	0	0	0	0	0	0	0	0	48	0	0	0	0	0	0
ENSMUSG00000064308	2410137M14Rik	0	0	0	0	0	0	0	0	0	0	0	0	0	0	0	0	0	0	0	0	0	0	0	0	0	0	0	0	0	0	0	0	0	0	0	0	0	0	0	0	0	0	0	0	0	0	0	0
ENSMUSG00000083178	Gm12187	0	0	0	0	0	0	0	0	0	0	0	0	0	0	0	0	0	0	0	0	0	0	0	0	0	0	0	0	0	0	0	0	0	0	0	0	0	0	0	0	0	0	0	0	0	0	0	0
ENSMUSG00000085553	Gm14808	0	0	0	0	0	0	0	0	0	0	0	0	0	0	0	0	0	0	0	0	0	0	0	0	0	0	0	0	0	0	0	0	0	0	0	0	0	0	0	0	0	0	0	0	0	0	0	0
ENSMUSG00000101858	Gm28144	0	0	0	0	0	0	0	0	0	0	0	0	0	0	0	0	0	0	0	0	0	0	0	0	0	0	0	0	0	0	0	0	0	0	0	0	0	0	0	0	0	0	0	0	0	0	0	0
ENSMUSG00000078139	AK157302	0	0	0	0	418	6	0	0	0	80	37	3	133	1	19	99	3	0	0	0	157	24	74	0	147	26	0	87	1	1	152	4	3	0	0	34	132	48	33	154	2	76	0	1	10	2	16	1
ENSMUSG00000107670	Olfr809	0	0	0	0	0	0	0	0	0	0	0	0	0	0	0	0	0	0	0	0	0	0	0	0	0	0	0	0	0	0	0	0	0	0	0	0	0	0	0	0	0	0	0	0	0	0	0	0
ENSMUSG00000107677	Olfr316	0	0	0	0	0	0	0	0	0	0	0	0	0	0	0	0	0	0	0	0	0	0	0	0	0	0	0	0	0	0	0	0	0	0	0	0	0	0	0	0	0	0	0	0	0	0	0	0
ENSMUSG00000107676	RP23-82I13.10	0	0	0	0	0	0	0	0	0	0	0	0	0	0	0	0	0	0	0	0	0	0	0	0	0	0	0	0	0	0	0	0	0	0	0	0	0	0	0	0	0	0	0	0	0	0	0	0
ENSMUSG00000107675	RP24-272N4.2	0	0	0	0	0	0	0	0	0	0	0	0	0	0	0	0	0	0	0	0	0	0	0	0	0	0	0	0	0	0	0	0	0	0	0	0	0	0	0	0	0	0	0	0	0	0	0	0
ENSMUSG00000078131	Krtap1-3	0	0	0	0	0	0	0	0	0	0	0	0	0	0	0	0	0	0	0	0	0	0	0	0	0	0	0	0	0	0	0	0	0	0	0	0	0	0	0	0	0	0	0	0	0	0	0	0
ENSMUSG00000078130	Gm11555	0	0	0	0	0	0	0	0	0	0	0	0	0	0	0	0	0	0	0	0	0	0	0	0	0	0	0	0	0	0	0	0	0	0	0	0	0	0	0	0	0	0	0	0	0	0	0	0
ENSMUSG00000107679	RP24-446A8.2	0	0	0	0	0	0	0	0	0	0	0	0	0	0	0	0	0	0	0	0	0	0	0	0	0	0	0	0	0	0	0	0	0	0	0	0	0	0	0	0	0	0	0	0	0	0	0	0
ENSMUSG00000107678	RP23-328I7.6	0	0	0	0	0	0	0	0	0	0	0	0	0	0	0	0	0	0	0	0	0	0	0	0	0	0	0	0	0	0	0	0	0	0	0	0	0	0	0	0	0	0	0	0	0	0	0	0
ENSMUSG00000078134	Gm12355	0	0	0	0	0	2	0	2	7	0	0	8	1	0	0	2	0	0	0	0	3	0	0	0	1	0	0	0	0	1	0	0	0	0	0	1	11	0	0	0	0	0	1	3	0	0	0	0
ENSMUSG00000095370	Trav6n-7	0	0	0	0	0	0	0	0	0	0	0	0	0	0	0	0	0	0	0	0	0	0	0	0	0	0	0	0	0	0	0	0	0	0	0	0	0	0	0	0	0	0	0	0	0	0	0	0
ENSMUSG00000095371	Gm9611	0	0	0	0	0	0	0	0	0	0	0	0	0	0	0	0	0	0	0	0	0	0	0	0	0	0	0	0	0	0	0	0	0	0	0	0	0	0	0	0	0	0	0	0	0	0	0	0
ENSMUSG00000082892	Olfr1027-ps1	0	0	0	0	0	0	0	0	0	0	0	0	0	0	0	0	0	0	0	0	0	0	0	0	0	0	0	0	0	0	0	0	0	0	0	0	0	0	0	0	0	0	0	0	0	0	0	0
ENSMUSG00000014195	Dnajc7	0	301	0	0	593	0	0	130	0	326	12	0	0	53	0	139	5	0	0	0	0	0	85	0	34	161	0	181	0	14	0	3	0	0	1	0	0	0	61	91	0	0	0	31	2	0	1	0
ENSMUSG00000099496	Gm28365	0	0	0	0	0	0	0	0	0	0	0	0	0	0	0	0	0	0	0	0	0	0	0	0	0	0	0	0	0	0	0	0	0	0	0	0	0	0	0	0	0	0	0	0	0	0	0	0
ENSMUSG00000099495	Gm20800	0	0	0	0	0	0	0	0	0	0	0	0	0	0	0	0	0	0	0	0	0	0	0	0	0	0	0	0	0	0	0	0	0	0	0	0	0	0	0	0	0	0	0	0	0	0	0	0
ENSMUSG00000099494	Gm28197	0	0	0	0	0	0	0	0	0	0	0	0	0	0	0	0	0	0	0	0	0	0	0	0	0	0	0	0	0	0	0	0	0	0	0	0	0	0	0	0	0	0	0	0	0	0	0	0
ENSMUSG00000099493	Gm21753	0	0	0	0	0	0	0	0	0	0	0	0	0	0	0	0	0	0	0	0	0	0	0	0	0	0	0	0	0	0	0	0	0	0	0	0	0	0	0	0	0	0	0	0	0	0	0	0
ENSMUSG00000099491	4930533D04Rik	0	0	0	0	0	0	0	0	0	0	0	0	0	0	0	0	0	0	0	0	0	0	0	0	0	0	0	0	0	0	0	0	0	0	0	0	0	0	0	0	0	0	0	0	0	0	0	0
ENSMUSG00000014198	Zfp385c	0	0	0	0	0	0	0	0	0	0	0	0	0	0	0	0	0	0	0	0	0	0	0	0	0	0	0	0	0	0	0	0	0	0	0	0	0	0	0	0	0	0	0	0	0	0	0	0
ENSMUSG00000099499	Gm28787	0	0	0	0	0	0	0	0	0	0	0	0	0	0	0	0	0	0	0	0	0	0	0	0	0	0	0	0	0	0	0	0	0	0	0	0	0	0	0	0	0	0	0	0	0	0	0	0
ENSMUSG00000099498	Gm29283	0	0	0	0	0	0	0	0	0	0	0	0	0	0	0	0	0	0	0	0	0	0	0	0	0	0	0	0	0	0	0	0	0	0	0	0	0	0	0	0	0	0	0	0	0	0	0	0
ENSMUSG00000098552	Gm27217	0	0	0	0	0	0	0	0	0	0	0	0	0	0	0	0	0	0	0	0	0	0	0	0	0	0	0	0	0	0	0	0	0	0	0	0	0	0	0	0	0	0	0	0	0	0	0	0
ENSMUSG00000001508	Sgca	0	0	0	0	0	0	0	0	0	0	0	0	0	0	0	0	0	0	0	0	0	0	0	0	0	0	0	0	0	0	0	0	0	0	0	0	0	0	0	0	0	0	0	0	0	0	0	0
ENSMUSG00000001504	Irx2	0	0	0	0	0	0	0	0	0	0	0	0	0	0	0	0	0	0	0	0	0	0	0	0	0	0	0	0	0	0	0	0	0	0	0	0	0	0	0	27	0	0	0	0	0	0	0	0
ENSMUSG00000001506	Col1a1	0	0	0	0	0	0	0	0	0	0	0	0	0	0	0	0	0	0	0	0	0	0	0	0	0	0	0	0	0	0	0	0	0	0	0	0	0	0	0	0	0	0	0	0	0	0	0	0
ENSMUSG00000001507	Itga3	0	0	0	0	0	0	0	0	0	0	0	0	0	0	0	0	0	0	0	0	0	0	0	11	0	0	0	0	0	0	0	0	0	0	0	23	0	0	0	2	0	0	14	0	0	0	10	0
ENSMUSG00000092066	1700121N20Rik	0	0	0	0	0	0	0	0	0	0	0	0	0	0	0	0	0	0	0	0	0	0	0	0	0	0	0	0	0	0	0	0	0	0	0	0	0	0	0	0	0	0	0	0	0	0	0	0
ENSMUSG00000019261	Map1s	0	0	0	0	0	0	1	0	0	48	2	0	127	0	0	0	1	0	0	0	0	0	0	0	20	0	0	116	50	0	0	2	0	0	0	0	0	0	0	0	0	0	0	0	0	2	0	34
ENSMUSG00000092060	Bend4	0	0	0	0	0	785	0	1	0	0	1	888	0	0	0	0	0	0	0	0	0	0	0	0	0	0	0	0	0	0	0	0	0	0	0	0	0	0	0	0	0	50	0	0	2	0	0	0
ENSMUSG00000096777	Gm21723	0	0	0	0	0	0	0	0	0	0	0	0	0	0	0	0	0	0	0	0	0	0	0	0	0	0	0	0	0	0	0	0	0	0	0	0	0	0	0	0	0	0	0	0	0	0	0	0
ENSMUSG00000096776	Vmn1r186	0	0	0	0	0	0	0	0	0	0	0	0	0	0	0	0	0	0	0	0	0	0	0	0	0	0	0	0	0	0	0	0	0	0	0	0	0	0	0	0	0	0	0	0	0	0	0	0
ENSMUSG00000096775	Gm5796	0	0	0	0	0	0	0	0	0	0	0	0	0	0	0	0	0	0	0	0	0	0	0	0	0	0	0	0	0	0	0	0	0	0	0	0	0	0	0	0	0	0	0	0	0	0	0	0
ENSMUSG00000096773	Olfr675	0	0	0	0	0	0	0	0	0	0	0	0	0	0	0	0	0	0	0	0	0	0	0	0	0	0	0	0	0	0	0	0	0	0	0	0	0	0	0	0	0	0	0	0	0	0	0	0
ENSMUSG00000096770	Amy2a4	0	0	0	0	0	0	0	0	0	0	0	0	0	0	0	0	0	0	0	0	0	0	0	0	0	0	0	0	0	0	0	0	0	0	0	0	0	0	0	0	0	0	0	0	0	0	0	0
ENSMUSG00000017550	Atad5	0	0	0	0	0	0	0	0	0	0	0	0	0	0	0	0	0	0	0	0	0	0	0	0	0	0	0	0	0	0	0	0	0	0	0	0	0	0	0	0	0	0	0	0	0	0	0	0
ENSMUSG00000101537	Gm29571	0	0	0	0	0	0	0	0	0	0	0	0	0	0	0	0	0	0	0	0	0	0	0	0	0	0	0	0	0	0	0	0	0	0	0	0	0	0	0	0	0	0	0	0	0	0	0	0
ENSMUSG00000101534	Gm29306	0	0	0	0	0	0	0	0	0	0	0	0	0	0	0	0	0	0	0	0	0	0	0	0	0	0	0	0	0	0	0	0	0	0	0	0	0	0	0	0	0	0	0	0	0	0	0	0
ENSMUSG00000101532	Zbed4-ps1	0	0	0	0	0	0	0	0	0	0	0	0	0	0	0	0	0	0	0	0	0	0	0	0	0	0	0	0	0	0	0	0	0	0	0	0	0	0	0	0	0	0	0	0	0	0	0	0
ENSMUSG00000101533	Gm29393	0	0	0	0	0	0	0	0	0	0	0	0	0	0	0	0	0	0	0	0	0	0	0	0	0	0	0	0	0	0	0	0	0	0	0	0	0	0	0	0	0	0	0	0	0	0	0	0
ENSMUSG00000101530	Gm29259	0	0	0	0	0	0	0	0	0	0	0	0	0	0	0	0	0	0	0	0	0	0	0	0	0	0	0	0	0	0	0	0	0	0	0	0	0	0	0	0	0	0	0	0	0	0	0	0
ENSMUSG00000101531	Gm29672	0	0	0	0	0	0	0	0	0	0	0	0	0	0	0	0	0	0	0	0	0	0	0	0	0	0	0	0	0	0	0	0	0	0	0	0	0	0	0	0	0	0	0	0	0	0	0	0
ENSMUSG00000101538	Gm29029	0	0	0	0	0	0	0	0	0	0	0	0	0	0	0	0	0	0	0	0	0	0	0	0	0	0	0	0	0	0	0	0	0	0	0	0	0	0	0	0	0	0	0	0	0	0	0	0
ENSMUSG00000101539	Gm28252	0	0	0	0	0	0	0	0	0	0	0	0	0	0	0	0	0	0	0	0	0	0	0	0	0	0	0	0	0	0	0	0	0	0	0	0	0	0	0	0	0	0	0	0	0	0	0	0
ENSMUSG00000029007	Agtrap	0	0	0	0	0	0	0	0	0	0	0	0	0	0	0	0	0	0	0	0	0	0	0	0	0	0	0	0	0	0	0	0	0	0	0	0	0	0	0	0	0	0	0	0	16	0	0	0
ENSMUSG00000030768	Disp1	0	30	0	0	0	67	0	0	0	152	0	38	0	0	0	0	0	0	0	0	0	0	0	0	0	0	0	65	0	0	0	0	0	0	0	0	0	0	0	0	0	0	0	0	0	0	0	0
ENSMUSG00000029005	Draxin	0	0	0	0	0	0	0	0	0	0	0	0	0	0	0	0	0	0	0	0	0	0	0	0	0	0	0	0	0	0	0	0	0	0	0	0	0	0	0	0	0	0	0	0	0	0	0	0
ENSMUSG00000022052	Ppp2r2a	343	0	0	0	0	241	0	0	0	1	7	267	0	96	0	97	6	14	2	2060	76	0	1	0	0	0	338	39	0	0	0	0	0	3	0	0	388	61	20	262	0	148	39	0	39	0	27	35
ENSMUSG00000022055	Nefl	140	158	0	0	0	1335	0	30	0	47	405	1460	0	93	0	190	6	25	0	0	567	53	14	7	445	110	206	240	1	697	0	0	0	2	0	70	796	91	164	556	8	18	0	0	40	25	30	7
ENSMUSG00000010021	Kif19a	0	0	0	0	0	0	0	0	0	0	0	0	0	0	0	0	0	0	0	0	0	0	0	0	0	0	0	0	0	0	0	0	0	0	0	0	0	0	0	0	0	0	0	0	0	0	0	0
ENSMUSG00000010025	Aldh3a2	0	0	0	0	0	0	0	0	1	0	0	0	0	0	0	0	0	0	0	0	0	0	0	0	0	0	0	4	0	0	0	0	1	0	0	10	0	0	108	0	0	0	0	750	0	0	0	0
ENSMUSG00000022057	Adamdec1	0	0	0	0	0	0	0	0	0	0	0	0	0	0	0	0	0	0	0	0	0	0	0	0	0	0	0	0	0	0	0	0	0	0	0	0	0	0	0	0	0	0	0	0	0	0	0	0
ENSMUSG00000097233	Gm17552	0	0	0	0	0	0	0	0	0	0	0	0	0	0	0	0	0	0	0	0	0	0	0	0	0	0	0	0	0	0	0	0	0	0	0	0	0	0	0	0	0	0	0	0	0	0	0	0
ENSMUSG00000101288	Gm28342	0	0	0	0	0	0	0	0	0	0	0	0	0	0	0	0	0	0	0	0	0	0	0	0	0	0	0	0	0	0	0	0	0	0	0	0	0	0	0	0	0	0	0	0	0	0	0	0
ENSMUSG00000101289	Gm3454	0	0	0	0	0	0	0	0	0	0	0	0	0	0	0	0	0	0	0	0	0	0	0	0	0	0	0	0	0	0	0	0	0	0	0	0	0	0	0	0	0	0	0	0	0	0	0	0
ENSMUSG00000097232	Gm26854	0	0	0	0	0	0	0	0	0	0	0	0	0	0	0	0	0	0	0	0	0	0	0	0	0	0	0	0	0	0	0	0	0	0	0	0	0	0	0	0	0	0	0	0	0	0	0	0
ENSMUSG00000021506	Pitx1	0	0	0	0	0	0	0	0	0	0	0	0	0	0	0	0	0	0	0	0	0	0	0	0	0	0	0	0	0	0	0	0	0	0	0	0	0	0	0	0	0	0	0	0	0	0	0	0
ENSMUSG00000101280	Gm8600	0	0	0	0	0	0	0	0	0	0	0	0	0	0	0	0	0	0	0	0	0	0	0	0	0	0	0	0	0	0	0	0	0	0	0	0	0	0	0	0	0	0	0	0	0	0	0	0
ENSMUSG00000097235	Gm17250	0	0	0	0	0	0	0	0	0	0	0	0	0	0	0	0	0	0	0	0	0	0	0	0	0	0	0	0	0	0	0	0	0	0	0	0	0	0	0	0	0	0	0	0	0	0	0	0
ENSMUSG00000101282	Gm28152	0	0	0	0	0	0	0	0	0	0	0	0	0	0	0	0	0	0	0	0	0	0	0	0	0	0	0	0	0	0	0	0	0	0	0	0	0	0	0	0	0	0	0	0	0	0	0	0
ENSMUSG00000101283	Gm29314	0	0	0	0	0	0	0	0	0	0	0	0	0	0	0	0	0	0	0	0	0	0	0	0	0	0	0	0	0	0	0	0	0	0	0	0	0	0	0	0	0	0	0	0	0	0	0	0
ENSMUSG00000101284	Gm28811	0	0	0	0	0	0	0	0	0	0	0	0	0	0	0	0	0	0	0	0	0	0	0	0	0	0	0	0	0	0	0	0	0	0	0	0	0	0	0	0	0	0	0	0	0	0	0	0
ENSMUSG00000101285	Gm28600	0	0	0	0	0	0	0	0	0	0	0	0	0	0	0	0	0	0	0	0	0	0	0	0	0	0	0	0	0	0	0	0	0	0	0	0	0	0	0	0	0	0	0	0	0	0	0	0
ENSMUSG00000101286	Gm21317	0	0	0	0	0	0	0	0	0	0	0	0	0	0	0	0	0	0	0	0	0	0	0	0	0	0	0	0	0	0	0	0	0	0	0	0	0	0	0	0	0	0	0	0	0	0	0	0
ENSMUSG00000101287	Gm28166	0	0	0	0	0	0	0	0	0	0	0	0	0	0	0	0	0	0	0	0	0	0	0	0	0	0	0	0	0	0	0	0	0	0	0	0	0	0	0	0	0	0	0	0	0	0	0	0
ENSMUSG00000079773	AC087559.2	0	0	0	0	0	40	0	0	0	0	0	36	0	6	0	30	0	20	0	0	0	0	0	36	0	63	0	0	0	24	0	0	0	0	0	0	0	1	1	0	0	0	0	0	1	0	0	0
ENSMUSG00000079774	Fam205a2	0	0	0	0	0	0	0	0	0	0	0	0	0	0	0	0	0	0	0	0	0	0	0	0	0	0	0	0	0	0	0	0	0	0	0	0	0	0	0	0	0	0	0	0	0	0	0	0
ENSMUSG00000097237	Gm26519	0	0	0	0	0	0	0	0	0	0	0	0	0	0	0	0	0	0	0	0	0	0	0	0	0	0	0	0	0	0	0	0	0	0	0	0	0	0	0	0	0	0	0	0	0	0	0	0
ENSMUSG00000065952	C330021F23Rik	12	56	35	105	0	0	0	41	37	4	0	0	0	16	4	70	4	67	0	0	32	7	9	29	32	86	0	38	2	17	0	0	0	0	0	14	24	0	22	15	2	15	1	14	5	2	9	5
ENSMUSG00000065954	Tacc1	111	104	90	0	0	0	156	372	0	368	2	2	2	0	25	17	1	6	2	0	71	209	9	49	347	44	68	15	0	18	0	3	1	0	0	23	466	16	1	22	5	26	10	14	2	3	13	3
ENSMUSG00000065956	Gm14850	0	0	0	0	0	0	0	0	0	0	0	0	0	0	0	0	0	0	0	0	0	0	0	0	0	0	0	0	0	0	0	0	0	0	0	0	0	0	0	0	0	0	0	0	0	0	0	0
ENSMUSG00000108152	RP24-467O4.4	0	0	0	0	0	0	0	0	0	0	0	0	0	0	0	0	0	0	0	0	0	0	0	0	0	0	0	1	0	0	0	0	0	0	0	0	0	0	0	0	7	0	0	0	0	0	0	0
ENSMUSG00000108151	RP23-191I2.3	0	0	0	0	0	0	0	0	0	0	0	0	0	0	0	0	0	0	0	0	0	0	0	0	0	0	0	0	0	0	0	0	0	0	0	0	0	0	0	0	0	0	0	0	0	0	0	0
ENSMUSG00000108150	RP23-115M13.4	0	0	0	0	0	0	0	0	0	0	0	0	0	0	0	0	0	0	0	0	0	0	0	0	0	0	0	0	0	0	0	0	0	0	0	0	0	0	0	0	0	0	0	0	0	0	0	0
ENSMUSG00000097428	AW047730	0	0	0	408	0	0	0	0	0	0	0	0	0	0	0	0	0	27	0	0	0	1	0	0	0	0	0	0	13	0	0	0	0	0	0	0	0	0	0	0	0	0	0	0	0	0	0	0
ENSMUSG00000097429	Gm26520	0	0	0	0	0	0	0	0	0	0	0	0	0	0	0	0	0	0	0	0	0	0	0	0	0	0	0	0	0	0	0	0	0	0	0	0	0	0	0	0	0	0	0	0	0	0	0	0
ENSMUSG00000108155	RP23-480I16.2	0	0	0	0	0	0	0	0	0	0	0	0	0	0	0	0	0	0	0	0	0	0	0	0	0	0	0	0	0	0	0	0	0	0	0	0	0	0	0	0	0	0	0	0	0	0	0	0
ENSMUSG00000108154	RP23-392K24.8	0	0	0	0	0	0	0	0	0	0	0	0	0	0	0	0	0	0	0	0	0	0	0	0	0	0	0	0	0	0	0	0	0	0	0	0	0	0	0	0	0	0	0	0	0	0	0	0
ENSMUSG00000097424	1700030M09Rik	0	0	0	0	0	0	0	0	0	0	0	0	0	0	0	0	0	0	0	0	0	0	0	0	0	0	0	0	0	0	0	0	0	0	0	0	0	0	0	0	0	0	0	0	0	0	0	0
ENSMUSG00000097425	Vmn1r181	0	0	0	0	0	0	0	0	0	0	0	0	0	0	0	0	0	0	0	0	0	0	0	0	0	0	0	0	0	0	0	0	0	0	0	0	0	0	0	0	0	0	0	0	0	0	0	0
ENSMUSG00000097427	Gm6763	0	0	0	0	0	0	0	0	0	0	0	0	0	0	0	0	0	0	0	0	0	0	0	0	0	0	0	0	0	0	0	0	0	0	0	0	0	0	0	0	0	0	0	0	0	0	0	0
ENSMUSG00000097420	Gm17575	0	0	0	0	0	0	0	0	0	0	0	0	0	0	0	0	0	0	0	0	0	0	0	0	0	0	0	0	0	0	0	0	0	0	0	0	0	0	0	0	0	0	0	0	0	0	0	0
ENSMUSG00000097421	D630011A20Rik	0	0	0	0	0	0	0	0	0	0	0	0	0	0	0	0	0	0	0	0	0	0	0	0	0	0	0	0	0	0	0	0	0	0	0	0	0	0	0	0	0	0	0	0	0	0	0	0
ENSMUSG00000097422	Gm26521	0	0	0	0	0	0	0	0	90	0	0	0	0	0	0	0	0	0	0	0	0	0	0	0	0	0	0	0	0	0	0	0	0	0	0	0	0	0	0	0	0	0	0	0	0	0	0	0
ENSMUSG00000097423	Gm26522	0	0	0	0	0	0	0	0	0	0	0	0	0	0	0	0	0	0	0	0	0	0	0	0	0	0	0	0	0	0	0	0	0	0	0	0	0	0	0	0	0	0	0	0	0	0	0	0
ENSMUSG00000010651	Acaa1b	0	24	0	0	0	0	0	18	0	0	0	0	0	0	0	0	0	0	0	0	0	0	0	0	0	16	0	6	0	0	0	0	0	0	0	0	0	0	0	0	0	0	0	0	0	0	3	5
ENSMUSG00000054966	Lmntd1	0	0	0	0	0	0	0	0	0	0	0	0	0	0	0	0	0	0	0	0	0	0	0	0	0	0	0	0	0	0	0	0	0	0	0	0	0	0	0	0	0	16	0	0	0	0	0	0
ENSMUSG00000054967	Zfp647	0	0	163	0	0	0	0	0	0	0	0	0	0	0	0	0	0	0	0	0	0	0	0	0	0	0	0	0	0	0	0	0	0	0	0	0	396	0	0	0	0	0	0	0	0	0	0	0
ENSMUSG00000041308	Sntb2	0	0	0	0	1	0	0	0	0	0	0	0	0	0	0	0	0	0	0	0	0	0	0	0	0	0	0	128	0	0	0	2	0	0	0	0	9	0	45	88	0	0	0	16	2	0	0	0
ENSMUSG00000041309	Nkx6-2	57	0	0	0	0	0	0	0	0	0	0	0	0	0	0	0	0	0	0	0	0	0	0	0	0	0	0	8	0	0	0	0	0	0	0	0	0	0	0	0	0	0	0	0	3	0	0	0
ENSMUSG00000041303	Gtf3c3	0	0	0	0	35	0	0	0	0	0	0	0	0	0	0	0	1	0	0	0	0	9	0	0	0	0	0	14	0	0	0	0	0	0	0	0	456	0	0	0	0	0	0	66	0	0	0	0
ENSMUSG00000041301	Cftr	0	0	0	0	0	0	0	0	0	0	0	0	0	0	0	0	0	15	0	0	0	0	0	0	0	0	0	0	0	0	0	0	0	0	0	0	0	0	0	0	0	0	0	0	0	0	0	0
ENSMUSG00000000365	Rnf17	0	0	0	0	0	0	0	0	0	0	0	0	0	0	0	0	0	0	0	0	0	0	0	0	0	61	0	0	0	0	0	0	0	0	0	0	0	0	0	0	0	0	0	0	0	0	0	0
ENSMUSG00000078880	Gm14308	0	0	0	0	0	0	0	0	0	0	0	0	0	0	0	0	0	0	0	0	0	0	0	0	0	0	0	0	0	0	0	0	0	0	0	0	0	0	0	0	0	0	0	0	0	0	0	0
ENSMUSG00000022015	Tnfsf11	0	0	0	0	0	0	0	0	0	0	0	0	0	0	0	0	0	0	0	0	0	0	0	0	0	0	0	0	0	0	0	0	0	0	0	0	0	0	0	0	0	0	0	0	0	0	0	0
ENSMUSG00000022014	Epsti1	0	0	0	0	0	0	0	0	0	0	0	0	0	0	0	299	0	42	0	0	0	0	0	0	0	0	0	0	0	0	0	0	0	0	0	0	0	0	0	0	0	0	0	0	0	0	0	0
ENSMUSG00000022016	Akap11	0	0	0	165	0	1	644	56	32	78	0	0	0	0	4	29	0	98	0	0	111	0	328	23	33	0	39	112	0	0	0	0	0	0	0	35	141	50	0	0	0	21	0	0	19	1	0	0
ENSMUSG00000022010	Tsc22d1	1	378	2	2654	814	1363	0	185	333	440	288	1384	139	54	24	703	18	139	97	1290	1124	2	188	191	780	11	1903	110	2	274	226	13	0	0	3	86	1253	103	228	287	15	317	136	726	70	23	40	120
ENSMUSG00000022013	Dnajc15	0	186	0	0	0	0	0	0	0	0	0	0	0	3	0	77	9	120	0	0	83	26	0	0	0	0	106	11	0	0	87	0	0	0	0	6	87	0	0	0	0	0	13	127	10	2	0	9
ENSMUSG00000022012	Enox1	0	0	0	0	0	0	0	0	0	0	0	0	0	0	0	0	0	0	0	0	0	0	0	0	1	0	1024	0	0	0	0	0	0	0	0	1	0	8	0	0	13	0	0	0	0	0	0	0
ENSMUSG00000022019	Tdrd3	0	0	0	0	0	0	0	0	0	0	0	0	0	0	0	1	0	0	0	0	0	0	0	0	0	0	0	138	0	0	0	0	0	0	0	0	0	42	51	0	0	0	0	0	0	0	0	0
ENSMUSG00000022018	Rgcc	248	0	0	0	0	136	0	0	0	0	50	83	73	0	4	0	0	114	0	0	1	30	1	0	188	0	1205	127	0	1	0	0	0	0	0	0	0	33	0	0	7	52	0	0	13	8	0	0
ENSMUSG00000055610	Olfr307	0	0	0	0	0	0	0	0	0	0	0	0	0	0	0	0	0	0	0	0	0	0	0	0	0	0	0	0	0	0	0	0	0	0	0	0	0	0	0	0	0	0	0	0	0	0	0	0
ENSMUSG00000055612	Cdca7	0	0	0	0	0	0	0	0	0	0	0	0	0	0	0	0	0	0	0	0	0	0	0	0	0	0	0	0	0	0	0	0	0	0	0	0	0	0	0	0	0	0	0	0	0	0	0	0
ENSMUSG00000020528	Prpsap2	0	0	0	0	0	0	0	0	0	0	0	0	0	0	0	0	0	0	0	0	0	0	0	0	0	0	0	0	0	0	0	0	0	0	0	3	0	0	0	27	0	0	126	0	15	0	11	0
ENSMUSG00000020527	Myo19	0	0	0	0	0	0	0	7	0	23	0	0	0	0	0	0	0	34	0	0	27	0	0	0	0	0	24	17	0	12	0	0	0	0	0	1	0	10	0	25	3	0	0	0	11	0	0	0
ENSMUSG00000020526	Znhit3	0	0	0	0	0	0	0	45	0	96	0	0	0	0	0	0	10	155	0	0	147	3	0	0	0	0	203	18	0	69	0	0	0	0	0	31	0	21	0	161	17	0	0	0	56	5	0	0
ENSMUSG00000020525	Ppm1d	0	0	0	0	0	0	0	0	0	0	0	0	0	0	0	0	0	0	0	0	0	0	0	0	0	0	333	0	0	0	0	0	0	0	0	33	1	22	0	595	0	0	1	0	0	0	10	0
ENSMUSG00000020524	Gria1	0	186	0	0	0	0	0	39	0	0	56	0	201	7	0	5	0	9	0	0	252	0	0	0	1	0	0	247	33	0	0	0	0	0	0	16	0	0	0	50	0	0	0	0	5	10	35	4
ENSMUSG00000020523	Fam114a2	0	0	0	0	0	0	0	0	0	0	0	0	0	0	0	20	0	0	0	0	0	0	0	0	0	0	0	64	0	0	0	0	0	0	0	0	0	0	0	0	0	0	0	0	1	0	0	0
ENSMUSG00000020522	Mfap3	0	0	0	0	0	0	0	0	0	0	0	0	1	135	0	201	0	0	0	0	366	0	0	156	1	0	18	117	0	0	0	1	0	0	0	0	0	0	0	1	2	125	0	0	0	0	16	0
ENSMUSG00000020521	Rnft1	0	0	579	0	0	0	0	275	0	1	0	0	129	31	12	506	22	0	0	0	0	47	0	0	0	1	396	0	0	0	0	0	0	0	0	1	17	0	0	0	0	100	0	0	3	8	0	0
ENSMUSG00000020520	Galnt10	0	0	0	0	0	0	0	0	0	0	0	0	0	0	0	37	0	0	0	0	0	0	0	0	0	0	0	0	0	0	0	0	0	0	0	0	0	0	0	43	0	0	0	0	0	0	0	0
ENSMUSG00000094810	Olfr907	0	0	0	0	0	0	0	0	0	0	0	0	0	0	0	0	0	0	0	0	0	0	0	0	0	0	0	0	0	0	0	0	0	0	0	0	0	0	0	0	0	0	0	0	0	0	0	0
ENSMUSG00000091867	Cyp2a22	0	0	0	0	0	0	0	0	0	0	0	0	0	0	0	0	0	0	0	0	0	0	0	0	0	0	0	0	0	0	0	0	0	0	0	0	0	0	0	0	0	0	0	0	0	0	0	0
ENSMUSG00000091864	Gm17102	0	0	0	0	0	0	0	0	0	0	0	0	0	0	0	0	0	0	0	0	0	0	0	0	0	0	0	0	0	0	0	0	0	0	0	0	0	12	0	0	0	0	0	0	0	0	0	0
ENSMUSG00000094813	Gm20777	0	0	0	0	0	0	0	0	0	0	0	0	0	0	0	0	0	0	0	0	0	0	0	0	0	0	0	0	0	0	0	0	0	0	0	0	0	0	0	0	0	0	0	0	0	0	0	0
ENSMUSG00000094814	Gm21973	0	0	0	0	0	0	0	0	0	0	0	0	0	0	0	0	0	0	0	0	0	0	0	0	0	0	0	0	0	0	0	0	0	0	0	0	0	0	0	0	0	0	0	0	0	0	0	0
ENSMUSG00000091863	Cldn34a	0	0	0	0	0	0	0	0	0	0	0	0	0	0	0	0	0	0	0	0	0	0	0	0	0	0	0	0	0	0	0	0	0	0	0	0	0	0	0	0	0	0	0	0	0	0	0	0
ENSMUSG00000094817	Cphx3	0	0	0	0	0	0	0	0	0	0	0	0	0	0	0	0	0	0	0	0	0	0	0	0	0	0	0	0	0	0	0	0	0	0	0	0	0	0	0	0	0	0	0	0	0	0	0	0
ENSMUSG00000094818	Gm15308	0	0	0	0	0	0	0	0	0	0	0	0	0	0	0	0	0	0	0	0	0	0	0	0	0	0	0	0	0	0	0	0	0	0	0	0	0	0	0	0	0	0	0	0	0	0	0	0
ENSMUSG00000094819	Olfr53	0	0	0	0	0	0	0	0	0	0	0	0	0	0	0	0	0	0	0	0	0	0	0	0	0	0	0	0	0	0	0	0	0	0	0	0	0	0	0	0	0	0	0	0	0	0	0	0
ENSMUSG00000028759	Hp1bp3	155	200	0	1	10	1	0	113	0	2	48	0	44	0	0	83	0	258	0	0	34	308	33	95	261	127	0	52	0	9	0	1	0	0	1	9	433	8	44	339	0	58	0	0	18	3	121	14
ENSMUSG00000052062	Pard3b	0	0	0	0	0	0	0	0	0	0	0	0	0	0	0	0	17	0	0	0	0	0	0	0	0	0	0	0	0	0	0	0	0	0	0	0	0	0	0	0	0	0	0	0	0	0	0	0
ENSMUSG00000013643	Lypd8	0	0	0	0	0	0	0	0	0	0	0	0	0	0	0	0	0	0	0	0	0	0	0	0	0	0	0	0	0	0	0	0	0	0	0	0	0	0	0	0	0	0	0	0	0	0	0	0
ENSMUSG00000013646	Sh3bp5l	0	0	0	0	0	0	0	0	0	0	0	2	0	0	3	12	0	24	0	0	0	0	0	0	0	0	0	0	0	0	0	0	0	0	0	0	0	0	0	0	0	118	0	0	0	0	0	0
ENSMUSG00000076505	Igkv1-131	0	0	0	0	0	0	0	0	0	0	0	0	0	0	0	0	0	0	0	0	0	0	0	0	0	0	0	0	0	0	0	0	0	0	0	0	0	0	0	0	0	0	0	0	0	0	0	0
ENSMUSG00000057612	Vmn1r37	0	0	0	0	0	0	0	0	0	0	0	0	0	0	0	0	0	0	0	0	0	0	0	0	0	0	0	0	0	0	0	0	0	0	0	0	0	0	0	0	0	0	0	0	0	0	0	0
ENSMUSG00000028756	Pink1	357	0	68	2890	0	1	0	4	0	0	2	0	197	0	29	232	7	71	0	0	0	110	1	23	0	4	73	21	0	9	169	0	0	0	0	107	1611	0	161	208	0	16	319	670	32	17	83	0
ENSMUSG00000057615	Ldoc1	0	0	0	0	0	0	0	0	0	0	0	0	0	0	0	0	0	0	0	0	0	0	0	0	0	0	0	0	0	0	0	0	0	0	0	0	0	0	0	0	0	0	0	0	2	2	0	0
ENSMUSG00000057614	Gnai1	219	0	21	54	554	136	0	309	0	0	2	182	40	0	2	1	0	1	0	0	236	0	0	0	139	0	105	10	27	0	211	0	0	0	0	39	1028	26	1	143	0	133	33	194	28	3	67	37
ENSMUSG00000028718	Stil	0	0	0	0	0	0	0	0	0	0	0	0	0	0	0	0	0	0	0	0	0	0	0	0	0	0	0	0	0	0	0	0	0	0	0	0	0	0	0	0	0	0	0	0	0	0	0	0
ENSMUSG00000028719	Cmpk1	57	0	0	0	1004	305	0	417	0	258	46	316	0	0	16	105	18	198	0	0	180	106	140	0	1	557	0	174	0	0	0	0	0	0	0	18	0	9	16	19	19	193	24	0	4	9	85	36
ENSMUSG00000076500	Gm20730	0	0	0	0	0	0	0	0	0	0	0	0	0	0	0	0	0	0	0	0	0	0	0	0	0	0	0	0	0	0	0	0	0	0	0	0	0	0	0	0	0	0	0	0	0	0	0	0
ENSMUSG00000028710	Atpaf1	0	0	0	0	0	0	0	0	0	0	0	0	0	0	0	10	3	38	0	0	0	0	0	0	0	0	0	0	0	0	0	0	0	0	0	6	120	8	0	0	0	17	0	0	0	0	31	0
ENSMUSG00000025582	Nptx1	96	0	19	0	241	0	0	0	0	0	2	0	0	0	0	47	0	0	0	0	137	78	0	0	0	0	0	0	0	0	0	0	2	0	0	39	0	1	0	0	0	0	213	0	17	6	7	0
ENSMUSG00000028712	Cyp4a31	0	0	0	0	0	0	0	0	0	0	0	0	0	0	0	0	0	0	0	0	0	0	0	0	0	0	0	0	0	0	0	0	0	0	0	0	0	0	0	0	0	0	0	0	0	0	0	0
ENSMUSG00000028713	Cyp4b1	0	0	0	0	0	0	0	0	0	0	0	0	0	0	0	0	0	0	0	0	0	0	0	0	0	0	0	0	0	0	0	0	0	0	0	0	0	0	0	0	0	0	0	0	0	0	0	0
ENSMUSG00000028715	Cyp4a14	0	0	0	0	0	0	0	0	0	0	0	0	0	0	0	0	0	0	0	1	0	0	0	0	0	0	0	0	0	0	0	0	0	0	0	0	0	0	0	0	0	0	0	0	0	0	0	0
ENSMUSG00000028716	Pdzk1ip1	0	0	0	0	0	0	0	0	0	0	0	0	0	0	0	0	0	0	0	0	0	0	0	0	0	0	0	0	0	0	0	0	0	0	0	0	0	0	0	0	0	0	0	0	0	0	0	0
ENSMUSG00000025583	Rptor	0	0	0	0	0	0	1	0	0	414	0	0	0	0	0	6	0	0	0	0	49	0	0	0	0	0	0	1	0	0	0	0	0	0	0	0	0	4	0	0	0	11	0	0	1	2	0	0
ENSMUSG00000102168	Gm36943	0	0	0	0	0	0	0	0	0	0	0	0	0	0	0	0	0	0	0	0	0	0	0	0	0	0	0	0	0	0	0	0	0	0	0	0	0	0	0	0	0	0	0	0	0	0	0	0
ENSMUSG00000102169	Gm9113	0	0	0	0	0	0	0	0	0	0	0	0	0	0	0	0	0	0	0	0	0	0	0	0	0	0	0	0	0	0	0	0	0	0	0	0	0	0	0	0	0	0	0	0	0	0	0	0
ENSMUSG00000102160	Gm36944	0	0	0	0	0	0	0	0	0	0	0	0	0	0	0	0	0	0	0	0	0	0	0	0	0	0	0	0	0	0	0	0	0	0	0	0	0	0	0	0	0	0	0	0	0	0	0	0
ENSMUSG00000102163	Gm36945	0	0	0	0	0	0	0	0	0	0	0	0	0	0	0	0	0	0	0	0	0	0	0	0	0	0	0	0	0	0	0	0	0	0	0	0	0	0	0	0	0	0	0	0	0	0	0	0
ENSMUSG00000102164	Gm36946	0	0	0	0	0	0	0	0	0	0	0	0	0	0	0	0	0	0	0	0	0	0	0	0	0	0	0	0	0	0	0	0	0	0	0	0	0	0	0	0	0	0	0	0	0	0	0	0
ENSMUSG00000102166	Gm36947	0	0	0	0	0	0	0	0	0	0	0	0	0	0	0	0	0	0	0	0	0	0	0	0	0	0	0	0	0	0	0	0	0	0	0	0	0	0	0	0	0	0	0	0	0	0	0	0
ENSMUSG00000039176	Polg	233	0	0	0	4	0	0	0	0	0	0	0	0	0	0	0	0	0	0	0	0	0	85	0	215	0	232	0	0	0	0	0	0	0	0	24	0	43	0	0	33	0	0	0	0	0	0	0
ENSMUSG00000039174	1700003H04Rik	0	0	0	0	0	0	0	0	0	0	0	0	0	0	0	0	0	0	0	0	0	0	0	0	0	0	0	0	0	0	0	0	0	0	0	0	0	0	0	0	0	0	0	0	0	0	0	0
ENSMUSG00000052396	Mogat2	0	0	0	0	0	0	0	0	0	0	0	0	0	0	0	0	0	0	0	0	0	0	0	0	0	0	0	0	0	0	0	0	0	0	0	0	0	0	0	0	0	0	0	0	0	0	0	0
ENSMUSG00000052392	Acot4	0	0	0	0	0	0	0	0	0	0	0	0	0	0	0	0	0	0	0	0	0	0	0	0	0	0	0	0	0	0	0	0	0	0	0	0	0	0	0	0	0	0	0	0	0	0	0	0
ENSMUSG00000078554	Fam229a	0	0	0	0	0	0	0	0	0	0	0	0	0	0	0	0	0	0	0	0	0	0	0	0	0	0	0	0	0	0	0	0	0	0	0	0	0	0	0	0	0	0	0	0	0	0	0	0
ENSMUSG00000039178	Tbc1d19	0	0	0	0	1	0	0	320	0	2	15	0	0	0	0	0	0	0	0	0	0	0	0	1	0	0	322	0	0	0	0	0	0	0	0	0	0	0	0	44	0	85	0	0	0	0	1	0
ENSMUSG00000039179	Tekt5	0	0	0	0	0	0	0	0	0	0	0	0	0	0	0	0	0	0	0	0	0	0	0	0	0	0	0	0	0	0	0	0	0	0	0	0	0	0	0	0	0	0	0	0	0	0	0	0
ENSMUSG00000067627	Gm10217	0	0	0	0	0	0	0	0	0	0	0	0	0	0	0	0	0	0	0	0	0	0	0	0	0	0	0	0	0	0	0	0	0	0	0	0	0	0	0	0	0	0	0	0	0	0	0	0
ENSMUSG00000067629	Syngap1	0	0	0	0	29	0	0	0	0	0	0	0	51	0	0	0	0	0	0	0	0	0	0	0	0	43	34	11	0	0	0	0	0	0	0	0	0	0	1	0	0	0	0	0	0	0	0	0
ENSMUSG00000025090	Ccdc172	0	0	0	0	0	0	0	0	0	0	0	0	0	0	0	0	0	0	0	0	0	0	0	0	0	0	0	0	0	0	0	0	0	0	0	0	0	0	0	0	0	0	0	0	0	0	0	7
ENSMUSG00000025091	Pnliprp2	0	0	0	0	0	0	0	0	0	0	0	0	0	0	0	0	0	0	0	0	0	0	0	0	0	0	0	0	0	0	0	0	0	0	0	0	0	0	0	0	0	0	0	0	0	0	0	0
ENSMUSG00000025092	Hspa12a	0	0	0	0	0	0	0	0	0	4	0	0	0	0	0	0	3	6	0	0	0	15	0	0	29	0	0	84	0	614	0	0	0	0	0	0	0	0	46	0	4	0	0	0	0	11	14	13
ENSMUSG00000050677	Ccdc96	0	3	0	0	0	0	0	0	0	0	0	0	0	0	0	0	0	0	0	0	0	0	0	0	1	0	0	0	0	0	0	0	0	0	0	0	0	0	0	0	0	0	0	0	0	0	0	0
ENSMUSG00000021737	Psmd6	0	101	0	0	0	534	0	295	0	73	0	669	110	3	0	121	12	180	0	0	215	0	0	14	0	1070	74	1	0	3	0	0	0	0	0	88	176	0	10	150	18	267	186	345	39	1	2	0
ENSMUSG00000021731	Mrps30	0	300	0	0	0	0	0	0	0	120	18	0	0	0	2	55	0	2	0	0	0	0	0	0	0	0	151	63	1	0	0	0	0	0	0	10	784	13	20	146	42	0	0	0	12	1	0	12
ENSMUSG00000021730	Hcn1	0	0	0	0	0	636	0	544	0	462	2	688	27	0	0	0	0	0	0	0	239	0	0	0	16	867	0	73	0	0	1	13	0	0	0	1	251	5	136	187	0	0	0	0	28	5	96	11
ENSMUSG00000021733	Slc4a7	0	0	0	0	353	0	0	0	2	0	0	0	0	0	0	0	0	0	0	0	370	0	0	0	0	0	0	53	0	1	0	1	0	0	0	23	0	9	0	0	0	0	16	0	0	0	2	0
ENSMUSG00000021732	Fgf10	0	0	0	0	0	0	0	0	0	0	0	0	0	0	0	0	0	0	0	0	0	0	0	0	0	0	0	21	0	0	0	0	0	0	0	0	221	0	7	19	0	1	0	0	0	0	0	0
ENSMUSG00000021738	Atxn7	0	0	45	0	0	0	0	67	0	34	0	0	0	0	0	0	0	0	0	0	316	33	0	29	0	403	243	0	1	2	52	0	0	0	0	10	0	9	0	0	0	0	69	0	0	0	0	5
ENSMUSG00000070311	Olfr894	0	0	0	0	0	0	0	0	0	0	0	0	0	0	0	0	0	0	0	0	0	0	0	0	0	0	0	0	0	0	0	0	0	0	0	0	0	0	0	0	0	0	0	0	0	0	0	0
ENSMUSG00000035873	Pawr	0	0	0	0	0	0	0	0	0	0	0	0	0	0	0	0	0	0	0	0	0	0	0	0	0	0	0	0	0	0	0	0	0	0	0	0	0	0	0	0	0	0	0	0	0	0	0	0
ENSMUSG00000090191	9230105E05Rik	0	0	0	0	0	0	0	0	0	0	0	0	0	0	0	0	0	0	0	0	0	0	0	0	0	0	0	0	0	0	0	0	0	0	0	0	0	0	0	0	0	0	0	0	0	0	0	0
ENSMUSG00000106269	4930580E04Rik	0	0	0	0	0	0	1	0	0	0	0	0	0	0	0	0	0	0	0	0	0	0	0	0	0	0	0	23	0	0	0	0	0	0	0	0	0	0	0	0	0	0	0	0	0	0	0	0
ENSMUSG00000035877	Zhx3	0	0	0	0	0	0	0	0	0	79	0	0	0	0	0	0	7	8	0	0	1	0	27	0	0	0	242	0	0	0	0	0	0	0	0	0	0	0	0	0	0	4	38	0	0	0	22	0
ENSMUSG00000070313	A630095E13Rik	0	0	0	0	0	0	0	0	0	0	0	0	0	0	0	0	0	0	0	0	0	0	0	0	0	0	0	0	0	0	0	0	0	0	0	0	0	0	0	0	0	0	0	0	0	0	0	0
ENSMUSG00000035875	AI182371	0	0	0	0	0	0	0	0	0	0	0	0	0	0	0	0	0	0	0	0	0	0	0	0	0	0	0	0	0	0	0	0	0	0	0	0	0	0	0	0	0	0	0	0	0	0	0	0
ENSMUSG00000106263	Gm33050	0	0	0	0	0	0	0	0	0	0	0	0	0	0	0	0	0	0	0	0	0	0	0	0	0	0	0	0	0	0	0	0	0	0	0	0	0	0	0	0	0	0	0	0	0	0	0	0
ENSMUSG00000106262	Gm43375	0	0	0	0	0	0	0	0	0	0	0	0	0	0	0	0	0	0	0	0	0	0	0	0	0	0	0	0	0	0	0	0	0	0	0	0	0	0	0	0	0	0	0	0	0	0	0	0
ENSMUSG00000106261	Gm34086	0	0	0	0	0	0	0	0	0	0	0	0	0	0	0	0	0	0	0	0	0	0	0	0	0	0	0	0	0	0	0	0	0	0	0	0	0	0	0	0	0	0	0	0	0	0	0	0
ENSMUSG00000035878	Hykk	0	0	0	0	0	0	0	0	0	0	0	0	0	0	0	11	0	0	0	0	0	0	0	0	0	0	145	0	0	0	0	0	0	0	0	0	0	0	0	0	0	0	0	0	0	0	0	0
ENSMUSG00000106266	Gm43447	0	0	0	0	0	0	0	0	0	0	0	0	0	0	0	0	0	0	0	0	0	0	0	0	0	0	0	0	0	0	0	0	0	0	0	0	0	0	0	0	0	0	0	0	0	0	0	0
ENSMUSG00000106265	Gm42490	0	0	0	0	0	0	0	0	0	0	0	0	0	0	0	0	0	0	0	0	0	0	0	0	0	0	0	0	0	0	0	0	0	0	0	0	0	0	0	0	0	0	0	0	0	0	0	0
ENSMUSG00000022580	Rhpn1	0	0	0	0	0	0	0	0	0	0	0	0	17	0	0	0	0	0	0	0	0	0	0	0	377	0	0	0	0	0	194	0	0	1	0	0	0	0	0	158	3	0	0	0	0	14	0	0
ENSMUSG00000045178	4933411O13Rik	0	0	0	0	0	0	0	0	0	0	0	0	0	0	0	0	0	0	0	0	0	0	0	0	0	0	0	0	0	0	0	0	0	0	0	0	0	0	0	0	0	15	0	0	0	0	3	0
ENSMUSG00000022586	Ly6i	0	0	0	0	0	0	0	0	0	0	0	0	0	0	0	0	0	0	0	0	0	0	0	0	0	0	0	0	0	0	0	0	0	0	0	0	0	0	0	0	0	0	0	0	0	0	0	0
ENSMUSG00000103448	Gm37133	0	0	0	0	0	0	0	0	0	0	0	0	0	0	0	0	0	0	0	0	0	0	0	0	0	0	0	0	0	0	0	0	0	0	0	0	0	0	0	0	0	0	0	0	0	0	0	0
ENSMUSG00000103449	Gm37134	0	0	0	0	0	0	0	0	0	0	0	0	0	0	0	0	0	0	0	0	0	0	0	0	0	0	0	0	0	0	0	0	0	0	0	0	0	0	0	0	0	0	0	0	0	0	0	0
ENSMUSG00000086725	A630052C17Rik	0	0	0	0	0	0	0	0	0	0	0	0	0	0	0	8	0	0	0	0	0	0	0	0	0	0	333	93	0	213	0	0	0	0	0	2	0	0	0	0	0	24	0	0	0	0	0	0
ENSMUSG00000092019	Gm4027	0	0	0	0	0	0	0	0	0	0	0	0	0	0	0	0	0	0	0	0	0	0	0	0	0	0	0	0	0	0	0	0	0	0	0	0	0	0	0	0	0	0	0	0	0	0	0	0
ENSMUSG00000086727	4931428L18Rik	0	0	0	0	0	0	0	0	0	0	0	0	0	0	0	0	0	0	0	0	0	0	0	0	0	0	0	0	0	0	0	0	0	0	0	0	0	0	0	0	12	0	0	0	0	0	0	0
ENSMUSG00000052934	Fbxo31	0	0	0	169	0	39	0	0	0	13	0	27	0	0	6	0	0	0	0	81	0	172	0	21	96	0	154	0	0	0	0	0	0	1	1	22	754	0	3	123	8	261	0	0	0	12	0	1
ENSMUSG00000086722	Gm15499	0	0	0	0	0	0	0	0	0	0	0	0	0	0	0	0	0	0	0	0	0	0	0	0	0	0	0	0	0	0	0	0	0	0	0	0	0	0	0	0	0	0	0	0	0	0	0	0
ENSMUSG00000086729	Gm15589	0	0	0	0	0	0	0	0	0	0	0	0	0	0	0	0	0	0	0	0	0	0	0	0	0	0	0	0	0	0	0	0	0	0	0	0	0	0	0	0	0	0	0	0	0	0	0	0
ENSMUSG00000086728	Man2c1os	0	0	0	0	0	0	0	45	0	0	0	0	0	0	0	0	0	0	0	0	0	0	0	0	0	0	0	67	0	0	0	0	0	0	0	0	14	2	0	0	0	0	0	0	0	0	0	3
ENSMUSG00000022837	Iqcb1	0	0	0	0	0	0	0	132	0	0	40	0	0	0	0	0	0	57	0	0	5	0	0	0	93	0	0	12	0	0	0	21	0	0	0	0	0	0	0	172	18	0	149	0	13	10	10	0
ENSMUSG00000022836	Mylk	0	0	0	0	0	0	0	0	0	0	0	0	0	0	0	0	0	0	0	0	0	0	0	0	0	0	0	0	0	0	0	0	0	0	0	0	6	0	0	0	0	0	0	0	0	0	0	0
ENSMUSG00000076755	Gm16602	0	0	0	0	0	0	0	0	0	0	0	0	0	0	0	0	0	0	0	0	0	0	0	0	0	0	0	0	0	0	0	0	0	0	0	0	0	0	0	0	0	0	0	0	0	0	0	0
ENSMUSG00000076754	Trgv2	0	0	0	0	0	0	0	0	0	0	0	0	0	0	0	0	0	0	0	0	0	0	0	0	0	0	0	0	0	0	0	0	0	0	0	0	0	0	0	0	0	0	0	0	0	0	0	0
ENSMUSG00000022833	Ccdc14	0	0	0	0	0	0	0	0	0	0	0	0	0	0	0	0	0	183	0	0	0	0	0	0	0	0	0	0	0	1	0	0	0	0	0	0	0	0	0	0	0	0	0	0	0	0	0	0
ENSMUSG00000022832	Ropn1	0	0	0	0	0	0	0	0	0	0	0	0	0	0	0	0	0	0	0	0	0	0	0	0	0	0	0	0	0	0	0	0	0	0	0	0	0	0	0	0	0	0	0	0	0	0	0	0
ENSMUSG00000022831	Hcls1	0	0	6	0	0	0	0	0	0	0	0	0	0	0	1	23	0	0	0	359	0	0	0	0	0	0	0	0	0	0	0	0	0	0	0	0	0	0	1	0	0	0	0	0	0	0	0	0
ENSMUSG00000076750	Tcrg-V3	0	0	0	0	0	0	0	0	0	0	0	0	0	0	0	0	0	0	0	0	0	0	0	0	0	0	0	0	0	0	0	0	0	0	0	0	0	0	0	0	0	0	0	0	0	0	0	0
ENSMUSG00000076759	Trav2	0	0	0	0	0	0	0	0	0	0	0	0	0	0	0	0	0	0	0	0	0	0	0	0	0	0	0	0	0	0	0	0	0	0	0	0	0	0	0	0	0	0	0	0	0	0	0	0
ENSMUSG00000076758	Trav1	0	0	0	0	0	0	0	0	0	0	0	0	0	0	0	0	0	0	0	0	0	0	0	0	0	0	0	0	0	0	0	0	0	0	0	0	0	0	0	0	0	0	0	0	0	0	0	0
ENSMUSG00000039824	Myl6b	0	0	0	0	0	89	0	0	0	0	0	96	0	0	0	0	0	0	0	0	0	0	0	0	0	0	0	1	0	0	0	0	0	0	0	0	0	0	0	0	0	0	0	0	0	0	0	0
ENSMUSG00000039826	Trub2	0	0	0	0	0	124	0	0	0	0	0	114	0	1	7	0	5	0	0	1	0	0	0	0	3	0	0	1	0	664	0	0	0	0	0	0	0	0	0	0	0	0	0	0	0	0	0	0
ENSMUSG00000086098	Gm14291	0	0	0	0	0	0	0	0	0	0	0	0	0	0	0	0	0	0	0	0	0	0	0	0	0	0	0	0	0	0	0	0	0	0	0	0	0	0	0	0	0	0	0	0	0	0	0	0
ENSMUSG00000086096	Gm12688	0	0	0	0	0	0	0	0	0	0	0	0	0	0	0	0	0	0	0	0	0	0	0	0	0	0	0	0	0	0	0	0	0	0	0	0	0	0	0	0	0	0	0	0	0	0	0	0
ENSMUSG00000086095	Gm15328	0	0	0	0	1	0	0	0	0	0	0	0	0	0	0	0	0	0	0	0	0	0	0	0	0	0	0	0	0	0	0	0	0	0	0	0	0	0	0	0	0	0	0	0	0	0	0	0
ENSMUSG00000039828	Wdr70	0	0	0	0	0	6	0	0	0	0	35	7	0	0	0	0	0	0	0	0	0	0	0	0	14	37	6	4	0	0	0	0	0	0	0	14	0	0	0	0	0	57	0	3	0	0	0	0
ENSMUSG00000086092	Gm15323	0	0	0	0	0	0	0	0	0	0	0	0	0	0	0	0	0	0	0	0	0	0	0	0	0	0	0	0	0	0	0	0	0	0	0	0	0	0	0	0	0	0	0	0	0	0	0	0
ENSMUSG00000086090	Gm12531	0	0	0	0	51	0	0	0	0	17	0	0	0	0	0	4	0	0	0	0	0	0	0	0	0	0	0	0	0	0	0	0	0	0	0	0	0	0	0	0	0	0	0	0	0	0	0	0
ENSMUSG00000027722	Spata5	302	0	0	0	0	0	0	0	0	0	0	0	0	0	0	271	0	0	0	0	0	16	0	0	0	0	69	88	0	17	0	0	0	0	0	0	0	0	79	39	0	0	0	0	0	0	0	25
ENSMUSG00000070348	Ccnd1	0	0	0	0	0	0	0	0	0	0	0	0	0	0	0	545	4	14	0	0	40	0	0	0	0	0	0	0	0	0	0	1	0	0	0	2	0	0	0	2	0	0	100	0	0	1	0	0
ENSMUSG00000020069	Hnrnph3	0	0	0	0	0	0	0	160	116	8	0	0	2	0	23	105	1	0	0	0	0	0	44	0	0	36	19	0	0	0	0	0	0	0	0	2	0	0	0	28	0	0	0	71	0	0	23	23
ENSMUSG00000070342	Gm10287	0	0	0	0	0	0	0	0	0	0	0	0	0	0	0	0	0	1	0	0	0	0	0	4	0	0	0	0	0	0	0	0	0	0	0	0	0	0	0	0	0	0	0	0	0	0	0	0
ENSMUSG00000020063	Sirt1	0	0	0	0	0	0	0	0	0	0	0	0	0	0	0	0	0	0	0	0	0	0	0	0	0	0	0	4	0	0	0	0	0	0	0	0	0	0	0	0	0	0	0	0	6	0	1	0
ENSMUSG00000020061	Mybpc1	0	0	0	0	0	0	0	0	0	0	0	0	0	0	0	0	0	0	0	0	0	0	0	0	0	0	0	0	0	0	0	0	0	0	0	0	0	0	0	0	0	0	0	0	0	0	0	0
ENSMUSG00000063632	Sox11	0	0	0	1	0	494	0	1	0	2	4	601	0	0	33	46	0	0	0	1	111	0	0	0	0	1083	483	287	2	43	0	0	0	0	0	0	0	0	57	0	18	0	0	0	1	9	8	0
ENSMUSG00000020067	Mypn	0	0	0	0	0	0	0	0	0	0	0	0	0	0	0	0	0	0	0	0	0	0	0	0	0	0	0	0	0	0	0	0	0	0	0	0	0	0	0	0	0	0	0	0	0	0	0	0
ENSMUSG00000020064	Herc4	0	0	0	0	819	0	39	0	0	0	0	0	0	14	0	0	0	0	0	0	59	0	0	15	0	0	0	204	0	0	0	2	0	0	0	0	0	3	1	14	0	0	0	0	0	0	0	0
ENSMUSG00000070345	Hsf5	0	0	0	0	0	0	0	0	0	0	9	0	0	0	0	0	0	0	0	0	0	0	0	0	0	0	68	14	0	0	0	0	0	0	0	0	0	0	0	0	0	0	0	0	0	0	0	0
ENSMUSG00000052942	Glis3	0	0	0	0	0	0	0	0	0	0	0	0	0	0	0	0	0	0	0	0	0	0	0	0	0	0	0	0	0	0	0	0	0	0	0	0	0	0	0	0	0	0	0	0	0	0	0	0
ENSMUSG00000030968	Pdilt	0	0	0	0	0	0	0	0	0	0	0	0	0	0	0	0	0	0	0	0	0	0	0	0	0	0	0	0	0	0	0	0	0	0	0	0	0	0	0	0	0	0	0	0	0	0	0	0
ENSMUSG00000090907	C030017D09Rik	0	0	0	0	0	0	0	0	0	0	0	0	0	0	0	0	0	0	0	0	0	0	0	0	0	0	0	0	0	0	0	0	0	0	0	0	0	0	0	0	0	0	0	0	0	0	0	0
ENSMUSG00000030963	Umod	0	0	0	0	0	0	0	0	0	0	0	0	0	0	0	0	0	0	0	0	0	0	0	0	0	0	0	0	0	0	0	0	0	0	0	0	0	0	0	0	0	0	0	0	0	0	0	0
ENSMUSG00000030960	Mettl10	0	0	0	0	0	0	1	180	0	0	0	0	0	2	1	0	0	0	0	0	86	0	0	34	0	412	0	93	0	0	0	2	0	0	0	10	0	0	14	0	0	0	83	0	1	0	15	0
ENSMUSG00000030966	Trim21	0	0	0	0	0	0	0	0	0	0	0	0	0	0	0	0	0	0	0	0	0	0	0	0	0	0	0	0	0	0	0	0	0	0	0	0	0	0	0	0	0	0	0	0	0	0	0	0
ENSMUSG00000030967	Zranb1	139	0	0	0	0	0	0	0	0	1	0	0	0	0	0	127	1	173	0	0	305	0	84	0	1	0	70	36	0	1	0	0	0	0	2	15	0	33	7	0	0	11	0	0	9	0	35	0
ENSMUSG00000030965	Fam175b	206	1	0	0	0	0	1	0	0	0	0	0	246	0	0	1	0	0	0	0	0	0	0	25	283	0	14	0	0	0	29	0	0	0	0	13	0	4	13	52	7	0	2	0	0	2	0	0
ENSMUSG00000070699	Sars2	0	0	0	0	0	0	0	0	0	0	0	0	149	0	0	0	0	0	0	0	0	0	0	0	0	0	0	0	0	0	0	0	0	0	0	0	0	0	0	142	0	0	0	0	0	0	0	0
ENSMUSG00000048304	Slitrk3	0	0	0	0	0	0	0	0	308	118	73	0	6	0	0	0	0	0	0	0	0	0	0	0	33	113	0	51	0	0	0	0	0	0	0	9	1	0	111	275	0	81	0	157	7	0	9	0
ENSMUSG00000004105	Angptl2	0	0	0	0	0	0	0	0	0	0	0	0	0	0	0	0	0	0	0	0	0	0	0	0	0	0	0	0	0	0	0	0	0	0	0	0	0	0	0	0	0	0	0	0	0	0	0	0
ENSMUSG00000070697	Utp3	0	234	421	0	0	517	1	0	288	0	5	604	58	0	0	207	1	0	2	0	228	0	0	0	4	0	0	0	0	0	79	0	0	0	0	0	510	0	18	55	3	53	0	0	4	5	3	24
ENSMUSG00000070690	5830473C10Rik	0	0	0	0	0	0	0	0	0	0	0	0	0	0	0	0	0	0	0	0	0	0	0	0	0	0	0	0	0	0	0	0	0	0	0	0	0	0	0	0	0	0	0	0	0	0	0	0
ENSMUSG00000070691	Runx3	0	0	0	0	0	0	0	0	0	0	0	0	0	0	0	0	0	0	0	0	0	0	0	0	0	0	0	0	0	0	0	0	0	0	0	0	0	0	0	0	0	0	0	0	0	0	0	0
ENSMUSG00000004100	Ppan	0	283	0	0	0	0	0	268	0	0	0	0	0	0	0	86	0	1	0	0	0	0	0	0	0	0	1	0	0	0	0	0	2	0	0	21	646	26	0	0	0	0	174	0	0	0	0	0
ENSMUSG00000096436	Olfr1437	0	0	0	0	0	0	0	0	0	0	0	0	0	0	0	0	0	0	0	0	0	0	0	0	0	0	0	0	0	0	0	0	0	0	0	0	0	0	0	0	0	0	0	0	0	0	0	0
ENSMUSG00000096433	Gm4944	0	0	0	0	0	0	0	0	0	0	0	0	0	0	0	0	0	0	0	0	0	0	0	0	0	0	0	0	0	0	0	0	0	0	0	0	0	0	0	0	0	0	0	0	0	0	0	0
ENSMUSG00000033703	Fuk	0	0	0	0	0	0	0	0	0	0	0	0	0	0	0	0	0	0	0	0	51	0	0	0	0	0	18	0	0	7	0	0	0	0	0	0	0	0	3	0	0	1	0	0	0	0	0	0
ENSMUSG00000033701	Acbd6	0	0	0	0	0	271	0	0	0	0	0	295	0	0	16	0	0	4	0	0	64	0	0	0	0	0	0	54	0	245	194	0	0	0	0	11	49	29	0	61	16	0	0	0	5	3	0	38
ENSMUSG00000033707	Lrrc24	514	0	0	0	0	29	0	0	0	0	0	29	5	0	4	14	0	0	0	0	2	28	0	23	0	0	0	0	0	0	0	0	0	0	0	0	0	0	0	22	14	84	14	51	1	0	5	24
ENSMUSG00000033706	Smyd5	0	0	0	0	0	0	0	197	0	0	2	0	61	0	1	10	0	6	1	0	0	0	0	0	0	0	0	0	0	0	51	0	0	2	0	2	309	1	3	0	5	133	2	0	0	0	5	24
ENSMUSG00000033705	Stard9	0	0	0	0	0	0	0	0	0	0	0	0	0	0	0	0	0	0	0	0	0	0	0	0	0	0	276	111	0	0	0	0	0	0	0	0	0	4	0	0	0	0	0	0	0	0	0	0
ENSMUSG00000037469	Papl	0	0	0	0	0	0	0	0	0	0	0	0	0	0	0	0	0	0	0	0	0	0	0	0	0	0	0	0	0	0	0	0	0	0	0	0	0	0	0	0	0	0	0	0	0	0	0	0
ENSMUSG00000037466	4930427A07Rik	0	0	0	0	0	0	0	0	0	0	0	0	0	0	0	0	0	0	0	0	0	0	0	0	0	0	0	0	0	0	0	0	0	0	0	0	0	0	0	0	0	0	0	0	0	0	0	0
ENSMUSG00000037465	Klf10	372	102	0	0	1	1	0	1	0	1390	0	0	106	157	0	609	13	31	0	2784	0	3	0	0	0	0	916	16	2	648	2	1	2	1	0	45	0	103	7	231	33	7	0	1	23	14	5	54
ENSMUSG00000037463	Fbxo27	0	0	0	0	85	0	0	0	0	0	0	0	0	0	0	0	0	0	0	0	0	0	0	0	0	0	0	0	0	0	0	0	0	0	0	0	0	0	0	0	0	0	0	0	14	0	0	0
ENSMUSG00000037461	Ints7	0	110	0	0	1251	2	0	114	73	52	0	0	0	0	0	1	0	0	0	0	358	0	0	1	0	2	1	11	0	34	0	1	0	1	0	0	0	0	1	261	0	2	29	0	1	0	0	0
ENSMUSG00000104138	Gm36949	0	0	0	0	0	0	0	0	0	0	0	0	0	0	0	0	0	0	0	0	0	0	0	0	0	0	0	0	0	0	0	0	0	0	0	0	0	0	0	0	0	0	0	0	0	0	0	0
ENSMUSG00000104131	Gm36950	0	0	0	0	0	0	0	0	0	0	0	0	0	0	0	0	0	0	0	0	0	0	0	0	0	0	0	0	0	0	0	0	0	0	0	0	0	0	0	0	0	0	0	0	0	0	0	0
ENSMUSG00000104130	Gm36951	0	0	0	0	0	0	0	0	0	0	0	0	0	0	0	0	0	0	0	0	0	0	0	0	0	0	0	0	0	0	0	0	0	0	0	0	0	0	0	0	0	0	0	0	0	0	0	0
ENSMUSG00000104133	4921511E07Rik	0	0	0	0	0	0	0	0	0	0	0	0	0	0	0	0	0	0	0	0	0	0	0	0	0	0	0	0	0	0	0	0	0	0	0	0	0	0	0	0	0	0	0	0	0	0	0	0
ENSMUSG00000104132	Gm36952	0	0	0	0	0	0	0	0	0	0	0	0	0	0	0	0	0	0	0	0	0	7	0	0	0	0	0	0	0	0	0	0	0	0	0	0	62	0	12	0	0	0	0	1	0	0	0	0
ENSMUSG00000104137	Gm36954	0	0	0	0	0	0	0	0	0	0	0	0	0	0	0	0	0	0	0	0	0	0	0	0	0	0	0	0	0	0	0	0	0	0	0	0	0	0	0	0	0	0	0	0	0	0	0	0
ENSMUSG00000104136	Gm36955	0	0	0	0	0	0	0	0	0	0	0	0	0	0	0	0	0	0	0	0	0	0	0	0	0	0	0	0	0	0	0	0	0	0	0	0	0	0	0	0	0	0	0	0	0	0	0	0
ENSMUSG00000027927	Lelp1	0	0	0	0	0	0	0	0	0	0	0	0	0	0	0	0	0	0	0	0	0	0	0	0	0	0	0	0	0	0	0	0	0	0	0	0	0	0	0	0	0	0	0	0	0	0	0	0
ENSMUSG00000027925	Sprr2j-ps	0	0	0	0	0	0	0	0	0	0	0	0	0	0	0	0	0	0	0	0	0	0	0	0	0	0	0	0	0	0	0	0	0	0	0	0	0	0	0	0	0	0	0	0	0	0	0	0
ENSMUSG00000027923	Lce1b	0	0	0	0	0	0	0	0	0	0	0	0	0	0	0	0	0	0	0	0	0	0	0	0	0	0	0	0	0	0	0	0	0	0	0	0	0	0	0	0	0	0	0	0	0	0	0	0
ENSMUSG00000031709	Tbc1d9	142	0	0	0	0	80	0	0	430	121	0	65	54	0	0	31	3	23	32	0	95	0	26	0	0	470	0	28	0	0	0	0	0	0	0	0	0	0	0	0	0	0	0	0	2	0	10	0
ENSMUSG00000031708	Tecr	429	806	794	3	1303	281	1245	2430	1003	781	9	322	618	308	15	434	5	211	0	0	1690	240	601	146	802	405	227	331	2	279	172	14	0	7	3	145	1771	149	147	1474	16	205	502	2189	31	23	218	87
ENSMUSG00000031706	Rfx1	0	0	0	0	0	0	0	0	15	0	0	0	0	0	1	20	0	0	0	0	0	0	0	0	0	0	0	0	0	0	0	0	0	0	0	0	222	0	0	0	0	28	2	0	0	0	0	0
ENSMUSG00000031701	Dnaja2	119	0	1	0	1	506	0	395	1009	0	1	632	324	4	5	601	12	368	0	2	56	8	33	0	551	128	1	173	0	0	154	2	0	0	1	20	474	7	1	158	1	133	0	754	48	24	57	42
ENSMUSG00000031700	Gpt2	0	43	0	0	0	0	0	0	0	0	0	0	0	0	32	351	0	0	0	0	500	29	0	0	0	0	0	0	0	0	0	1	4	0	0	0	128	0	7	300	0	1	0	96	0	0	0	0
ENSMUSG00000031703	Itfg1	1	0	0	0	202	0	0	726	0	551	0	0	0	287	1	0	0	352	0	0	564	1	385	0	414	0	742	91	0	1	0	0	0	11	0	50	151	2	187	0	0	1	226	18	1	25	0	0
ENSMUSG00000098086	1700120C18Rik	0	0	0	0	0	0	0	0	0	0	0	0	0	0	0	0	0	0	0	0	0	0	0	0	0	0	0	0	0	0	0	0	0	0	0	0	0	0	0	0	0	0	0	0	0	0	0	0
ENSMUSG00000003458	Ncstn	0	0	0	0	2	516	0	16	0	332	0	551	0	0	1	420	6	0	0	0	0	0	0	0	0	0	0	0	0	0	0	0	0	0	1	55	329	0	0	256	0	46	0	0	0	0	6	24
ENSMUSG00000023008	Fmnl3	0	0	0	0	0	0	0	0	0	0	0	0	0	0	0	10	0	0	0	0	0	0	0	0	0	0	0	0	0	0	0	0	0	0	0	0	0	14	0	0	2	0	0	0	0	0	0	0
ENSMUSG00000023004	Tuba1b	282	529	320	886	0	248	1	437	0	125	70	245	2	0	17	1252	44	595	1	0	460	184	102	19	124	897	1021	385	16	9	136	2	0	2	0	50	483	93	167	852	25	201	176	185	71	12	82	52
ENSMUSG00000023007	Prpf40b	0	16	0	0	0	3	0	0	0	397	3	0	0	34	0	7	0	4	0	0	0	0	15	11	0	0	157	80	0	83	0	1	0	0	1	0	0	0	27	176	0	0	0	0	7	0	35	0
ENSMUSG00000043661	Gm9785	0	0	0	0	0	0	0	0	0	0	0	0	0	0	0	0	0	0	0	0	0	0	0	0	0	0	0	0	0	0	0	0	0	0	0	0	0	0	0	0	0	0	0	0	0	0	0	0
ENSMUSG00000071561	BC100530	0	0	0	0	0	0	0	0	0	0	0	0	0	0	0	0	0	0	0	0	0	0	0	0	0	0	0	0	0	0	0	0	0	0	0	0	0	0	0	0	0	0	0	0	0	0	0	0
ENSMUSG00000023000	Dhh	0	0	0	0	0	0	0	0	0	0	0	0	0	0	0	0	0	0	0	0	0	0	0	0	0	0	0	0	0	0	0	0	0	0	0	0	0	0	0	0	0	0	0	0	0	0	0	0
ENSMUSG00000003452	Bicd1	0	1	1	0	1502	1	0	845	2	1	73	0	0	0	11	199	7	1	0	0	0	0	0	2	0	0	598	286	1	0	0	0	0	0	2	0	227	12	87	28	0	68	8	21	0	0	0	4
ENSMUSG00000071562	Stfa1	0	0	0	0	0	0	0	0	0	0	0	0	0	0	0	0	0	0	0	0	0	0	0	0	0	0	0	0	0	0	0	0	0	0	0	0	0	0	0	0	0	0	0	0	0	0	0	0
ENSMUSG00000026032	Ndufb3	0	188	2	801	0	0	0	1	96	41	51	0	44	62	0	194	0	121	26	0	71	113	51	147	0	236	0	0	0	0	59	11	0	0	0	16	429	7	88	205	3	56	27	312	42	22	34	0
ENSMUSG00000026031	Cflar	0	50	0	0	1	0	23	0	0	0	0	0	1	0	8	739	2	0	1	0	0	0	0	0	0	2	0	137	0	0	0	0	0	0	0	0	0	0	32	0	2	0	0	0	0	1	4	0
ENSMUSG00000026037	Orc2	67	0	0	0	534	0	0	0	0	0	0	0	0	0	0	0	0	0	0	0	0	0	0	0	37	0	0	0	0	0	50	0	0	0	0	0	1	41	0	467	0	0	0	0	0	0	0	0
ENSMUSG00000026036	Nif3l1	4	0	66	0	18	192	0	5	0	0	0	203	0	0	11	0	0	0	0	0	0	0	0	0	142	0	0	0	0	0	0	0	0	0	0	0	257	1	0	14	0	0	0	0	1	0	1	0
ENSMUSG00000026035	Ppil3	0	0	239	0	0	0	0	0	0	0	0	0	0	0	0	0	0	0	0	0	0	0	0	15	0	0	0	0	0	0	0	0	0	0	0	0	15	0	0	0	0	0	0	0	12	0	0	0
ENSMUSG00000026034	Clk1	50	133	3	0	205	2335	3	256	904	858	3	2556	449	369	3	414	15	333	0	3	618	6	338	73	4	3	888	591	0	176	285	17	0	0	0	0	777	69	1	344	20	254	70	226	6	0	66	6
ENSMUSG00000026039	Sgol2a	0	0	0	0	0	0	0	0	0	0	0	0	0	0	0	0	0	0	0	0	0	0	0	0	0	0	0	0	0	0	0	0	0	0	0	0	0	0	0	0	0	0	0	0	0	0	0	0
ENSMUSG00000034285	Nipsnap1	0	0	0	0	0	0	0	0	0	0	18	0	0	84	0	3	0	0	0	0	1	0	0	0	2	0	0	16	0	0	212	0	0	4	0	0	290	0	45	287	0	0	0	0	0	3	0	0
ENSMUSG00000005705	Agrp	0	0	0	0	0	0	0	0	0	0	0	0	0	0	0	0	0	0	0	0	0	0	0	0	0	0	0	0	0	0	0	0	0	0	0	0	0	0	0	0	0	1	0	0	0	0	0	0
ENSMUSG00000034282	Evpl	0	0	0	0	0	0	0	0	0	0	2	0	0	0	0	0	0	0	0	0	0	0	0	0	0	0	0	0	1	0	0	0	0	0	0	0	0	0	0	0	0	0	0	0	0	0	0	0
ENSMUSG00000073633	Fbxo36	0	0	0	0	0	0	0	0	0	0	0	0	0	0	0	0	0	0	0	0	0	0	0	0	0	0	0	0	0	0	0	0	0	0	0	0	0	0	0	0	0	0	0	0	0	0	0	0
ENSMUSG00000073631	Gm10553	0	0	0	0	0	0	0	0	0	0	0	0	0	0	0	0	0	0	0	0	0	0	0	0	0	0	0	0	0	0	0	0	0	0	0	0	0	0	0	0	0	0	0	0	0	0	0	0
ENSMUSG00000073639	Rab18	0	0	0	0	0	474	0	0	0	0	0	490	0	93	14	563	8	1	0	0	49	0	0	0	0	0	0	18	0	0	0	0	0	2	0	94	0	0	65	0	0	0	5	0	15	0	17	0
ENSMUSG00000049553	Polr1a	362	0	0	0	0	81	0	0	0	75	0	96	0	0	0	0	0	0	0	0	0	0	0	0	0	0	654	1	0	0	0	0	0	0	0	0	70	5	0	10	2	0	0	1	0	0	0	0
ENSMUSG00000049551	Fzd9	0	0	0	0	0	0	0	0	0	0	0	0	0	0	0	0	0	0	0	0	0	0	0	0	0	0	0	0	0	0	0	0	0	0	0	0	0	0	37	0	0	0	0	0	0	0	0	0
ENSMUSG00000049550	Clip1	91	0	0	58	1415	1	92	624	1060	75	3	1	323	1	5	73	1	82	0	0	245	209	96	0	278	4	41	8	1	87	0	0	0	2	0	27	447	38	90	169	38	227	148	0	18	5	102	0
ENSMUSG00000049556	Lingo1	0	0	1	0	0	427	0	539	0	383	0	51	182	0	0	0	0	0	0	0	68	0	0	0	0	83	0	0	1	0	0	0	0	0	0	15	0	4	161	19	0	0	143	0	0	3	2	41
ENSMUSG00000049555	Tmie	0	0	0	0	0	0	0	0	0	0	0	0	0	0	0	0	0	0	0	0	0	0	0	0	0	0	0	0	0	0	0	0	0	0	0	0	0	0	0	0	0	0	0	0	0	0	0	0
ENSMUSG00000069678	Pcgf1	0	0	0	0	0	0	0	11	0	0	4	0	12	0	0	0	0	0	0	0	0	32	61	0	0	0	151	0	0	0	0	0	0	0	0	6	278	16	0	0	0	0	47	0	0	0	0	0
ENSMUSG00000069670	Nkain2	0	1	0	0	0	0	0	0	140	0	1	0	0	0	0	0	0	0	21	0	92	0	0	0	2	0	23	0	0	0	0	1	0	0	0	5	26	1	0	11	0	3	21	0	0	0	0	2
ENSMUSG00000069584	Gm10272	0	0	0	0	0	0	0	0	0	0	0	0	0	0	0	0	0	0	0	0	0	0	0	0	0	0	0	0	0	0	0	0	0	0	0	0	0	0	0	0	0	0	0	0	0	0	0	0
ENSMUSG00000069582	Krtap10-4	0	0	0	0	0	0	0	0	0	0	0	0	0	0	0	0	0	0	0	0	0	0	0	0	0	0	0	0	0	0	0	0	0	0	0	0	0	0	7	0	0	0	0	0	0	0	0	0
ENSMUSG00000069583	Krtap12-1	0	0	0	0	0	0	0	0	0	0	0	0	0	0	0	0	0	0	0	0	0	0	0	0	0	0	0	0	0	0	0	0	0	0	0	0	0	0	0	0	0	0	0	0	0	0	0	0
ENSMUSG00000069581	Tspear	0	0	0	0	0	0	0	0	0	0	0	0	0	0	0	0	0	0	0	0	0	0	0	0	0	0	0	0	0	0	0	0	0	0	0	0	0	0	0	0	0	0	0	0	0	0	0	0
ENSMUSG00000069588	Gm11733	0	0	0	0	0	0	0	0	0	0	0	0	0	0	0	0	0	0	0	0	0	15	0	0	0	0	0	0	0	0	0	0	0	0	0	0	0	0	0	0	0	0	0	0	0	0	0	0
ENSMUSG00000046269	Usp27x	0	0	0	0	0	0	0	0	0	12	0	0	0	0	0	0	0	0	0	0	0	0	0	0	0	0	0	0	0	0	10	0	0	0	0	0	0	0	0	8	0	0	0	0	6	0	1	0
ENSMUSG00000030816	Rnf40	0	154	0	0	0	0	0	0	0	1	0	0	0	0	0	41	0	0	0	0	0	0	49	0	0	0	0	118	0	0	0	0	0	0	0	8	0	0	67	0	0	228	0	0	9	0	53	0
ENSMUSG00000046262	C87977	0	0	0	0	0	0	0	0	0	0	0	0	0	0	0	0	0	0	0	0	0	0	0	0	0	0	0	0	0	0	0	0	0	0	0	0	0	0	0	0	0	0	0	0	0	0	0	0
ENSMUSG00000022353	Mtss1	0	176	0	0	0	352	0	0	906	0	0	426	1	0	0	0	0	0	0	0	0	0	1	0	0	0	132	65	0	0	136	0	0	7	0	0	0	17	0	161	10	101	0	0	0	6	0	0
ENSMUSG00000022350	E430025E21Rik	0	15	0	0	0	0	0	0	0	0	0	0	0	0	0	0	0	0	0	0	237	0	0	0	0	0	0	79	0	0	0	0	0	0	0	0	0	0	0	0	0	0	0	0	0	0	0	0
ENSMUSG00000022351	Sqle	0	0	0	0	73	0	3231	3	0	467	0	1	0	21	0	1	0	0	0	0	338	0	0	0	0	0	0	0	2	0	0	2	0	5	0	44	0	0	0	432	0	0	133	35	0	4	0	0
ENSMUSG00000022357	Klhl38	0	0	0	0	0	0	0	0	0	0	0	0	0	0	0	0	0	0	0	0	0	0	0	0	0	0	0	0	0	0	0	0	0	0	0	0	0	0	0	0	0	0	0	0	0	0	0	0
ENSMUSG00000022354	Ndufb9	33	179	0	0	1	280	0	350	952	40	36	310	154	100	41	445	15	1083	0	0	307	354	0	8	23	803	124	167	8	4	1	0	0	4	0	28	144	20	90	153	0	113	75	0	76	20	44	35
ENSMUSG00000022358	Fbxo32	0	0	0	0	0	191	1	0	0	0	0	206	0	0	29	0	0	0	0	0	0	0	0	0	0	0	0	0	0	0	0	0	4	0	0	0	0	0	0	0	0	0	0	0	0	13	0	0
ENSMUSG00000022359	Wdyhv1	0	7	0	0	0	0	0	1	0	38	0	0	0	0	0	130	0	0	0	0	0	0	0	0	0	0	0	0	0	0	0	0	0	0	0	0	238	0	0	0	15	0	69	0	14	0	9	27
ENSMUSG00000105771	2900064K03Rik	0	0	0	0	0	0	0	0	0	0	0	0	0	0	0	0	0	0	0	0	0	0	0	0	81	109	0	48	0	0	0	0	0	0	0	0	2	31	0	0	0	0	0	0	0	0	0	0
ENSMUSG00000105772	Gm42496	0	0	0	0	0	0	0	0	0	0	0	0	0	0	0	19	0	0	0	0	0	0	0	0	0	0	0	0	0	0	0	0	0	0	0	0	0	0	0	1	1	0	89	0	0	0	0	0
ENSMUSG00000105773	4930563F08Rik	0	0	0	0	0	0	0	0	0	0	0	0	0	0	0	0	0	0	0	0	0	0	3	0	0	0	67	0	0	0	0	0	0	0	0	0	0	0	0	0	0	0	0	0	0	0	0	0
ENSMUSG00000105774	Gm43006	0	0	0	0	0	0	0	0	0	0	0	0	0	0	0	0	0	0	0	0	0	0	0	0	0	0	0	0	0	0	0	0	0	0	0	0	0	0	0	0	4	0	0	0	0	0	0	0
ENSMUSG00000105776	Gm43292	0	0	0	0	518	0	0	4	0	0	0	0	0	0	0	0	0	0	0	0	0	0	0	0	0	0	0	1	0	0	0	0	0	0	0	0	0	0	0	5	0	0	4	0	0	0	0	0
ENSMUSG00000105777	Gm43049	0	0	0	0	0	0	0	0	0	0	0	0	0	0	0	0	0	0	0	0	0	0	0	0	0	0	0	0	0	0	0	0	0	0	0	0	0	0	0	0	0	0	0	0	0	0	0	0
ENSMUSG00000039384	Dusp10	0	0	0	0	0	0	0	0	0	0	0	0	0	0	0	8	0	0	0	0	0	0	0	0	0	0	0	103	0	0	0	0	0	0	0	0	0	0	0	154	0	0	0	0	0	0	0	0
ENSMUSG00000097706	E030037K01Rik	0	72	0	0	0	0	0	0	0	97	0	0	0	0	0	18	0	0	0	0	0	29	0	0	0	24	0	50	0	0	0	0	0	0	0	0	0	0	0	0	0	0	0	0	0	0	0	0
ENSMUSG00000008540	Mgst1	0	0	0	0	0	0	0	0	0	0	0	0	0	0	0	0	6	0	0	0	0	0	0	0	0	0	0	0	0	0	0	0	0	0	0	0	0	0	0	0	0	0	0	0	0	0	0	0
ENSMUSG00000034863	Ano8	0	0	0	0	0	0	0	0	0	0	0	0	0	20	0	0	0	0	0	0	143	0	20	0	2	0	0	0	0	4	0	0	0	0	0	0	0	0	0	162	0	0	0	0	0	0	0	0
ENSMUSG00000088025	Rprl3	0	0	0	0	0	0	0	0	0	0	0	0	0	0	0	0	0	0	0	0	0	0	0	0	0	0	0	0	0	0	0	0	0	0	0	0	0	0	0	0	0	0	0	0	0	0	0	0
ENSMUSG00000034867	Ankrd27	0	0	0	0	3	0	0	460	0	0	0	0	0	0	0	198	0	0	0	0	0	2	0	0	0	0	0	229	0	0	0	0	0	0	0	0	0	0	100	0	0	153	83	0	0	0	0	11
ENSMUSG00000104191	Gm30737	0	0	0	0	0	0	0	0	0	0	0	0	0	0	0	0	0	0	0	0	0	0	0	0	0	0	0	0	0	0	0	0	0	0	0	0	0	0	0	0	0	0	0	0	0	0	0	0
ENSMUSG00000045795	Whamm	0	0	0	0	0	0	0	272	0	0	0	0	0	95	0	0	0	0	0	0	0	0	0	0	0	94	0	0	0	22	0	0	0	0	0	0	0	10	40	36	0	13	42	0	0	3	0	13
ENSMUSG00000045794	Lkaaear1	0	0	0	0	0	0	0	0	0	0	0	0	0	0	0	0	0	0	0	0	0	0	0	38	0	0	0	0	0	0	0	0	0	0	0	0	0	0	0	0	0	0	0	0	0	0	0	0
ENSMUSG00000045797	4930402K13Rik	0	0	0	0	0	0	0	0	0	0	0	0	0	0	0	0	0	0	0	0	0	0	0	0	0	0	0	0	0	0	0	0	0	0	0	0	0	0	0	0	0	0	0	0	0	0	0	0
ENSMUSG00000045790	Ccdc149	0	0	0	0	0	0	1	0	0	0	0	0	0	0	0	0	1	264	0	0	0	0	0	0	0	0	0	0	0	0	0	0	0	0	0	3	0	0	0	0	0	2	0	0	0	0	0	0
ENSMUSG00000045792	Olfr578	0	0	0	0	0	0	0	0	0	0	0	0	0	0	0	0	0	0	0	0	0	0	0	0	0	0	0	0	0	0	0	0	0	0	0	0	0	0	0	0	0	0	0	0	0	0	0	0
ENSMUSG00000032204	Aqp9	0	0	0	0	1	0	0	0	0	0	0	0	0	0	0	0	0	0	0	0	0	0	0	0	0	0	0	0	0	0	0	0	0	0	0	0	0	0	0	0	0	0	0	0	0	0	0	0
ENSMUSG00000102201	Gm36956	0	0	0	0	0	0	0	0	0	0	0	0	0	0	0	0	0	0	0	0	0	0	0	0	0	0	0	0	0	0	0	0	0	0	0	0	0	0	0	0	0	0	0	0	0	0	0	0
ENSMUSG00000102200	Gm36957	0	0	0	0	0	0	0	0	0	0	0	0	0	0	0	0	0	0	0	0	0	0	0	0	0	0	0	0	0	0	0	0	0	0	0	0	0	0	0	0	0	0	0	0	0	0	0	0
ENSMUSG00000102203	4930412E21Rik	0	0	0	0	0	0	0	0	0	0	0	0	0	0	0	0	0	0	0	0	0	0	0	0	0	0	0	0	0	0	0	0	0	0	0	0	0	0	0	0	0	0	0	0	0	0	0	0
ENSMUSG00000102202	Gm33280	0	0	0	0	0	0	0	0	0	0	0	0	0	0	0	0	0	0	0	0	0	0	0	0	0	0	0	0	0	0	0	0	0	0	0	0	0	0	0	0	0	0	0	0	0	0	0	0
ENSMUSG00000102205	9430092D12Rik	0	0	0	0	0	0	0	0	0	0	0	0	0	0	0	0	0	0	0	0	0	0	0	0	0	0	0	0	0	0	0	0	0	0	0	0	0	0	0	0	0	0	0	0	0	0	0	0
ENSMUSG00000102204	Gm36958	0	0	0	0	0	0	0	0	0	0	0	0	0	0	0	0	0	0	0	0	0	0	0	0	0	0	0	0	0	0	0	0	0	0	0	0	0	0	0	0	0	0	0	0	0	0	0	0
ENSMUSG00000102207	Gm10344	134	0	0	0	0	0	0	0	0	0	0	0	0	0	0	0	0	0	0	0	0	0	0	0	0	0	0	0	0	0	0	0	0	0	0	0	0	0	0	0	0	0	0	0	0	0	0	0
ENSMUSG00000102206	Pcdha11	0	0	0	0	0	0	0	1	0	0	0	0	0	0	0	0	0	0	0	0	0	0	8	0	0	0	0	4	0	0	0	0	0	0	0	0	0	0	0	0	0	0	0	0	0	0	0	2
ENSMUSG00000043569	Cldn34c4	0	0	0	0	0	0	0	0	0	0	0	0	0	0	0	0	0	0	0	0	0	0	0	0	0	0	0	0	0	0	0	0	0	0	0	0	0	0	0	0	0	0	0	0	0	0	0	0
ENSMUSG00000089959	Gm16268	0	0	0	0	0	0	0	0	0	0	0	0	0	0	0	0	0	0	0	0	0	0	0	0	0	0	0	0	0	0	0	0	0	0	0	0	0	0	0	0	0	0	0	0	0	0	0	0
ENSMUSG00000089953	Rnf224	0	0	0	0	0	0	0	0	0	0	0	0	0	0	0	0	0	0	0	0	0	0	0	0	0	0	0	0	0	0	0	0	0	0	0	0	0	0	0	0	0	0	0	0	0	0	0	0
ENSMUSG00000089952	4933413C19Rik	0	0	0	0	0	0	0	0	0	0	0	0	0	0	0	0	0	0	0	0	0	0	0	0	0	0	0	0	0	0	0	0	0	0	0	0	0	0	0	0	0	0	0	0	0	0	0	0
ENSMUSG00000089951	Gm14435	0	0	0	0	0	0	0	0	0	0	0	0	0	0	0	0	0	0	0	0	0	0	0	0	0	0	0	0	0	0	0	0	0	0	0	0	0	0	0	0	0	0	0	0	0	0	0	0
ENSMUSG00000089957	A830011K09Rik	0	0	0	0	0	0	0	0	0	0	0	0	7	0	2	0	0	0	0	0	0	0	0	0	0	0	0	0	0	0	0	0	0	0	0	0	0	0	0	0	0	0	0	0	0	0	8	0
ENSMUSG00000089956	Gm16553	0	0	0	0	0	0	0	0	0	0	0	0	0	0	0	0	0	0	0	0	0	0	0	0	0	0	0	0	0	0	0	0	0	0	0	0	0	0	0	0	0	0	0	0	0	0	0	0
ENSMUSG00000006241	Ccdc159	0	0	0	0	0	0	0	0	0	0	0	0	0	0	0	0	0	0	0	0	0	0	0	0	0	0	0	2	0	0	0	0	0	0	0	0	0	0	0	0	0	0	0	0	0	0	0	0
ENSMUSG00000042211	Fbxo38	0	0	0	0	0	0	0	0	0	0	0	0	0	0	9	0	0	11	0	0	0	0	0	0	0	0	39	0	1	0	0	0	0	0	0	0	0	0	0	0	0	168	0	0	0	0	0	0
ENSMUSG00000042210	Abhd14a	0	0	0	0	0	100	0	0	0	4	0	130	0	0	5	0	0	0	0	0	114	0	0	0	0	0	0	0	0	0	0	0	0	0	0	0	0	0	0	0	0	0	86	0	0	0	11	0
ENSMUSG00000042213	Zfand4	0	0	0	0	0	0	0	0	0	0	0	0	0	0	1	0	0	0	0	0	0	0	0	0	0	0	0	0	0	0	0	0	0	0	0	0	0	0	0	3	0	0	0	0	0	0	0	0
ENSMUSG00000042212	Sprr2d	0	0	0	0	0	0	0	0	0	0	0	0	0	0	0	0	0	0	0	0	0	0	0	0	0	0	0	0	0	0	0	0	0	0	0	0	0	0	0	0	0	0	0	0	0	0	0	0
ENSMUSG00000042215	Bag2	0	0	0	0	0	418	0	0	0	0	0	449	0	0	0	0	0	0	0	0	0	0	0	0	0	0	0	0	0	0	0	0	0	0	0	0	0	0	0	0	0	0	0	0	0	0	0	0
ENSMUSG00000042216	Sgsm1	0	0	0	0	0	0	0	126	0	0	85	0	0	0	0	0	0	0	0	0	0	0	0	7	33	0	0	0	0	0	0	20	0	1	1	50	0	0	0	222	0	258	74	0	0	0	4	1
ENSMUSG00000042219	Olfr631	0	0	0	0	0	0	0	0	0	0	0	0	0	0	0	0	0	0	0	0	0	0	0	0	0	0	0	0	0	0	0	0	0	0	0	0	0	0	0	0	0	0	0	0	0	0	0	0
ENSMUSG00000039878	Slc39a5	0	0	0	0	0	0	0	0	0	0	0	0	0	0	0	0	0	0	0	0	0	0	0	0	0	0	0	0	0	0	0	0	0	0	0	0	0	0	0	0	0	0	0	0	0	0	0	0
ENSMUSG00000045248	Med26	0	0	0	0	0	0	0	0	0	0	0	0	0	0	0	73	0	0	0	0	0	0	0	0	0	0	0	101	0	0	0	0	0	0	0	0	0	2	0	216	0	0	0	0	0	0	0	18
ENSMUSG00000032425	Zfp949	0	0	0	0	0	0	0	1	0	0	2	0	29	0	0	0	0	0	0	0	0	0	0	0	0	0	0	0	0	0	0	0	0	0	1	0	239	0	0	0	67	31	0	414	0	0	4	0
ENSMUSG00000032420	Nt5e	0	0	0	0	0	23	0	0	0	0	0	27	0	0	0	0	0	0	0	0	1	0	0	0	0	0	0	0	0	0	0	0	0	0	0	0	0	0	0	0	1	0	0	0	0	0	0	0
ENSMUSG00000032423	Syncrip	0	2	1	0	0	0	0	0	1	344	0	0	0	0	16	231	0	4	0	0	117	150	1	0	0	3	0	260	0	0	0	1	0	4	0	38	286	0	15	0	0	0	57	66	1	0	3	0
ENSMUSG00000032422	Snx14	92	0	0	0	1546	0	0	1	0	523	0	0	1	1	0	12	2	0	0	0	0	0	0	0	0	0	0	64	2	0	0	0	0	1	0	0	19	0	0	249	14	0	0	0	0	0	1	3
ENSMUSG00000084828	Gm12367	0	0	0	0	0	0	0	0	0	0	0	0	0	0	0	0	0	0	0	0	0	0	0	0	0	0	0	0	0	0	0	0	0	0	0	0	0	0	0	0	0	0	0	0	0	0	0	0
ENSMUSG00000084829	Gm14266	0	0	0	0	0	0	0	0	0	0	0	0	0	0	0	0	0	0	0	0	0	0	0	0	0	0	0	0	0	0	0	0	0	0	0	0	0	0	0	0	0	0	0	0	0	0	0	0
ENSMUSG00000084821	Gm15880	0	0	0	0	0	0	0	0	0	0	0	0	0	0	0	0	0	0	0	0	0	0	0	0	0	0	0	0	0	0	0	0	0	0	0	0	0	0	0	0	0	0	0	0	0	0	0	0
ENSMUSG00000084822	Myadml2os	0	0	0	0	0	0	0	51	0	0	0	0	0	0	0	0	0	0	0	0	0	0	0	0	0	0	0	0	0	0	0	0	0	0	0	0	0	0	0	0	0	0	0	0	0	0	0	0
ENSMUSG00000084823	Gm17216	0	0	0	0	0	0	0	0	0	0	0	0	0	0	0	0	0	0	0	0	0	0	0	0	0	0	0	0	0	0	0	0	0	0	0	0	0	0	0	0	0	0	0	0	0	0	0	0
ENSMUSG00000084824	Gm16344	0	0	0	0	0	0	0	0	0	0	0	0	0	0	0	0	0	0	0	0	0	0	0	0	0	0	0	0	0	0	0	0	0	0	0	0	0	0	0	0	0	0	0	0	0	0	0	0
ENSMUSG00000084825	2410152P15Rik	0	0	0	0	0	0	0	0	0	0	0	0	0	0	0	0	0	0	0	0	0	0	0	0	0	0	0	0	0	0	0	0	0	0	0	0	0	0	0	0	0	0	0	0	0	0	0	0
ENSMUSG00000084826	AI847159	0	0	0	0	0	0	0	0	0	0	0	0	0	0	0	0	0	0	0	0	0	0	0	0	0	0	0	0	0	0	0	0	0	0	0	0	0	0	0	0	0	0	0	0	0	0	0	0
ENSMUSG00000029090	Adgra3	0	0	0	0	0	0	0	0	0	0	0	0	0	0	0	0	0	0	0	0	0	0	0	0	0	0	0	0	0	0	0	0	0	0	0	0	0	0	0	0	0	0	223	0	0	0	0	0
ENSMUSG00000034432	Cops8	71	0	491	0	0	207	0	0	192	208	5	255	153	0	6	76	16	22	0	0	303	29	0	0	25	26	0	0	0	56	0	3	0	0	0	19	118	2	73	69	4	134	1	0	8	11	0	1
ENSMUSG00000090272	Mndal	0	0	0	0	0	0	0	0	0	0	0	0	0	0	0	0	0	0	0	0	0	0	0	0	0	0	0	0	0	0	0	0	0	0	0	0	0	0	0	0	0	0	0	0	0	0	0	0
ENSMUSG00000079577	Gm14692	0	0	0	0	0	0	0	0	0	0	0	0	0	0	0	0	0	0	0	0	0	0	0	0	0	0	0	0	0	0	0	0	0	0	0	0	0	0	0	0	0	0	0	0	0	0	0	0
ENSMUSG00000079575	Rbpsuh-rs3	0	0	0	0	0	0	0	0	0	0	4	0	0	0	0	34	0	0	0	0	0	0	0	0	0	0	1	0	0	0	0	0	0	0	0	0	0	0	2	0	0	0	0	0	0	0	0	0
ENSMUSG00000031143	Ccdc22	0	0	0	0	0	0	0	438	0	0	0	0	0	0	0	44	0	0	0	0	0	0	0	0	0	0	0	63	0	0	0	0	0	0	0	0	0	5	0	86	0	0	0	272	0	0	0	0
ENSMUSG00000079578	Gm1140	0	0	0	0	0	0	0	0	0	0	0	0	0	0	0	0	0	0	0	0	0	0	0	0	0	0	0	0	0	0	0	0	0	0	0	0	0	0	0	0	0	0	0	0	0	0	0	0
ENSMUSG00000031142	Cacna1f	0	0	0	0	0	0	0	0	0	0	0	0	0	0	0	0	0	0	0	0	0	0	0	0	0	0	0	0	0	0	0	0	0	0	0	0	0	0	0	0	0	0	0	0	0	0	0	0
ENSMUSG00000044117	2900011O08Rik	2	420	0	0	0	122	0	185	9	0	0	115	0	0	27	152	0	617	0	1	1	0	0	258	0	13	366	260	0	8	0	0	0	0	0	54	863	24	31	750	0	98	11	141	94	22	8	3
ENSMUSG00000058099	Nfam1	0	148	0	0	0	0	0	0	0	0	0	0	0	0	0	0	0	0	0	0	0	0	0	0	0	0	0	0	0	0	0	0	0	0	0	0	0	0	0	0	0	0	0	0	0	0	0	0
ENSMUSG00000041548	Hspb8	0	0	0	0	0	0	0	0	0	0	0	0	0	0	6	0	0	0	0	0	0	0	0	0	0	0	0	0	0	0	0	0	0	0	0	0	0	0	0	0	0	0	0	0	4	0	0	0
ENSMUSG00000041544	Ptchd2	0	0	0	0	2	0	0	0	0	0	0	0	0	96	1	0	0	0	0	1	98	0	0	0	0	0	0	0	0	0	0	0	0	0	0	0	0	0	0	0	0	0	0	0	0	0	0	34
ENSMUSG00000058093	Zfp729b	0	0	0	0	0	0	0	0	0	0	0	0	0	0	20	51	0	0	0	0	0	0	0	0	0	0	0	52	0	0	0	0	0	0	0	0	0	0	0	0	0	0	0	0	0	0	1	0
ENSMUSG00000041540	Sox5	0	0	0	0	1	210	0	0	0	322	0	254	34	0	7	0	0	0	28	0	0	0	0	0	0	0	273	173	0	0	0	0	0	0	1	0	53	17	0	6	0	0	45	0	6	0	0	0
ENSMUSG00000050645	Defb19	0	0	0	0	0	0	0	0	0	0	0	0	0	0	0	0	0	0	0	0	0	0	0	0	0	0	0	0	0	0	0	0	0	0	0	0	0	0	0	0	0	0	0	0	0	0	0	0
ENSMUSG00000000167	Pih1d2	0	0	0	0	0	0	0	245	0	0	0	0	0	0	0	0	0	0	0	0	0	0	0	0	0	0	0	0	0	0	0	0	0	0	0	0	0	0	0	0	0	0	0	0	0	0	0	0
ENSMUSG00000050641	BC048562	0	0	0	0	0	0	0	0	0	0	0	0	0	0	0	0	0	0	0	0	0	0	0	0	0	0	0	0	0	0	0	0	0	0	0	0	0	0	0	0	0	0	0	0	0	0	0	0
ENSMUSG00000050640	Tmem150c	0	15	0	0	0	0	0	354	652	18	0	2	0	0	0	0	0	0	29	0	0	1	0	0	24	0	0	110	0	0	0	0	0	0	0	0	0	0	65	0	3	69	0	0	3	0	0	0
ENSMUSG00000024592	C330018D20Rik	0	0	0	0	0	0	0	0	391	0	68	0	0	1	12	0	0	0	0	0	0	0	0	0	0	0	0	73	0	0	0	0	0	0	0	0	0	0	0	0	0	0	0	0	0	0	0	0
ENSMUSG00000024593	Megf10	0	0	0	0	0	0	0	0	0	0	0	0	0	0	0	0	0	0	0	0	0	0	0	0	0	0	0	0	0	0	0	0	0	0	0	0	0	0	0	0	0	0	0	0	0	0	0	0
ENSMUSG00000024590	Lmnb1	0	0	0	0	0	0	0	0	0	0	0	0	0	0	0	0	0	0	0	0	0	0	0	0	0	0	0	33	0	0	22	0	0	0	0	0	0	0	0	0	0	0	0	0	0	0	0	0
ENSMUSG00000000168	Dlat	0	1	0	0	0	1	0	0	0	35	0	0	132	0	0	0	0	88	0	0	0	0	0	22	219	0	0	238	0	482	0	9	0	0	0	24	323	38	78	85	0	0	0	35	13	9	23	20
ENSMUSG00000024594	Prrc1	0	0	0	0	0	15	0	0	1	264	0	17	0	0	0	122	0	0	0	0	3	0	0	0	0	0	0	18	0	0	0	0	0	0	0	15	0	0	0	0	0	0	0	0	0	0	6	0
ENSMUSG00000105611	Gm42938	0	0	0	0	0	0	0	0	0	0	0	0	0	0	0	0	0	0	0	0	0	0	0	0	0	0	0	0	0	0	0	0	0	0	0	0	0	0	0	0	0	0	0	0	0	0	0	0
ENSMUSG00000019178	Styxl1	0	0	0	0	0	0	0	0	0	0	0	0	0	0	0	0	0	0	0	0	0	0	0	0	0	0	0	0	0	0	0	0	0	0	0	0	0	0	0	0	0	0	0	0	0	0	0	0
ENSMUSG00000019179	Mdh2	1198	207	2	0	790	223	6	479	509	158	61	222	103	399	42	885	18	403	222	429	601	152	11	6	700	1912	16	241	33	664	560	2	6	0	0	85	2325	64	99	486	13	87	326	0	57	23	40	36
ENSMUSG00000032301	Psma4	0	188	0	71	0	0	0	0	0	0	0	0	0	0	0	194	8	0	0	0	144	33	76	0	0	0	0	76	0	0	155	0	0	0	0	0	689	32	0	148	0	211	63	0	14	11	99	0
ENSMUSG00000104147	Gm37142	0	0	0	0	0	0	0	0	0	0	0	0	0	0	0	0	0	0	0	0	0	0	0	0	0	0	0	0	0	0	0	0	0	0	0	0	0	0	0	0	0	0	0	0	0	0	0	0
ENSMUSG00000075091	Olfr1233	0	0	0	0	0	0	0	0	0	0	0	0	0	0	0	0	0	0	0	0	0	0	0	0	0	0	0	0	0	0	0	0	0	0	0	0	0	0	0	0	0	0	0	0	0	0	0	0
ENSMUSG00000075090	Olfr1234	0	0	0	0	0	0	0	0	0	0	0	0	0	0	0	0	0	0	0	0	0	0	0	0	0	0	0	0	0	0	0	0	0	0	0	0	0	0	0	0	0	0	0	0	0	0	0	0
ENSMUSG00000075093	Olfr1231	0	0	0	0	0	0	0	0	0	0	0	0	0	0	0	0	0	0	0	0	0	0	0	0	0	0	0	0	0	0	0	0	0	0	0	0	0	0	0	0	0	0	0	0	0	0	0	0
ENSMUSG00000032303	Chrna3	0	0	0	0	0	0	0	0	0	0	0	0	0	0	0	0	0	0	0	0	32	0	0	0	0	0	0	0	0	0	0	0	0	0	0	0	0	0	0	0	0	0	0	0	0	0	0	0
ENSMUSG00000075095	Olfr1229	0	0	0	0	0	0	0	0	0	0	0	0	0	0	0	0	0	0	0	0	0	0	0	0	0	0	0	0	0	0	0	0	0	0	0	0	0	0	0	0	0	0	0	0	0	0	0	0
ENSMUSG00000026457	Adipor1	0	1268	0	1617	0	1	0	900	0	0	0	0	1	133	27	537	8	16	0	1	21	0	0	0	0	1	0	210	45	1	0	9	0	2	0	20	560	0	0	246	0	0	0	0	0	0	11	37
ENSMUSG00000075097	Olfr1226	0	0	0	0	0	0	0	0	0	0	0	0	0	0	0	0	0	0	0	0	0	0	0	0	0	0	0	0	0	0	0	0	0	0	0	0	0	0	0	0	0	0	0	0	0	0	0	0
ENSMUSG00000075099	Olfr1224-ps1	0	0	0	0	0	0	0	0	0	0	0	0	0	0	0	0	0	0	0	0	0	0	0	0	0	0	0	0	0	0	0	0	0	0	0	0	0	0	0	0	0	0	0	0	0	0	0	0
ENSMUSG00000026456	Cyb5r1	0	0	0	0	0	0	0	378	0	0	0	0	0	0	0	0	0	0	0	0	0	35	0	0	0	0	0	0	0	0	144	7	0	0	0	0	198	0	0	0	0	0	0	0	0	0	2	0
ENSMUSG00000036526	Card11	0	0	0	0	0	0	0	0	0	0	0	0	0	0	0	0	0	0	0	0	0	0	0	0	0	0	0	0	0	0	0	0	0	0	0	0	0	0	0	0	0	0	0	0	0	0	0	0
ENSMUSG00000032305	Fam219b	0	0	0	0	0	0	0	0	0	0	0	0	0	0	0	0	0	0	0	0	0	0	0	0	119	0	0	0	0	0	0	0	0	0	0	0	0	0	0	0	0	119	0	278	4	5	0	0
ENSMUSG00000041895	Wipi1	227	201	0	0	0	226	0	0	0	0	0	284	0	57	0	0	0	0	0	0	0	0	0	0	0	0	0	0	0	0	0	0	0	0	0	0	0	0	0	0	0	0	0	0	0	0	6	0
ENSMUSG00000092259	Vmn2r-ps68	0	0	0	0	0	0	0	0	0	0	0	0	0	0	0	0	0	0	0	0	0	0	0	0	0	0	0	0	0	0	0	0	0	0	0	0	0	0	0	0	0	0	0	0	0	0	0	0
ENSMUSG00000041890	Git2	0	4	0	1	0	0	0	0	0	4	17	0	162	0	0	0	0	1	1	0	1	1	1	71	0	0	492	0	1	0	0	0	0	0	0	0	3	5	0	0	0	87	0	0	0	1	0	0
ENSMUSG00000041891	Lman1	0	0	0	0	0	12	0	344	0	0	0	20	76	0	0	33	0	0	455	0	0	0	0	0	0	0	3	0	0	0	0	0	0	0	0	0	0	0	0	0	4	24	0	0	0	1	0	0
ENSMUSG00000036521	Scgb2b2	0	0	0	0	0	0	0	0	0	0	0	0	0	0	0	0	0	0	0	0	0	0	0	0	0	0	0	0	0	0	0	0	0	0	0	0	0	0	0	0	0	0	0	0	0	0	0	0
ENSMUSG00000083880	Hspe1-ps6	1	1	1	0	1	0	0	0	0	1	0	0	0	0	0	0	0	0	1	0	1	0	1	0	0	2	0	0	0	1	0	0	0	0	0	0	1	0	0	0	0	0	0	0	0	0	0	0
ENSMUSG00000083886	Olfr409-ps1	0	0	0	0	0	0	0	0	0	0	0	0	0	0	0	0	0	0	0	0	0	0	0	0	0	0	0	0	0	0	0	0	0	0	0	0	0	0	0	0	0	0	0	0	0	0	0	0
ENSMUSG00000047490	4932411E22Rik	0	0	0	0	0	0	0	0	0	0	0	0	0	0	0	0	0	0	0	0	0	0	0	0	0	0	0	0	0	0	0	0	0	0	0	0	0	0	0	0	0	0	0	0	0	0	0	0
ENSMUSG00000047492	Inhbe	0	0	0	0	0	0	0	0	0	0	0	0	0	0	0	0	0	0	0	0	0	0	0	0	0	0	0	0	0	0	0	0	0	0	0	0	0	0	0	0	0	0	0	0	0	0	0	0
ENSMUSG00000047495	Dlgap2	0	0	0	0	7	242	1	298	0	0	0	251	95	7	0	0	0	20	0	0	0	27	0	0	74	0	5	6	0	0	222	0	0	2	0	56	117	5	0	0	6	77	0	19	8	0	11	4
ENSMUSG00000047496	Rnf152	0	0	0	0	0	92	0	0	0	0	0	126	1	0	0	0	0	9	0	2	0	0	0	0	0	0	0	54	0	0	0	0	0	0	0	0	0	2	26	0	0	0	0	41	0	4	10	0
ENSMUSG00000047497	Adamts12	0	0	0	0	0	0	0	0	0	0	0	0	0	0	0	0	0	0	0	0	0	0	0	0	0	0	0	0	0	0	0	0	0	0	0	0	0	0	0	0	0	0	0	0	0	0	0	0
ENSMUSG00000056728	Ctsll3	0	0	0	0	0	0	0	0	0	0	0	0	0	0	0	0	0	0	0	0	0	0	0	0	0	0	0	0	0	0	0	0	0	0	0	0	0	0	0	0	0	0	0	0	0	0	0	0
ENSMUSG00000051118	Olfr77	0	0	0	0	0	0	0	0	0	0	0	0	0	0	0	0	0	0	0	0	0	0	0	0	0	0	0	0	0	0	0	0	0	0	0	0	0	0	0	0	0	0	0	0	0	0	0	0
ENSMUSG00000051113	Fam71e1	0	0	0	0	0	0	0	0	0	0	0	0	0	0	0	0	0	0	0	0	0	0	0	0	0	0	0	0	0	0	0	0	0	0	0	0	0	0	0	0	0	0	0	0	0	0	0	0
ENSMUSG00000051111	Sv2c	0	0	0	0	0	0	0	0	0	0	0	0	0	0	0	0	0	0	0	0	0	0	0	0	0	0	0	0	0	0	0	0	0	0	0	0	0	0	0	4	0	0	0	0	0	0	0	0
ENSMUSG00000056724	Nbeal2	0	0	0	0	0	0	0	0	0	0	0	0	0	0	0	0	0	0	0	0	0	0	0	0	0	0	0	0	0	0	0	0	0	0	0	0	0	0	0	0	0	0	0	0	0	0	0	0
ENSMUSG00000014837	4931428F04Rik	0	0	0	0	0	0	0	0	0	0	0	0	0	0	0	0	0	0	0	0	0	105	0	0	0	0	105	0	0	0	0	0	0	0	0	0	406	0	7	0	0	0	0	0	3	10	0	0
ENSMUSG00000000838	Fmr1	22	0	11	0	1	0	0	413	0	242	0	2	451	0	0	1	0	34	0	0	0	0	0	0	0	0	53	0	0	0	0	1	0	0	0	17	137	45	33	70	0	2	86	0	6	0	0	29
ENSMUSG00000066113	Adamtsl1	0	0	0	0	0	290	0	1	0	0	0	294	0	0	0	0	0	0	0	0	0	0	0	0	0	0	0	0	0	0	0	0	0	0	0	0	0	0	0	0	7	0	0	0	0	0	0	0
ENSMUSG00000000295	Hddc2	0	0	0	0	0	0	0	0	0	0	0	0	0	0	0	78	0	0	0	0	0	0	0	0	0	0	0	0	0	0	0	0	0	0	0	18	0	0	0	0	0	0	0	245	0	0	0	0
ENSMUSG00000057455	Rit2	9	0	0	145	1066	1	172	25	0	150	0	2	1	17	1	0	0	62	0	0	0	116	0	64	15	475	0	113	9	0	1	0	0	0	0	5	656	21	3	0	46	0	146	0	42	8	85	9
ENSMUSG00000057454	Lypd3	0	0	0	0	0	0	0	0	0	0	0	0	0	0	0	0	0	0	0	0	0	0	0	0	0	0	0	0	0	0	0	0	0	0	0	0	0	0	0	0	0	0	0	0	0	0	0	0
ENSMUSG00000057457	Phex	0	0	0	0	0	0	0	0	0	0	0	0	0	0	0	0	0	0	0	0	0	0	0	0	0	0	0	0	0	0	0	0	0	0	0	0	0	0	0	0	0	0	0	0	0	0	0	0
ENSMUSG00000055320	Tead1	0	0	0	0	0	0	0	0	0	0	0	0	1	7	0	0	0	0	0	0	0	0	0	0	0	0	0	0	0	0	0	0	0	0	0	0	60	0	0	0	0	3	0	0	0	0	0	0
ENSMUSG00000085063	Gm16024	0	0	0	0	0	0	0	0	0	0	0	0	0	0	0	0	0	0	0	0	0	0	0	0	0	0	0	0	0	0	0	0	0	0	0	0	0	0	0	0	0	0	0	0	0	0	0	0
ENSMUSG00000085060	E330016L19Rik	0	0	0	0	0	0	0	0	0	0	0	0	0	0	0	0	0	0	0	0	0	0	0	0	0	0	0	0	0	0	0	0	0	0	0	0	0	0	0	0	0	0	0	0	0	0	0	0
ENSMUSG00000085067	Gm15631	0	0	0	0	0	0	0	0	0	0	47	0	0	0	0	0	0	0	0	0	0	0	0	0	0	271	0	0	0	0	0	5	0	0	0	0	0	10	0	0	0	0	0	0	9	0	0	0
ENSMUSG00000082286	Pisd-ps1	0	18	0	0	0	0	0	0	0	33	0	0	28	0	0	0	0	0	0	0	0	0	0	0	0	0	0	4	0	0	0	0	0	0	0	0	2	0	0	0	0	0	0	0	0	0	0	0
ENSMUSG00000082284	H3f3a-ps1	1	3	0	2	0	0	0	0	0	2	0	0	0	0	1	1	0	0	0	0	0	0	0	0	0	1	0	0	0	2	0	0	0	0	0	0	1	0	0	0	0	0	2	0	0	0	0	0
ENSMUSG00000055322	Tns1	0	0	0	0	0	0	0	0	0	0	0	0	0	0	0	6	0	0	0	0	0	0	0	0	0	0	0	104	0	0	0	0	0	0	0	0	0	0	0	0	0	0	0	0	0	0	0	0
ENSMUSG00000085395	Gm13056	0	0	0	0	0	0	0	0	0	0	0	0	0	0	0	0	0	0	0	0	0	0	0	0	0	0	0	0	0	0	0	0	0	0	0	0	0	0	0	0	0	0	0	0	0	0	0	0
ENSMUSG00000085394	2210414B05Rik	0	0	0	0	0	0	0	0	0	0	0	0	0	0	0	0	0	0	0	0	0	0	0	0	0	0	0	0	0	0	0	0	0	0	0	0	0	0	0	0	0	0	0	0	0	0	0	0
ENSMUSG00000085397	Gm13524	0	0	0	0	0	0	0	0	0	0	0	0	0	0	0	0	0	0	0	0	0	0	0	0	0	0	0	0	0	0	0	0	0	0	0	0	0	0	0	0	0	0	0	0	0	0	0	0
ENSMUSG00000085396	Firre	0	0	0	0	0	0	0	0	0	0	0	0	0	0	0	0	0	0	0	0	0	0	0	0	0	0	0	0	0	0	0	0	0	0	0	0	0	0	0	0	0	0	0	0	0	0	0	0
ENSMUSG00000085391	Gm16150	0	0	0	0	0	0	0	0	0	0	0	0	0	0	0	0	0	0	0	0	0	0	0	0	0	0	0	0	0	0	0	0	0	0	0	0	0	0	0	0	0	0	0	0	0	0	0	0
ENSMUSG00000085390	Gm13115	0	0	0	0	0	0	0	0	0	0	0	0	0	0	0	0	0	0	0	0	0	0	0	0	0	0	0	0	0	0	0	0	0	0	0	0	0	0	0	0	0	0	0	0	0	0	0	0
ENSMUSG00000085393	Gm11280	0	0	0	0	0	0	0	0	0	0	0	0	0	0	0	0	0	0	0	0	0	0	0	0	0	0	0	0	0	0	0	0	0	0	0	0	0	0	0	0	0	0	0	0	0	0	0	0
ENSMUSG00000085399	Foxd2os	0	0	0	0	0	0	0	0	0	0	0	0	0	0	0	0	0	0	0	0	0	0	0	0	0	0	0	0	0	0	0	0	0	0	0	0	0	0	0	0	0	0	0	0	0	0	0	0
ENSMUSG00000085398	4931406G06Rik	0	0	0	0	0	0	0	0	0	0	0	0	0	0	0	0	0	0	0	0	0	0	0	0	0	0	0	0	0	0	0	0	0	0	0	0	0	0	0	0	0	0	0	0	0	0	0	0
ENSMUSG00000082751	Gm6620	0	0	0	0	0	0	0	0	0	0	0	0	0	0	0	0	0	0	0	0	0	0	0	0	0	0	0	0	0	0	0	0	0	0	0	0	0	0	0	0	0	0	0	0	0	0	0	0
ENSMUSG00000082754	Olfr1021-ps1	0	0	0	0	0	0	0	0	0	0	0	0	0	0	0	0	0	0	0	0	0	0	0	0	0	0	0	0	0	0	0	0	0	0	0	0	0	0	0	0	0	0	0	0	0	0	0	0
ENSMUSG00000098794	Gm28038	0	0	0	0	0	0	0	0	0	0	0	0	0	0	0	0	0	0	0	0	0	0	0	0	0	0	0	0	0	0	0	0	0	0	0	0	0	0	0	0	0	0	0	0	0	0	0	0
ENSMUSG00000098799	Trgj4	0	0	0	0	0	0	0	0	0	0	0	0	0	0	0	0	0	0	0	0	0	0	0	0	0	0	0	0	0	0	0	0	0	0	0	0	0	0	0	0	0	0	0	0	0	0	0	0
ENSMUSG00000106069	Gm6135	0	0	0	0	0	0	0	0	0	0	0	0	0	0	0	0	0	0	0	0	0	0	0	0	0	0	0	0	0	0	0	0	0	0	0	0	0	0	0	0	0	0	0	0	0	0	0	0
ENSMUSG00000057182	Scn3a	75	11	189	0	0	0	0	0	0	0	0	0	0	15	0	21	0	0	0	0	0	0	146	0	0	0	144	0	0	31	0	0	0	0	0	0	0	0	0	19	3	0	266	0	0	0	6	0
ENSMUSG00000057181	5730455P16Rik	57	0	0	0	0	0	0	0	278	0	0	0	0	0	0	133	0	0	0	0	26	13	0	1	0	0	8	0	2	0	0	0	0	3	0	0	580	41	34	0	0	0	0	581	11	6	0	45
ENSMUSG00000106061	Gm43773	0	0	0	0	0	0	0	0	0	0	0	0	0	0	0	0	0	0	0	0	0	0	0	0	0	0	0	0	0	0	0	0	0	0	0	0	0	0	0	6	0	0	0	0	0	0	0	0
ENSMUSG00000106060	Gm42488	0	0	0	0	0	0	0	0	0	0	0	0	0	0	0	0	0	0	0	0	0	0	0	0	0	0	0	0	0	0	0	0	0	0	0	0	0	0	0	0	0	0	0	0	0	0	0	0
ENSMUSG00000106063	C030032O16Rik	0	0	0	0	0	0	0	0	0	0	0	0	0	0	0	0	0	0	0	0	0	0	0	0	0	0	0	0	0	0	0	0	0	0	0	0	0	0	0	0	0	0	0	0	0	0	0	0
ENSMUSG00000106062	Gm43820	0	0	0	0	0	0	0	0	0	0	0	0	0	0	0	0	0	0	0	0	0	0	0	0	0	0	0	0	0	0	0	0	0	0	0	0	0	0	0	0	0	0	0	0	0	0	0	0
ENSMUSG00000106065	Gm42621	0	0	0	0	0	0	0	0	0	0	0	0	0	0	0	0	0	0	0	0	0	0	0	0	0	0	0	0	0	0	0	0	0	0	0	0	0	0	0	0	0	0	0	0	0	0	0	0
ENSMUSG00000106064	Gm43325	0	0	0	0	0	0	0	0	0	0	0	0	0	0	0	0	0	0	0	0	0	0	0	0	0	0	0	0	0	0	0	0	0	0	0	0	0	0	0	0	0	0	0	0	0	0	0	0
ENSMUSG00000106066	Igkv2-105	0	0	0	0	0	0	0	0	0	0	0	0	0	0	0	0	0	0	0	0	0	0	0	0	0	0	0	0	0	0	0	0	0	0	0	0	0	0	0	0	0	0	0	0	0	0	0	0
ENSMUSG00000061469	Gm12569	0	0	0	0	0	0	0	0	0	0	0	0	0	0	0	0	0	0	0	0	0	0	0	0	0	0	0	0	0	0	0	0	0	0	0	0	0	0	0	0	0	0	0	0	0	0	0	0
ENSMUSG00000094745	Olfr954	0	0	0	0	0	0	0	0	0	0	0	0	0	0	0	0	0	0	0	0	0	0	0	0	0	0	0	0	0	0	0	0	0	0	0	0	0	0	0	0	0	0	0	0	0	0	0	0
ENSMUSG00000094746	Gm20916	0	0	0	0	0	0	0	0	0	0	0	0	0	0	0	0	0	0	0	0	0	0	0	0	0	0	0	0	0	0	0	0	0	0	0	0	0	0	0	0	0	0	0	0	0	0	0	0
ENSMUSG00000094747	Olfr1307	0	0	0	0	0	0	0	0	0	0	0	0	0	0	0	0	0	0	0	0	0	0	0	0	0	0	0	0	0	0	0	0	0	0	0	0	0	0	0	0	0	0	0	0	0	0	0	0
ENSMUSG00000094740	Gm17449	0	0	0	0	0	0	0	0	0	0	0	0	0	0	0	0	0	0	0	0	0	0	0	0	0	0	0	0	0	0	0	0	0	0	0	0	0	0	0	0	0	0	0	0	0	0	0	0
ENSMUSG00000094741	AC140325.2	0	0	0	0	0	0	0	0	0	0	0	0	0	0	0	0	0	0	0	0	0	0	0	0	0	0	0	0	0	0	0	0	0	0	0	0	0	0	0	0	0	0	0	0	0	0	0	0
ENSMUSG00000094743	Mup-ps7	0	0	0	0	0	0	0	0	0	0	0	0	0	0	0	0	0	0	0	0	0	0	0	0	0	0	0	0	0	0	0	0	0	0	0	0	0	0	0	0	0	0	0	0	0	0	0	0
ENSMUSG00000061461	Smim20	0	0	0	0	0	0	0	0	0	0	17	0	0	0	0	0	5	285	0	0	0	10	0	0	0	386	0	0	0	210	0	0	0	1	0	0	0	0	0	422	1	59	60	1	12	8	0	47
ENSMUSG00000061462	Obscn	0	0	0	0	0	0	0	0	0	0	0	0	0	0	0	0	0	0	0	0	0	0	223	0	0	0	0	0	0	0	0	0	0	0	0	0	0	0	0	0	0	0	0	0	0	0	0	0
ENSMUSG00000094748	Gm8677	0	0	0	0	0	0	0	0	0	0	0	0	0	0	0	0	0	0	0	0	0	0	0	0	0	0	0	0	0	0	0	0	0	0	0	0	0	0	0	0	0	0	0	0	0	0	0	0
ENSMUSG00000093918	Gm21677	0	0	0	0	0	0	0	0	0	0	0	0	0	0	0	0	0	0	0	0	0	0	0	0	0	0	0	0	0	0	0	0	0	0	0	0	0	0	0	0	0	0	0	0	0	0	0	0
ENSMUSG00000093915	Trav12n-3	0	0	0	0	0	0	0	0	0	0	0	0	0	0	0	0	0	0	0	0	0	0	0	0	0	0	0	0	0	0	0	0	0	0	0	0	0	0	0	0	0	0	0	0	0	0	0	0
ENSMUSG00000093916	Gm379	0	0	0	0	0	0	0	0	0	0	0	0	0	0	0	0	0	0	0	0	0	0	0	0	0	0	0	0	0	0	0	0	0	0	0	0	0	0	0	0	0	0	0	0	0	0	0	0
ENSMUSG00000093917	Gm8660	0	0	0	0	0	0	0	0	0	0	0	0	0	0	0	0	0	0	0	0	0	0	0	0	0	0	0	0	0	0	0	0	0	0	0	0	0	0	0	0	0	0	0	0	0	0	0	0
ENSMUSG00000093910	Zfp853	0	0	0	0	0	0	0	0	0	0	0	0	0	0	0	0	0	0	0	0	0	0	0	0	0	0	0	0	0	0	0	0	0	0	0	0	0	0	0	0	0	0	0	0	0	0	0	0
ENSMUSG00000093913	Obox4-ps28	0	0	0	0	0	0	0	0	0	0	0	0	0	0	0	0	0	0	0	0	0	0	0	0	0	0	0	0	0	0	0	0	0	0	0	0	0	0	0	0	0	0	0	0	0	0	0	0
ENSMUSG00000016528	Mapkapk2	0	137	0	0	0	0	0	0	0	0	0	0	0	0	0	0	11	14	0	0	6	0	0	0	0	0	0	66	0	0	0	0	0	0	0	0	0	0	0	0	0	0	0	0	24	0	0	0
ENSMUSG00000016529	Il10	0	0	0	0	0	0	0	0	0	0	0	0	0	0	0	0	0	0	0	0	0	0	0	0	0	0	0	0	0	0	0	0	0	0	0	0	0	0	0	0	0	0	0	0	0	0	0	0
ENSMUSG00000016526	Dyrk3	0	0	0	0	0	10	0	0	0	0	0	7	0	0	0	234	0	0	0	0	0	92	0	0	0	0	0	0	0	0	0	0	0	0	0	0	368	0	0	169	0	0	0	1	35	0	0	0
ENSMUSG00000016524	Il19	0	0	0	0	0	0	0	0	0	0	0	0	0	0	0	0	0	0	0	0	0	0	0	0	0	0	0	0	0	0	0	0	0	0	0	0	0	0	0	0	0	0	0	0	0	0	0	0
ENSMUSG00000016520	Lnx2	0	0	0	0	0	0	0	0	0	0	0	0	0	0	0	0	0	0	0	0	0	0	0	0	0	0	0	0	0	0	0	0	0	0	0	0	0	0	0	0	0	0	0	0	0	0	0	0
ENSMUSG00000081225	Cyp2j12	0	0	0	0	0	0	0	0	0	0	0	0	0	0	0	0	0	0	0	0	0	0	0	0	0	0	0	0	0	0	0	0	0	0	0	0	0	0	0	0	0	0	0	0	0	0	0	0
ENSMUSG00000081224	Gm2066	0	0	0	0	0	0	0	0	0	0	0	0	0	0	0	0	0	0	0	0	0	0	0	0	0	0	0	0	0	0	0	0	0	0	0	0	0	0	0	0	0	0	0	0	0	0	0	0
ENSMUSG00000081229	Lamr1-ps1	0	0	0	0	0	0	0	0	0	0	0	0	0	0	0	0	0	0	0	0	0	0	0	0	0	0	0	0	0	0	0	0	0	0	0	0	0	0	0	0	0	0	0	0	0	0	0	0
ENSMUSG00000085931	Gm12648	0	0	0	0	0	0	0	0	0	0	0	0	0	0	0	0	0	0	0	0	0	0	0	0	0	0	0	0	0	0	0	0	0	0	0	0	0	0	0	0	0	0	0	0	0	0	0	0
ENSMUSG00000085933	Tmem61	0	0	0	0	0	0	0	0	0	0	0	0	0	0	0	0	0	0	0	0	0	0	0	0	0	0	0	0	0	0	0	0	0	0	0	0	0	0	0	0	0	0	0	0	0	0	0	0
ENSMUSG00000085932	Gm15556	0	0	0	0	0	0	0	0	0	0	0	0	0	0	0	0	0	0	0	0	0	0	0	0	0	0	0	0	0	0	0	0	0	0	0	0	0	0	0	0	0	0	0	0	0	0	0	0
ENSMUSG00000085934	Gm8988	0	0	0	0	0	0	0	0	0	0	0	0	0	0	0	0	0	0	0	0	0	0	0	0	0	0	0	0	0	0	0	0	0	0	0	0	0	0	0	0	0	0	0	0	0	0	0	0
ENSMUSG00000085937	Ccdc42os	0	0	0	0	0	0	0	0	0	0	0	0	0	0	0	0	0	0	0	0	0	0	0	0	0	0	0	0	0	0	0	0	0	0	0	0	0	0	0	0	0	0	0	0	0	0	0	0
ENSMUSG00000085936	2610307P16Rik	0	0	0	0	0	0	0	0	0	0	0	0	0	0	0	0	0	0	0	0	0	0	0	0	0	0	0	0	0	0	0	0	0	0	0	0	0	0	0	0	0	0	0	0	0	0	0	0
ENSMUSG00000085939	Cd63-ps	74	63	16	0	0	0	0	0	134	0	0	0	27	0	5	516	11	31	7	0	0	9	0	0	0	0	2	60	0	0	0	0	0	0	0	3	0	9	32	59	0	8	62	0	13	0	6	0
ENSMUSG00000085938	Gm14371	0	0	0	0	0	0	0	0	0	0	0	0	0	0	0	0	0	0	0	0	0	0	0	0	0	0	0	0	0	0	0	0	0	0	0	0	0	0	0	0	0	0	0	0	0	0	0	0
ENSMUSG00000053603	4930442H23Rik	0	0	0	0	0	0	0	0	0	0	0	0	0	0	0	0	0	0	0	0	0	0	0	0	0	0	0	0	0	0	0	0	0	0	0	0	0	0	0	0	0	0	0	0	0	0	0	0
ENSMUSG00000053604	Rpia	28	0	0	0	0	0	0	0	0	51	0	0	0	22	0	0	0	0	0	0	0	0	0	0	0	0	0	0	0	0	0	0	0	0	0	0	0	0	0	18	0	0	0	0	0	0	0	0
ENSMUSG00000091215	Gm17252	0	0	0	0	0	0	0	0	0	0	0	0	0	0	0	0	0	0	0	0	0	0	0	0	0	0	0	0	0	0	0	0	0	0	0	0	0	0	0	0	0	0	0	0	0	0	0	0
ENSMUSG00000091212	Krtap11-1	0	0	0	0	0	0	0	0	0	0	0	0	0	0	0	0	0	0	0	0	0	0	0	0	0	0	0	0	0	0	0	0	0	0	0	0	0	0	0	0	0	0	0	0	0	0	0	0
ENSMUSG00000036139	Hoxc9	0	0	0	0	0	0	0	0	0	0	0	0	0	0	0	0	0	1	0	0	0	0	0	0	0	0	0	0	0	0	0	0	0	0	0	0	0	0	0	0	0	0	0	0	0	0	0	0
ENSMUSG00000036138	Acaa1a	0	269	4	0	0	0	0	229	0	0	0	0	0	1	0	47	0	0	0	0	0	0	0	1	0	252	0	29	0	0	0	0	0	0	0	6	1	0	0	12	3	0	0	0	9	0	61	43
ENSMUSG00000099041	Gm28035	23	0	33	0	0	331	0	0	0	0	0	402	0	4	0	20	0	0	0	0	1	0	0	0	0	0	0	0	0	0	0	0	0	0	0	0	0	0	0	0	0	0	0	0	2	0	0	1
ENSMUSG00000036131	Frmd7	0	0	0	0	0	0	0	0	0	0	0	0	0	0	0	0	0	0	0	0	0	0	0	0	0	0	0	0	0	0	0	0	0	0	0	0	0	0	0	0	0	0	0	0	0	0	0	0
ENSMUSG00000088302	Zakit	0	0	0	0	0	0	0	0	0	0	0	0	0	0	0	0	0	0	0	0	0	0	0	0	0	0	0	0	0	0	0	0	0	0	0	0	0	0	0	0	0	0	0	0	0	0	0	0
ENSMUSG00000107000	Gm43481	0	0	0	0	0	0	0	0	0	0	0	0	0	25	0	0	0	0	0	1	0	0	0	0	0	0	0	0	0	0	0	0	0	0	0	0	0	0	0	0	0	0	0	0	0	0	0	0
ENSMUSG00000100057	Gm28690	0	0	0	0	0	0	0	0	0	0	0	0	0	0	0	0	0	0	0	0	0	0	0	0	0	0	0	0	0	0	0	0	0	0	0	0	0	0	0	0	0	0	0	0	0	0	0	0
ENSMUSG00000100054	Gm28202	0	0	0	0	0	0	0	0	0	0	0	0	0	0	0	0	0	0	0	0	0	0	0	0	0	0	0	0	0	0	0	0	0	0	0	0	0	0	0	0	0	0	0	0	0	0	0	0
ENSMUSG00000100055	Gm20890	0	0	0	0	0	0	0	0	0	0	0	0	0	0	0	0	0	0	0	0	0	0	0	0	0	0	0	0	0	0	0	0	0	0	0	0	0	0	0	0	0	0	0	0	0	0	0	0
ENSMUSG00000100052	Gm28353	0	0	0	0	0	0	0	0	0	0	0	0	0	0	0	0	0	0	0	0	0	0	0	0	0	0	0	0	0	0	0	0	0	0	0	0	0	0	0	0	0	0	0	0	0	0	0	0
ENSMUSG00000107005	Gm42631	0	0	0	0	0	0	0	0	0	0	0	0	0	0	0	0	0	0	0	0	0	0	0	0	0	0	0	0	0	0	0	0	0	0	0	0	0	0	0	0	0	0	0	0	0	0	0	0
ENSMUSG00000078308	Gm7293	0	0	0	0	1	0	0	0	0	0	0	0	0	0	0	0	0	0	0	0	0	1	0	0	0	0	0	0	0	0	0	0	0	0	0	0	0	0	0	0	0	0	0	0	0	0	0	0
ENSMUSG00000100051	Gm28568	0	0	0	0	0	0	0	0	0	0	0	0	0	0	0	0	0	0	0	0	0	0	0	0	0	0	0	0	0	0	0	0	0	0	0	0	0	0	0	0	0	0	0	0	0	0	0	0
ENSMUSG00000107008	Gm2762	0	0	0	0	0	0	0	0	0	0	0	0	0	0	0	0	0	0	0	0	0	0	0	0	0	0	0	0	0	0	0	0	0	0	0	0	0	0	0	0	0	0	0	0	0	0	0	0
ENSMUSG00000107009	6720475M21Rik	0	0	0	0	0	0	0	0	0	0	0	0	0	0	0	0	0	0	0	0	0	0	0	0	0	0	0	0	0	0	0	0	0	0	0	0	0	0	0	0	0	0	0	0	0	0	0	0
ENSMUSG00000078302	Foxd1	0	0	0	0	0	0	0	0	0	0	0	0	0	0	0	0	0	0	0	0	0	0	0	0	0	0	0	0	0	0	0	0	0	0	0	0	0	0	1	0	0	0	0	0	0	0	0	0
ENSMUSG00000100058	Scgb2b18	0	0	0	0	0	0	0	0	0	0	0	0	0	0	0	0	0	0	0	0	0	0	0	0	0	0	0	0	0	0	0	0	0	0	0	0	0	0	0	0	0	0	0	0	0	0	0	0
ENSMUSG00000051934	Spats2	0	0	0	0	0	0	0	58	0	0	0	0	0	1	0	87	0	0	0	0	0	0	0	72	137	0	0	0	0	0	80	0	0	0	0	0	62	0	6	0	0	0	0	0	2	0	0	0
ENSMUSG00000049038	Mterf2	0	0	0	0	0	0	0	0	0	0	0	0	0	0	0	0	0	0	0	0	0	0	0	0	0	0	0	0	0	0	19	0	0	0	0	0	0	0	0	0	0	0	0	0	0	0	0	0
ENSMUSG00000051936	Prss58	0	0	0	0	0	0	0	0	0	0	0	0	0	0	0	0	0	0	0	0	0	0	0	0	0	0	0	0	0	0	0	0	0	0	0	0	0	0	0	0	0	0	0	0	0	0	0	0
ENSMUSG00000096638	Ighv2-9	0	0	0	0	0	0	0	0	0	0	0	0	0	0	0	0	0	0	0	0	0	0	0	0	0	0	0	0	0	0	0	0	0	0	0	0	0	0	0	0	0	0	0	0	0	0	0	0
ENSMUSG00000096632	Igkv9-124	0	0	0	0	0	0	0	0	0	0	0	0	0	0	0	0	0	0	0	0	0	0	0	0	0	0	0	0	0	0	0	0	0	0	0	0	0	0	0	0	0	0	0	0	0	0	0	0
ENSMUSG00000096630	Vmn2r26	0	0	0	0	0	0	0	0	0	0	0	0	0	0	0	0	0	0	0	0	0	0	0	0	0	0	0	0	0	0	0	0	0	0	0	0	0	0	0	0	0	0	0	0	0	0	0	0
ENSMUSG00000037669	Ldah	1	0	742	0	0	0	0	0	0	0	0	0	0	0	0	0	0	0	0	0	0	1	0	0	221	0	0	42	0	0	0	0	0	0	0	0	0	30	0	103	0	0	0	0	0	0	0	0
ENSMUSG00000097329	4931403G20Rik	0	0	0	0	0	0	0	0	0	0	0	0	0	0	0	0	0	0	0	0	0	0	0	0	0	0	0	0	0	0	0	0	0	0	0	0	0	0	0	0	0	0	0	0	0	0	0	0
ENSMUSG00000097328	Tnfsf12	0	2	0	0	0	0	0	0	0	0	0	0	0	0	0	29	0	0	0	0	0	0	0	0	0	0	0	0	10	0	0	0	0	0	0	0	0	0	0	11	0	0	0	0	0	0	0	0
ENSMUSG00000097327	E030030I06Rik	0	0	0	0	0	0	0	0	0	0	0	0	0	0	0	0	0	0	0	0	0	0	0	0	0	0	0	0	0	0	0	0	0	0	0	0	0	0	0	0	0	0	0	0	0	0	0	0
ENSMUSG00000097326	A330048O09Rik	0	0	0	0	0	0	0	0	0	0	0	0	0	0	0	0	0	0	0	0	0	0	0	0	0	0	0	0	0	0	0	0	2	0	0	0	0	0	0	0	4	0	0	0	0	0	0	0
ENSMUSG00000097325	Gm16897	0	0	0	0	0	0	0	0	0	0	10	0	0	0	0	0	0	0	0	0	0	0	0	0	0	0	0	0	0	0	0	0	0	0	0	0	0	0	0	0	0	0	18	0	0	0	0	0
ENSMUSG00000097324	Mir143hg	0	0	0	0	0	0	0	0	0	0	0	0	0	0	0	0	0	0	0	0	0	0	0	0	0	0	0	0	0	0	0	0	0	0	0	0	0	0	0	0	0	0	0	0	0	0	0	0
ENSMUSG00000037660	Gdf7	0	0	0	0	0	0	0	0	0	0	0	0	0	0	0	0	0	0	0	0	0	0	0	0	0	0	0	0	0	0	0	0	0	0	0	0	0	0	0	0	0	0	0	0	0	0	0	0
ENSMUSG00000097322	A530083I20Rik	0	0	0	0	0	0	0	0	0	0	0	0	0	0	0	0	0	0	0	0	0	0	0	0	0	0	0	0	0	0	0	0	0	0	0	0	0	0	0	0	0	0	0	0	0	0	0	0
ENSMUSG00000097321	1700028E10Rik	0	0	0	0	0	0	0	0	0	0	0	0	0	0	0	0	0	0	0	0	0	0	0	0	0	0	0	0	0	0	0	0	0	0	0	0	0	0	0	0	0	0	0	0	0	0	8	0
ENSMUSG00000097320	Tmem147os	0	0	0	0	0	0	0	0	0	0	0	0	0	0	0	0	0	3	0	0	122	0	0	0	36	0	186	0	0	1	145	0	0	0	0	0	0	0	0	0	3	0	18	0	6	0	0	4
ENSMUSG00000015476	Prrt1	0	0	5	0	57	0	0	0	0	0	1	0	0	0	0	6	0	0	9	0	0	0	0	0	11	0	0	0	0	0	0	0	0	0	0	0	0	0	6	0	0	0	0	0	13	9	0	0
ENSMUSG00000098014	Gm26967	0	0	0	0	0	0	0	0	0	0	0	0	0	0	0	0	0	0	0	0	0	0	0	0	0	0	0	0	0	0	0	0	0	0	0	0	0	0	0	0	0	0	0	0	0	0	0	0
ENSMUSG00000096988	A930029G22Rik	0	0	0	0	0	0	0	0	0	0	0	0	0	0	0	0	0	0	0	0	0	0	0	0	0	0	22	0	0	0	0	0	0	0	0	0	0	0	0	0	0	0	0	0	0	0	0	0
ENSMUSG00000094576	AC087559.3	0	0	0	0	0	0	0	0	0	0	0	0	0	0	0	0	0	0	0	0	0	0	0	0	0	0	0	0	0	0	0	0	0	0	0	0	0	0	0	0	0	0	0	0	0	0	0	0
ENSMUSG00000096984	Gm26523	0	0	0	0	0	0	0	0	0	0	0	0	0	0	0	0	0	0	0	0	0	0	0	0	0	0	0	0	0	0	0	0	0	0	0	0	0	0	0	0	0	0	0	0	0	0	0	0
ENSMUSG00000096986	4930509E16Rik	0	0	0	0	0	0	0	0	0	0	0	0	0	0	0	0	0	0	0	0	0	0	0	0	0	0	0	0	0	0	0	0	0	0	0	0	0	0	0	0	0	0	0	0	0	0	0	0
ENSMUSG00000096987	Gm26525	0	0	0	0	0	0	0	0	0	0	0	0	0	0	0	0	0	0	0	0	0	0	0	0	0	0	0	0	0	0	0	0	0	0	0	0	0	0	0	0	0	0	0	0	0	0	0	0
ENSMUSG00000096980	Gm26526	3	2	0	0	0	0	0	7	0	0	0	0	1	0	0	100	3	0	0	0	0	0	0	0	0	0	54	0	0	0	0	0	0	0	0	0	116	0	0	2	0	0	0	0	0	1	0	0
ENSMUSG00000096981	Gm16845	0	0	0	0	0	0	0	13	0	0	0	0	0	1	0	0	1	0	0	0	0	0	0	6	0	0	0	25	0	0	0	0	0	0	0	0	0	4	0	0	0	0	3	0	0	0	0	0
ENSMUSG00000096982	Redrum	0	0	0	0	0	0	0	0	0	0	0	0	0	0	0	0	0	0	0	0	0	0	0	0	0	0	0	0	0	0	0	0	0	0	0	0	0	0	0	0	0	0	0	0	0	0	0	0
ENSMUSG00000096983	2010015M23Rik	0	0	0	0	0	0	0	0	0	0	0	0	0	0	3	0	4	0	0	0	0	0	0	0	0	0	112	35	1	0	0	0	0	0	0	0	0	0	0	0	0	0	0	0	0	0	0	0
ENSMUSG00000039716	Dock3	538	0	0	3	84	0	0	0	0	595	38	0	0	7	1	4	0	22	0	0	0	0	0	19	6	7	0	71	0	215	553	0	0	0	0	0	0	0	7	14	74	0	0	54	3	16	24	7
ENSMUSG00000039717	Ralyl	3	0	0	0	0	2	0	0	0	158	28	0	0	0	0	155	0	4	0	1	621	1	0	10	0	0	222	22	0	0	0	5	0	0	0	34	177	32	30	480	0	0	64	0	0	0	0	2
ENSMUSG00000039714	Cplx3	0	0	0	0	0	0	0	0	0	185	0	0	0	0	0	0	0	0	0	0	17	0	0	0	0	0	0	0	0	0	0	0	0	0	0	0	0	0	0	31	0	0	0	0	0	0	0	0
ENSMUSG00000039715	Wdr34	0	0	0	0	0	0	1	0	0	262	0	0	0	0	0	0	0	2	0	0	0	0	0	0	0	0	0	0	0	0	229	0	1	0	3	32	88	0	0	0	0	0	0	642	0	0	0	0
ENSMUSG00000039713	Plekhg5	0	276	0	0	0	0	0	0	5	0	0	0	64	0	4	5	0	0	42	0	0	0	7	0	325	0	60	183	0	0	143	0	0	2	0	13	0	0	0	0	0	114	0	0	5	5	5	2
ENSMUSG00000039710	Slc7a12	0	0	0	0	0	0	0	0	0	0	0	0	0	0	0	0	0	0	0	0	0	0	0	0	0	0	0	0	0	0	0	0	0	0	0	0	0	0	0	0	0	0	0	0	0	0	0	0
ENSMUSG00000101091	Gm29384	0	0	0	0	0	0	0	0	0	0	0	0	0	0	0	0	0	0	0	0	0	0	0	0	0	0	0	0	0	0	0	0	0	0	0	0	0	0	0	0	0	0	0	0	0	0	0	0
ENSMUSG00000090675	Olfr111	0	0	0	0	0	0	0	0	0	0	0	0	0	0	0	0	0	0	0	0	0	0	0	0	0	0	0	0	0	0	0	0	0	0	0	0	0	0	0	0	0	0	0	0	0	0	0	0
ENSMUSG00000101092	Gm21796	0	0	0	0	0	0	0	0	0	0	0	0	0	0	0	0	0	0	0	0	0	0	0	0	0	0	0	0	0	0	0	0	0	0	0	0	0	0	0	0	0	0	0	0	0	0	0	0
ENSMUSG00000101095	Gm29329	0	0	0	0	0	0	0	0	0	0	0	0	0	0	0	0	0	0	0	0	0	0	0	0	0	0	0	0	0	0	0	0	0	0	0	0	0	0	0	0	0	0	0	0	0	0	0	0
ENSMUSG00000101094	Gm29533	0	0	0	0	0	0	0	0	0	0	0	0	0	0	0	0	0	0	0	0	0	0	0	0	0	0	0	0	0	0	0	0	0	0	0	0	0	0	0	0	0	0	0	0	0	0	0	0
ENSMUSG00000101096	Gm21524	0	0	0	0	0	0	0	0	0	0	0	0	0	0	0	0	0	0	0	0	0	0	0	0	0	0	0	0	0	0	0	0	0	0	0	0	0	0	0	0	0	0	0	0	0	0	0	0
ENSMUSG00000087691	Gm15674	0	0	0	0	0	0	0	0	0	0	0	0	0	0	0	0	0	0	0	0	0	0	0	0	0	0	0	0	0	0	0	0	0	0	0	0	0	0	0	0	0	0	0	0	0	0	0	0
ENSMUSG00000078813	Leng1	0	0	0	0	0	17	0	0	0	0	0	26	0	0	0	0	0	0	0	0	0	0	34	0	0	17	0	0	0	0	0	0	0	0	0	0	0	0	0	6	0	0	0	0	0	0	0	0
ENSMUSG00000023243	Kcnk5	0	0	0	0	0	0	0	0	0	0	0	0	0	0	0	0	0	0	0	0	0	0	0	0	0	0	0	0	0	0	0	0	0	0	0	0	0	0	0	0	0	0	0	0	0	0	0	0
ENSMUSG00000023247	Guca2a	0	0	0	0	0	0	0	0	0	0	0	1	0	0	0	0	0	0	0	0	0	0	0	0	0	0	0	0	0	0	0	0	0	0	0	0	0	0	0	0	0	0	0	0	0	0	0	0
ENSMUSG00000067047	Olfr719-ps	0	0	0	0	0	0	0	0	0	0	0	0	0	0	0	0	0	0	0	0	0	0	0	0	0	0	0	0	0	0	0	0	0	0	0	0	0	0	0	0	0	0	0	0	0	0	0	0
ENSMUSG00000015766	Eps8	0	0	0	0	0	0	0	0	0	0	0	0	0	0	0	0	0	0	0	0	0	0	0	0	24	0	0	0	0	0	0	0	0	0	0	0	0	0	0	0	0	148	0	0	0	0	0	0
ENSMUSG00000067049	Unc93a	0	0	0	0	0	0	0	0	0	0	0	0	0	0	0	0	0	0	0	0	0	0	0	0	0	0	0	0	0	0	0	0	0	0	0	0	0	0	0	0	0	0	0	0	0	0	0	0
ENSMUSG00000023249	Parp3	0	0	0	0	0	0	0	0	0	0	0	0	0	0	0	103	0	0	0	0	0	0	0	0	0	0	0	0	0	0	0	0	0	0	0	0	0	0	0	0	0	0	0	0	0	0	0	0
ENSMUSG00000092297	Gm4214	0	0	0	0	0	0	0	0	0	0	0	0	0	0	0	0	0	0	0	0	0	0	0	0	0	0	0	0	0	0	0	0	0	0	0	0	0	0	0	0	0	0	0	0	0	0	0	0
ENSMUSG00000092290	Gm20452	0	0	0	0	0	0	0	0	0	0	0	0	0	0	0	0	0	0	0	0	0	0	0	0	0	0	0	0	0	0	0	0	0	0	0	0	0	0	0	0	0	0	0	0	0	0	0	0
ENSMUSG00000092292	Olfr113	0	0	0	0	0	0	0	0	0	0	0	0	0	0	0	0	0	0	0	0	0	0	0	0	0	0	0	0	0	0	0	0	0	0	0	0	0	0	0	0	0	0	0	0	0	0	0	0
ENSMUSG00000092293	Gm17919	0	0	0	0	0	0	0	0	0	0	0	0	0	0	0	0	0	0	0	0	0	0	0	0	0	0	0	0	0	0	0	0	0	0	0	0	0	0	0	0	0	0	0	0	0	0	0	0
ENSMUSG00000056043	Rgs9bp	0	0	0	0	0	0	0	0	0	0	0	0	0	0	0	0	0	0	0	0	0	0	0	0	0	0	0	0	0	0	0	0	0	0	0	0	0	0	0	0	0	0	0	0	0	0	0	0
ENSMUSG00000031543	Ank1	0	0	0	0	0	123	0	0	0	0	0	123	0	0	0	0	0	0	0	0	0	0	0	31	171	29	0	0	0	0	0	0	0	0	0	0	0	0	3	0	0	0	0	0	7	2	6	0
ENSMUSG00000050323	Ndufaf6	0	0	0	0	0	0	0	0	0	0	0	0	141	0	0	0	0	0	0	0	220	31	0	58	27	0	0	39	0	183	0	0	0	0	0	0	0	0	0	0	0	6	1	0	0	5	45	0
ENSMUSG00000000440	Pparg	0	0	0	0	0	0	0	0	0	0	0	0	0	0	0	0	0	0	0	0	0	0	0	0	0	0	0	0	0	0	0	0	0	0	0	0	0	0	0	0	0	0	0	0	0	0	0	0
ENSMUSG00000031540	Kat6a	0	0	0	0	0	0	0	0	0	0	0	0	0	0	0	0	0	0	0	0	0	0	0	0	0	0	0	0	0	0	0	0	0	0	0	18	210	26	0	0	11	121	0	0	4	0	0	0
ENSMUSG00000055134	9130017K11Rik	0	0	0	0	0	0	0	0	0	0	43	0	0	0	0	0	0	0	0	0	0	0	0	0	0	0	0	0	0	0	0	0	0	0	0	0	0	0	0	0	0	0	0	0	0	0	0	0
ENSMUSG00000031546	Gins4	0	0	0	0	0	0	0	272	0	0	0	0	0	0	0	0	0	0	0	0	0	0	38	0	0	0	0	0	0	0	0	0	0	0	0	0	0	0	0	31	0	0	0	0	0	0	0	0
ENSMUSG00000031545	Gpat4	0	0	0	0	1	1	0	0	0	0	1	0	195	0	6	0	0	0	0	0	0	0	0	0	0	913	0	86	0	0	0	0	0	0	0	0	0	45	0	107	0	1	0	0	32	0	4	64
ENSMUSG00000055137	Sugct	0	0	0	0	0	0	0	0	0	0	0	0	0	0	0	0	0	0	0	0	0	0	0	0	0	0	0	0	0	0	0	0	0	0	0	0	0	0	0	0	0	0	0	0	0	0	0	0
ENSMUSG00000055138	Gm4861	0	0	0	0	0	0	0	0	0	0	0	0	0	0	0	0	0	0	0	0	0	0	0	0	0	0	0	0	0	0	0	0	0	0	0	0	0	0	0	0	0	0	0	0	0	0	0	0
ENSMUSG00000031549	Ido2	0	0	0	0	0	0	0	0	0	0	0	0	0	0	0	0	0	0	0	0	0	0	0	0	0	0	0	0	0	0	0	0	0	0	0	0	0	0	0	0	0	0	0	0	6	0	0	0
ENSMUSG00000031548	Sfrp1	0	0	0	0	0	0	0	0	0	0	0	0	0	0	0	0	0	0	0	0	0	0	72	0	0	0	0	0	0	0	0	0	0	0	0	0	0	0	0	0	0	0	0	0	0	0	0	0
ENSMUSG00000071591	Gm10339	0	0	0	0	0	0	0	0	0	0	0	0	0	0	0	0	0	0	0	0	0	0	0	0	0	0	0	0	0	0	0	0	0	0	0	0	0	0	0	0	0	0	0	0	0	0	0	0
ENSMUSG00000097589	Dleu2	0	0	0	0	0	0	0	0	0	0	0	1	0	0	0	0	0	0	0	0	20	34	0	0	0	0	93	0	0	0	0	0	0	0	0	0	0	0	9	260	0	0	0	0	0	0	0	0
ENSMUSG00000106843	Gm42458	0	0	0	0	0	0	0	0	0	0	0	0	0	0	0	0	0	0	0	0	0	0	0	0	0	0	0	0	0	0	0	0	0	0	0	0	0	0	0	0	0	0	0	0	0	0	0	0
ENSMUSG00000097582	Gm26527	0	0	0	0	343	0	0	0	0	0	0	0	0	1	1	142	0	0	0	0	126	0	0	0	0	0	0	102	0	0	0	0	0	0	0	25	0	0	0	0	0	0	0	0	2	2	0	0
ENSMUSG00000097581	Gm21936	0	0	0	0	0	0	0	0	0	0	0	0	0	0	0	0	0	0	0	0	0	0	0	0	0	0	0	0	0	0	0	0	0	0	0	0	0	0	0	0	0	0	0	0	0	0	0	0
ENSMUSG00000097580	Gm5432	0	0	0	0	0	0	0	0	0	0	0	0	0	0	0	0	0	0	0	0	0	0	0	0	0	0	0	0	0	0	0	0	0	0	0	0	0	0	0	0	0	0	0	0	0	0	0	0
ENSMUSG00000106847	Peg13	0	0	3	0	0	0	0	0	0	0	0	0	0	119	0	87	12	1	0	0	0	105	0	26	0	2	0	0	4	0	0	0	0	0	0	6	354	0	0	1	18	0	89	0	8	5	1	3
ENSMUSG00000106845	Gm43156	0	0	0	0	0	0	0	0	0	0	0	0	0	0	0	0	0	0	0	0	0	0	0	0	0	0	0	0	0	0	0	0	0	0	0	0	0	0	0	7	0	0	0	0	0	0	0	0
ENSMUSG00000097584	1700125G22Rik	0	0	0	0	0	0	0	0	0	0	0	0	0	0	0	0	0	0	0	0	0	0	0	0	0	0	0	0	0	0	0	0	0	0	0	0	0	0	0	0	0	0	0	0	0	0	0	0
ENSMUSG00000062175	Tgif2	0	0	0	0	0	0	0	0	0	0	0	0	0	0	0	0	0	0	0	0	0	0	0	0	0	0	0	0	15	0	0	0	0	0	0	0	0	0	12	0	11	0	0	0	0	0	0	0
ENSMUSG00000025979	Mob4	0	4	3	0	1	261	1	2	0	377	6	295	394	114	1	80	0	12	299	0	200	118	38	8	140	15	0	3	0	0	0	0	0	0	0	1	0	0	0	318	0	0	2	0	31	2	76	44
ENSMUSG00000025978	Rftn2	0	0	0	0	0	0	0	0	0	0	0	0	0	0	6	0	0	0	0	0	0	0	0	0	0	0	0	0	0	0	0	0	0	0	0	0	0	0	0	0	0	0	0	0	0	0	0	0
ENSMUSG00000025977	Boll	0	0	0	0	0	0	0	0	0	0	0	0	0	0	0	0	0	0	0	1	0	0	0	0	0	0	0	0	0	0	0	0	0	0	0	0	0	0	0	0	0	0	0	0	0	0	0	0
ENSMUSG00000091987	Gm10352	0	0	0	0	0	0	0	0	0	0	0	0	0	0	0	0	0	0	0	0	0	0	0	0	0	0	0	0	0	0	0	0	0	0	0	0	0	0	0	0	0	0	0	0	0	0	0	0
ENSMUSG00000091980	Gm3719	0	0	0	0	0	0	0	0	0	0	0	0	0	0	0	0	0	0	0	0	0	0	0	0	0	0	0	0	0	0	0	0	0	0	0	0	0	0	0	0	0	0	0	0	0	0	0	0
ENSMUSG00000025971	9430016H08Rik	0	0	0	0	0	0	0	17	0	8	0	0	0	0	0	0	0	0	0	0	0	0	22	0	0	0	237	81	0	0	158	0	0	0	0	2	0	5	7	0	0	17	206	0	0	0	0	0
ENSMUSG00000030208	Emp1	0	0	0	0	0	0	0	0	0	0	0	0	0	0	0	0	0	0	0	1	0	0	0	0	0	0	0	0	0	0	0	0	0	0	0	16	0	0	0	0	0	0	0	0	0	0	0	5
ENSMUSG00000056445	Hoxaas2	0	0	0	0	0	0	0	0	0	0	0	0	0	0	0	0	0	0	0	0	0	0	0	0	0	0	0	0	0	0	0	0	0	0	0	0	0	0	0	0	0	0	0	0	0	0	0	0
ENSMUSG00000021087	Rtn1	1110	1849	875	0	4190	690	3	1500	0	2157	42	726	1034	503	11	881	17	83	135	179	3615	171	850	475	530	1530	892	172	46	992	671	5	4	4	10	479	5248	345	298	1566	36	793	518	3668	268	90	399	513
ENSMUSG00000021086	Ccdc175	444	0	0	0	0	0	0	0	0	0	0	0	0	0	0	0	0	0	0	0	0	0	0	0	0	5	0	0	0	0	0	0	0	0	0	0	0	0	0	0	0	0	0	17	0	0	0	0
ENSMUSG00000021081	Serpina1f	0	0	0	0	0	0	0	0	0	0	0	0	0	0	0	0	0	0	0	0	0	0	0	0	0	0	0	0	0	0	0	0	0	0	0	0	0	0	0	0	0	0	0	0	0	0	0	0
ENSMUSG00000022191	Drosha	0	29	0	62	0	8	0	0	0	0	0	9	0	0	1	88	0	41	0	0	0	63	0	0	0	0	0	52	0	0	0	0	0	7	0	19	0	0	14	125	0	0	0	1	0	0	13	0
ENSMUSG00000090585	4933406F09Rik	0	0	0	0	0	0	0	0	0	0	0	0	0	0	0	0	0	0	0	0	0	0	0	0	0	0	0	0	0	0	0	0	0	0	0	0	0	0	0	0	0	0	0	0	0	0	0	0
ENSMUSG00000022194	Pabpn1	0	0	0	239	0	43	0	2	0	74	34	44	0	0	0	0	0	1	0	0	187	64	5	63	0	0	0	30	0	1	0	0	0	0	0	0	105	0	0	34	6	74	15	0	2	3	0	0
ENSMUSG00000022195	6030458C11Rik	0	0	0	0	0	0	0	0	0	0	0	0	0	0	0	16	0	0	0	0	0	44	0	0	0	0	0	0	0	0	0	0	0	0	0	0	596	0	0	0	0	0	0	0	0	0	0	0
ENSMUSG00000022197	Pdzd2	227	0	0	0	0	0	0	257	0	2	1	0	0	0	1	12	0	0	0	1	237	2	23	2	248	0	42	245	0	0	3	0	0	0	0	2	132	0	0	34	7	0	60	0	0	0	0	1
ENSMUSG00000022199	Slc22a17	0	73	9	386	401	253	1	386	953	297	54	252	3	127	3	15	4	13	0	307	285	55	74	38	0	723	280	172	0	56	60	0	0	0	0	74	222	6	29	3	16	158	81	203	8	24	132	13
ENSMUSG00000079177	Fam228a	0	0	0	0	0	0	0	0	0	0	0	0	0	4	0	0	0	0	0	0	0	0	0	0	0	0	0	0	0	0	0	0	0	0	0	0	0	0	0	1	0	0	0	0	0	0	0	0
ENSMUSG00000090588	Gm9573	0	0	0	0	0	0	0	0	0	0	0	0	0	0	0	0	0	0	0	0	0	0	0	0	0	0	0	0	0	0	0	0	0	0	0	0	0	0	0	0	0	0	0	0	0	0	0	0
ENSMUSG00000090589	Gm17180	0	0	0	0	18	49	0	0	0	0	0	49	21	0	0	0	0	2	0	0	0	0	0	0	0	0	24	0	0	0	0	0	0	0	0	2	0	0	0	79	0	0	0	0	0	0	0	8
ENSMUSG00000105577	Gm43208	0	0	0	0	0	0	0	0	0	0	0	0	0	0	0	0	0	0	0	0	0	0	0	0	0	0	0	0	0	0	0	0	0	0	0	0	0	0	0	0	0	0	0	0	0	0	0	0
ENSMUSG00000105574	Gm43648	0	0	0	0	0	295	1	0	0	0	0	364	0	0	0	0	0	0	0	0	0	0	0	0	0	0	0	0	0	0	0	0	0	0	0	0	0	0	0	0	0	0	0	0	0	0	0	0
ENSMUSG00000105575	Gm43475	0	0	0	0	0	0	0	0	0	0	0	0	0	0	0	0	0	0	0	0	0	0	0	0	0	0	0	0	0	0	0	0	0	0	0	0	0	0	0	0	0	0	0	0	0	0	0	0
ENSMUSG00000105572	Gm43300	0	0	0	0	0	0	0	0	32	0	0	0	0	0	0	0	0	0	0	0	0	0	0	0	0	0	0	0	0	0	0	0	0	0	0	0	0	0	2	0	0	0	0	0	0	0	0	0
ENSMUSG00000105570	Gm42682	0	0	0	0	0	0	0	0	0	0	0	0	0	0	0	0	0	0	0	0	0	0	0	0	0	0	0	0	0	0	0	0	0	0	0	0	0	0	0	0	0	0	0	0	0	0	0	0
ENSMUSG00000105571	Gm43662	0	178	0	0	0	0	0	0	0	0	0	0	0	0	0	0	0	0	0	0	0	0	0	0	0	0	0	37	0	0	0	0	0	0	0	0	0	0	0	0	0	0	0	0	0	0	0	0
ENSMUSG00000028520	4921539E11Rik	0	0	0	0	0	0	0	0	0	0	0	0	0	0	0	0	0	0	0	0	0	0	0	0	0	0	0	0	0	0	0	0	0	0	0	0	0	0	0	0	0	0	0	0	0	0	0	0
ENSMUSG00000105578	Gm43663	0	0	0	0	0	0	0	0	0	0	0	0	0	0	0	0	0	0	0	0	0	0	0	4	0	0	0	0	0	0	0	0	0	0	0	0	0	0	0	0	0	0	0	0	0	0	0	0
ENSMUSG00000105579	Gm43251	0	16	0	0	0	0	0	0	0	0	0	0	0	0	0	0	0	0	0	0	0	0	0	0	0	0	0	0	0	0	0	0	0	0	0	0	0	0	0	0	0	0	0	0	0	0	0	0
ENSMUSG00000103938	Gm36960	0	0	0	0	0	0	0	0	0	0	0	0	0	0	0	0	0	0	0	0	0	0	0	0	0	0	0	0	0	0	0	0	0	0	0	0	0	0	0	0	0	0	0	0	0	0	0	0
ENSMUSG00000103939	Ighv3-4	0	0	0	0	0	0	0	0	0	0	0	0	0	0	0	0	0	0	0	0	0	0	0	0	0	0	0	0	0	0	0	0	0	0	0	0	0	0	0	0	0	0	0	0	0	0	0	0
ENSMUSG00000103930	Gm36961	0	0	0	0	0	0	0	1	0	1	0	0	0	0	0	1	0	0	0	0	0	0	0	0	1	0	0	0	0	0	0	0	0	0	0	0	0	0	0	0	0	0	0	0	0	0	0	0
ENSMUSG00000030207	Fam234b	506	0	0	0	0	0	0	0	0	852	16	0	49	0	0	1	0	0	0	0	158	0	0	0	0	951	0	126	0	0	0	0	0	0	0	8	415	13	0	789	0	294	440	0	26	0	7	60
ENSMUSG00000103932	Gm36963	0	0	0	0	0	0	0	0	0	0	0	0	0	0	0	59	0	0	0	0	0	0	0	0	0	0	0	0	0	0	0	0	0	0	0	0	0	24	0	0	0	0	0	0	0	0	0	0
ENSMUSG00000103934	Ighv5-3	0	0	0	0	0	0	0	0	0	0	0	0	0	0	0	0	0	0	0	0	0	0	0	0	0	0	0	0	0	0	0	0	0	0	0	0	0	0	0	0	0	0	0	0	0	0	0	0
ENSMUSG00000103935	AY702102	0	0	0	0	0	0	0	0	0	0	0	0	0	0	0	0	0	0	0	0	0	0	0	0	0	0	0	0	0	0	0	0	0	0	0	0	0	0	0	0	0	0	0	0	0	0	0	0
ENSMUSG00000069622	Gm10273	24	39	0	189	93	0	0	0	0	16	4	0	25	0	1	93	0	0	37	0	0	0	13	0	1	1	0	12	0	0	29	0	0	0	0	6	81	12	3	23	0	24	27	0	9	1	6	2
ENSMUSG00000059142	Zfp945	0	0	0	0	0	0	0	0	0	0	0	0	0	0	12	0	10	0	0	0	0	0	0	0	0	0	0	0	0	0	0	0	0	0	0	0	0	0	0	0	0	0	0	0	0	0	0	0
ENSMUSG00000029678	Hyal5	0	0	0	0	0	0	0	0	0	0	0	0	0	0	0	0	0	0	0	0	0	0	0	0	0	0	0	0	0	0	0	0	0	0	0	0	0	0	0	0	0	0	0	0	0	0	0	0
ENSMUSG00000029679	Hyal6	0	0	0	0	0	0	0	0	0	0	0	0	0	0	0	0	0	0	0	0	0	0	0	0	0	0	0	0	0	0	0	0	0	0	0	0	0	0	0	0	0	0	0	0	0	0	0	0
ENSMUSG00000029670	Ing3	0	0	1	0	0	0	0	0	0	0	0	0	0	0	10	0	0	0	0	0	0	0	1	0	0	0	0	0	0	0	0	0	0	0	0	0	0	13	0	176	0	0	80	0	0	0	0	0
ENSMUSG00000029671	Wnt16	0	0	0	0	0	0	0	0	0	0	0	0	0	0	0	0	0	0	0	0	0	0	0	0	0	0	0	0	0	0	0	0	0	0	0	0	0	0	0	0	0	0	0	0	0	0	0	0
ENSMUSG00000029672	Fam3c	0	263	0	0	0	0	0	0	5	0	0	0	0	0	0	6	4	33	0	0	273	0	0	10	1	55	0	96	0	1	0	0	0	0	0	22	0	0	85	0	0	44	186	0	2	14	1	0
ENSMUSG00000029673	Auts2	6	0	0	0	0	0	0	4	49	0	0	0	0	6	0	0	0	7	226	0	1	17	162	0	0	0	507	40	7	0	0	10	0	0	0	0	230	0	0	0	2	0	33	0	1	6	14	1
ENSMUSG00000029674	Limk1	0	0	0	0	0	0	0	383	0	0	0	0	1	0	0	0	0	0	0	0	0	0	0	0	0	0	0	3	0	0	0	3	0	0	0	0	0	0	0	0	0	0	0	0	0	0	0	0
ENSMUSG00000029675	Eln	0	0	0	0	0	0	0	0	0	0	0	0	0	0	0	0	0	0	0	0	0	0	0	0	0	0	0	0	0	0	0	0	0	0	0	0	0	0	0	0	0	0	0	0	0	0	0	0
ENSMUSG00000029676	Pot1a	0	27	0	0	0	0	0	0	0	0	1	0	0	0	0	0	0	0	0	0	0	0	0	0	0	0	0	0	0	0	0	0	0	0	0	0	0	0	0	200	0	0	0	14	0	0	0	0
ENSMUSG00000038148	Cldn16	0	0	0	0	0	0	0	0	0	0	0	0	0	0	0	0	0	0	0	0	0	0	0	0	0	0	0	0	0	0	0	0	0	0	0	0	0	0	0	0	0	0	0	0	0	0	0	0
ENSMUSG00000038145	Snrk	0	0	0	0	0	0	0	0	0	86	0	0	27	0	0	5	11	0	0	0	97	141	0	1	0	0	0	32	0	0	0	0	0	0	0	0	0	0	44	15	0	0	0	0	7	7	0	0
ENSMUSG00000038146	Notch3	0	0	0	0	0	0	0	0	0	0	0	0	0	0	0	0	0	0	0	0	0	0	0	0	0	0	32	0	0	0	0	0	0	0	0	0	0	0	0	0	0	0	0	0	0	0	0	0
ENSMUSG00000038147	Cd84	0	0	0	0	0	0	0	0	0	0	0	0	0	0	0	359	0	0	0	0	0	0	0	0	0	0	0	43	0	0	0	0	0	0	0	20	0	0	0	0	0	0	1	0	0	0	0	0
ENSMUSG00000038141	Tmem181a	41	7	0	0	364	104	571	265	443	490	78	107	20	47	0	70	0	7	3	1	23	0	6	0	0	0	183	27	0	13	74	0	0	0	0	9	109	12	0	89	0	50	9	0	4	0	6	10
ENSMUSG00000038143	Stox2	0	0	69	0	0	0	0	15	0	0	0	0	0	0	0	0	0	0	0	0	0	30	0	0	0	0	0	0	0	0	416	0	0	0	0	12	0	0	0	85	0	0	0	64	0	0	10	0
ENSMUSG00000072847	A530017D24Rik	0	0	0	0	0	0	0	0	0	0	0	0	0	0	0	0	0	0	0	0	0	0	0	0	0	0	0	0	0	0	0	0	0	0	0	0	0	0	0	0	0	23	0	0	4	2	0	0
ENSMUSG00000072845	Tmprss11a	0	0	0	0	0	0	0	0	0	0	0	0	0	0	0	0	0	0	0	0	0	0	0	0	0	0	0	0	0	0	0	0	0	0	0	0	0	0	0	0	0	0	0	0	0	0	0	0
ENSMUSG00000072844	G530011O06Rik	0	0	0	0	0	0	0	0	0	0	0	0	0	0	2	13	0	0	0	0	0	0	0	0	0	0	0	0	0	0	0	0	0	0	0	0	0	0	0	0	0	0	0	0	0	0	0	0
ENSMUSG00000072849	Serpina1e	0	0	0	0	0	0	0	0	0	0	0	0	0	0	0	0	0	0	0	0	0	0	0	0	0	0	0	0	0	0	0	0	0	0	0	0	0	0	0	0	0	0	0	0	0	0	0	0
ENSMUSG00000028109	Hormad1	0	0	0	0	0	0	0	0	0	0	0	0	0	0	0	0	0	0	0	0	0	0	0	0	0	0	0	0	0	0	0	0	0	0	0	0	0	0	0	0	0	0	0	0	0	0	0	0
ENSMUSG00000028108	Ecm1	0	0	0	0	0	0	0	0	0	0	0	0	130	0	0	0	0	0	0	0	0	0	0	0	0	0	0	0	0	0	0	0	0	0	0	0	0	0	0	0	0	0	0	37	0	0	0	0
ENSMUSG00000025359	Pmel	0	0	0	0	0	0	0	0	0	0	0	0	0	0	0	0	0	0	0	0	0	0	0	0	0	0	0	2	0	0	0	0	0	0	0	0	0	0	0	0	0	0	0	3	0	0	0	0
ENSMUSG00000025358	Cdk2	0	0	0	0	0	0	0	0	0	0	0	0	0	0	0	0	0	0	0	0	0	0	0	0	0	0	0	0	0	0	0	0	0	0	0	0	0	0	0	0	0	0	0	0	0	0	0	0
ENSMUSG00000028101	Pias3	0	0	0	0	0	1	0	0	0	0	0	0	0	0	0	0	0	0	0	0	0	0	0	0	0	0	0	0	0	0	0	0	0	0	0	0	0	0	0	0	5	0	0	0	0	0	0	37
ENSMUSG00000028100	Nudt17	0	0	0	0	0	0	0	0	0	0	0	0	0	0	0	0	0	0	0	0	0	0	0	0	0	0	0	0	0	0	0	0	0	0	0	0	0	0	0	0	0	0	0	0	0	0	1	0
ENSMUSG00000025351	Cd63	136	139	576	0	0	0	0	0	217	0	8	0	57	0	19	973	6	63	31	0	0	22	0	0	1	0	0	65	1	1	0	1	0	0	0	11	0	16	77	103	4	14	141	0	15	1	7	0
ENSMUSG00000025350	Rdh5	0	0	0	0	0	0	0	1	1	0	0	0	0	0	0	4	0	1	7	2	0	6	0	0	0	0	0	0	0	5	0	0	0	0	0	0	0	0	0	0	0	0	0	0	0	0	0	0
ENSMUSG00000025357	Dgka	0	0	0	0	0	0	0	0	0	0	0	0	0	0	0	48	0	0	0	0	0	0	0	0	0	0	0	116	0	0	0	0	0	0	0	0	0	0	0	0	0	0	0	123	0	0	0	0
ENSMUSG00000028104	Polr3gl	0	84	0	0	0	0	0	28	0	107	0	0	5	0	0	0	5	91	0	0	94	2	0	0	0	128	25	33	0	0	0	0	1	0	0	0	89	0	0	0	0	10	0	0	0	0	0	0
ENSMUSG00000028107	Tars2	0	8	0	0	0	144	0	445	0	205	0	87	0	0	2	240	0	0	0	0	176	17	0	0	271	0	555	0	0	256	0	0	0	0	0	1	0	0	0	0	12	0	0	98	0	0	0	0
ENSMUSG00000028106	Rprd2	0	66	1	0	0	417	0	0	0	1	0	532	0	0	0	0	0	0	0	0	0	0	3	0	0	0	0	15	1	0	0	0	0	0	0	0	226	5	29	91	0	0	12	0	7	0	31	0
ENSMUSG00000062825	Actg1	127	855	650	567	409	50	1	446	508	170	113	92	185	118	16	2880	55	479	232	1536	840	75	79	4	314	1369	740	335	2	224	231	9	1	2	2	106	683	67	142	555	5	205	345	319	126	46	96	145
ENSMUSG00000062826	Ces2f	0	0	0	0	0	0	0	0	0	0	0	0	0	0	0	0	0	0	0	0	0	0	0	0	0	0	0	0	0	0	0	0	0	0	0	0	0	0	0	0	0	0	0	0	0	0	0	0
ENSMUSG00000062822	4833420G17Rik	0	0	0	0	0	1	0	209	0	0	0	0	0	126	0	0	0	0	0	0	0	0	0	0	0	0	0	48	0	0	0	0	0	0	0	3	371	0	51	0	0	0	18	0	0	7	0	0
ENSMUSG00000106671	Gm42900	0	0	0	0	0	0	0	0	0	0	0	0	0	0	0	0	0	0	0	0	0	0	0	0	0	0	0	0	0	0	0	0	0	0	0	0	0	0	0	0	0	0	0	0	0	0	0	0
ENSMUSG00000106673	Gm43374	0	0	0	0	0	0	0	0	0	0	0	0	0	0	0	0	0	0	0	0	0	0	0	0	0	0	0	0	0	0	0	0	0	0	0	0	0	0	0	0	24	0	0	0	0	0	0	0
ENSMUSG00000049957	Ccdc137	0	0	0	0	0	154	0	0	11	251	18	189	32	0	0	2	1	362	1	0	9	3	100	0	0	102	798	146	0	0	0	0	2	1	1	26	765	7	0	14	7	98	4	10	0	0	14	0
ENSMUSG00000103827	Gm32950	0	0	0	0	0	0	0	0	0	0	0	0	0	0	0	0	0	0	0	0	0	0	0	0	0	0	0	0	0	0	0	0	0	0	0	0	0	0	0	0	0	0	0	0	0	0	0	0
ENSMUSG00000052212	Cd177	0	0	0	0	0	0	0	0	0	0	0	0	0	0	0	0	0	0	0	0	0	0	0	0	0	0	0	0	0	0	0	0	0	0	0	0	0	0	0	0	0	0	0	0	0	0	0	0
ENSMUSG00000052214	Opa3	1	348	0	0	0	0	0	40	0	265	0	0	0	88	0	140	2	0	0	0	0	0	0	0	3	0	0	0	0	0	0	0	0	0	1	0	647	1	57	0	1	0	0	1617	2	0	3	0
ENSMUSG00000106676	Gm42895	0	0	0	0	0	0	0	0	0	0	0	0	0	0	0	0	0	0	0	0	0	0	0	0	0	0	0	0	0	0	0	0	0	0	0	0	0	0	0	0	0	0	0	0	0	0	0	0
ENSMUSG00000052217	Hbb-bh1	0	0	0	0	0	0	0	0	0	0	0	0	0	0	0	0	0	0	0	0	0	0	0	0	0	0	0	0	0	0	0	0	0	0	0	0	0	0	0	0	0	0	0	0	0	0	0	0
ENSMUSG00000085811	Cep112it	0	0	0	0	0	0	0	0	0	0	0	0	0	0	0	0	0	0	0	0	0	0	0	0	0	0	0	0	0	0	0	0	0	0	0	0	0	0	0	0	0	0	0	0	0	0	0	0
ENSMUSG00000087644	Gm14703	0	154	183	0	323	0	29	0	944	990	1	0	128	115	0	1	0	0	84	298	717	65	0	0	216	0	127	6	0	308	24	0	0	0	0	72	716	35	69	616	0	181	259	631	1	9	10	73
ENSMUSG00000087647	Gm15407	0	0	0	0	0	0	0	0	0	0	0	0	0	0	0	0	0	0	0	0	0	0	0	0	0	0	0	0	0	0	0	0	0	0	0	0	0	0	0	0	0	0	0	0	0	0	0	0
ENSMUSG00000087646	Gm1667	0	0	0	0	0	0	0	0	0	0	0	0	0	0	0	0	0	0	0	0	0	0	0	0	0	0	0	0	0	0	0	0	0	0	0	0	0	0	0	0	0	0	0	0	0	0	0	0
ENSMUSG00000087641	Gm12811	0	0	0	0	0	0	0	0	0	0	0	0	0	0	0	0	0	0	0	0	0	0	0	0	0	0	0	0	0	0	0	0	0	0	0	0	0	0	0	0	0	0	0	0	0	0	0	0
ENSMUSG00000087640	Gm14798	0	0	0	0	0	0	0	0	0	0	0	0	0	0	0	0	0	0	0	0	0	0	0	0	0	139	0	0	0	0	0	0	0	0	0	0	0	0	0	0	0	26	0	0	0	0	0	0
ENSMUSG00000087643	Gm11314	0	0	0	0	0	0	0	0	0	0	0	0	0	0	0	0	0	0	0	0	0	0	0	0	0	0	0	0	0	0	0	0	0	0	0	0	0	0	0	0	0	0	0	0	0	0	0	0
ENSMUSG00000087642	Ighe	0	0	0	0	0	0	0	0	0	0	0	0	0	0	0	0	0	0	0	0	0	0	0	0	0	0	0	0	0	0	0	0	0	0	0	0	0	0	0	0	0	0	0	0	0	0	0	0
ENSMUSG00000103066	Gm36967	0	0	0	0	0	0	0	0	0	0	0	0	0	0	0	0	0	0	0	0	0	0	0	0	0	0	0	0	0	0	0	0	0	0	0	0	0	0	0	0	0	0	0	0	0	0	0	0
ENSMUSG00000103067	Gm30414	0	0	0	0	0	0	0	0	0	0	0	0	0	0	0	0	0	0	0	0	0	0	0	0	0	0	0	0	0	0	0	0	0	0	0	0	0	0	0	0	0	0	0	0	0	0	0	0
ENSMUSG00000103065	Gm20236	0	0	0	0	0	0	0	0	0	0	0	0	0	0	0	0	0	0	0	0	0	0	0	0	0	0	0	0	0	0	0	0	0	0	0	0	0	0	0	0	0	0	0	0	0	0	0	0
ENSMUSG00000103062	Gm37200	0	0	0	0	0	0	0	0	0	0	0	0	0	0	0	0	0	0	0	0	0	0	0	0	0	0	0	0	0	0	0	0	0	0	0	0	0	0	0	0	0	0	0	0	0	0	0	0
ENSMUSG00000103063	Gm33163	0	0	0	0	0	0	0	0	0	0	0	0	0	0	0	0	0	0	0	0	0	0	0	0	0	0	0	0	0	0	0	0	0	0	0	0	0	0	0	0	0	0	0	0	0	0	0	0
ENSMUSG00000103060	Gm36969	0	0	0	0	0	0	0	0	0	0	0	0	0	0	0	0	0	0	0	0	0	0	0	0	0	0	0	0	0	0	0	0	0	0	0	0	0	0	0	0	0	0	0	0	0	0	0	0
ENSMUSG00000060807	Serpina6	0	0	0	0	0	0	0	0	0	0	0	0	0	0	0	0	0	0	0	0	0	0	0	0	0	0	0	0	0	0	0	0	0	0	0	0	0	0	0	0	0	0	0	0	0	0	0	0
ENSMUSG00000060084	Olfr748	0	0	0	0	0	0	0	0	0	0	0	0	0	0	0	0	0	0	0	0	0	0	0	0	0	0	0	0	0	0	0	0	0	0	0	0	0	0	0	0	0	0	0	0	0	0	0	0
ENSMUSG00000060081	Hist1h2aa	0	0	0	0	0	0	0	0	0	0	0	0	0	0	0	0	0	0	0	0	0	0	0	0	0	0	0	0	0	0	0	0	0	0	0	0	0	0	0	0	0	0	0	0	0	0	0	0
ENSMUSG00000071302	2610044O15Rik8	1	0	0	0	0	239	1	487	0	0	0	231	1	0	0	0	0	0	0	0	0	0	94	0	0	0	0	2	0	0	0	0	0	0	0	0	0	0	0	0	0	0	0	0	1	0	1	0
ENSMUSG00000068706	Gm10250	72	215	56	466	222	50	68	204	59	87	10	58	2	61	7	197	13	243	123	184	41	140	0	33	117	685	92	193	0	50	12	0	1	0	2	21	284	21	50	87	0	40	52	66	38	6	23	5
ENSMUSG00000105231	Iglj3	0	0	0	0	0	0	0	0	0	0	0	0	0	0	0	0	0	0	0	0	0	0	0	0	0	0	0	0	0	0	0	0	0	0	0	0	0	0	0	0	0	0	0	0	0	0	0	0
ENSMUSG00000019880	Rspo3	0	23	0	0	219	37	0	0	0	0	7	42	0	0	0	0	0	0	1	0	0	0	28	56	12	0	0	26	0	42	0	0	0	0	0	10	0	10	30	0	0	0	17	0	0	0	0	0
ENSMUSG00000019883	Echdc1	0	0	0	0	0	0	0	62	0	0	0	0	0	0	17	0	0	55	0	0	0	0	0	0	0	0	0	0	0	0	0	0	0	0	0	2	0	1	0	0	0	0	0	0	2	0	31	0
ENSMUSG00000019888	Mgat4c	0	0	0	0	0	0	0	0	0	0	0	0	0	0	0	0	0	0	0	0	0	0	14	0	0	0	0	0	0	0	0	0	0	0	0	0	0	0	0	82	0	0	0	0	0	0	0	0
ENSMUSG00000019889	Ptprk	0	0	0	0	0	0	0	0	0	0	0	0	0	0	0	0	0	0	0	0	0	148	229	0	0	0	1	25	0	0	0	0	0	0	0	0	0	10	0	114	0	0	0	0	0	0	0	2
ENSMUSG00000053161	Daw1	0	0	0	0	0	0	0	0	0	0	0	0	0	0	0	0	0	0	0	0	0	0	0	0	0	0	0	0	0	0	0	0	0	0	0	0	0	0	0	0	0	0	0	0	0	0	0	0
ENSMUSG00000053164	Gpr21	0	0	0	0	0	0	0	0	0	0	0	0	0	0	0	0	0	0	0	0	0	0	0	0	0	0	0	0	0	0	0	0	0	0	0	0	0	0	0	0	0	0	0	0	0	0	0	0
ENSMUSG00000053166	Cdh22	1	0	0	0	0	0	0	22	0	0	0	0	176	0	0	0	0	0	0	0	0	0	0	0	0	0	0	0	0	0	0	0	0	1	0	0	0	0	9	565	0	0	0	0	0	0	0	0
ENSMUSG00000053168	9030619P08Rik	0	0	0	0	0	0	0	0	0	0	0	0	0	0	0	0	0	0	0	0	0	0	0	0	0	0	0	0	0	0	0	0	0	0	0	0	0	0	0	0	0	0	0	0	0	0	0	0
ENSMUSG00000018287	Spag7	254	0	0	0	0	0	0	513	511	0	6	0	0	38	2	201	1	136	0	0	173	116	0	3	0	22	1	0	0	167	0	0	0	0	0	16	15	31	0	0	0	75	0	0	29	7	18	45
ENSMUSG00000018286	Psmb6	0	336	285	514	515	0	0	283	3	451	4	0	435	154	31	929	37	252	2	0	330	186	293	77	201	504	0	115	0	31	167	17	0	0	0	48	517	11	8	287	18	369	38	497	48	21	34	31
ENSMUSG00000024758	Rtn3	93	891	601	213	1628	755	0	1276	3	3271	3	831	218	679	58	243	7	154	3	419	4313	98	301	37	739	11	434	171	2	4	550	12	10	2	2	187	2757	77	284	1108	0	180	456	2320	44	35	230	221
ENSMUSG00000024759	Atl3	0	0	0	0	0	0	0	0	0	0	0	0	0	0	0	54	0	63	0	0	6	0	0	0	0	0	0	0	0	0	33	0	0	0	0	0	0	2	0	0	0	0	0	0	0	0	0	0
ENSMUSG00000021508	Cxcl14	97	0	0	0	0	0	0	0	0	0	0	0	0	0	6	0	4	0	0	0	0	0	0	0	0	0	0	0	0	0	72	0	0	0	0	0	0	0	2	19	0	31	24	0	0	0	7	0
ENSMUSG00000083413	Vmn1r-ps110	0	0	0	0	0	0	0	0	0	0	0	0	0	0	0	0	0	0	0	0	0	0	0	0	0	0	0	0	0	0	0	0	0	0	0	0	0	0	0	0	0	0	0	0	0	0	0	0
ENSMUSG00000060559	Gm10083	0	0	0	0	0	0	0	0	0	0	0	0	0	0	0	0	0	0	0	0	0	0	0	0	0	0	0	0	0	0	0	0	0	0	0	0	0	0	0	0	0	0	0	0	0	0	0	0
ENSMUSG00000024750	Zfand5	419	501	2	0	898	0	1	57	0	524	105	0	661	73	8	2417	41	429	1	1	665	138	1	0	220	111	126	342	0	406	0	9	1	0	2	30	44	77	129	164	51	124	69	0	36	2	20	89
ENSMUSG00000074871	Ctsm	0	0	0	0	0	0	0	0	0	0	0	0	0	0	0	0	0	0	0	0	0	0	0	0	0	0	0	0	0	0	0	0	0	0	0	0	0	0	0	0	0	0	0	0	0	0	0	0
ENSMUSG00000074872	Ctxn2	0	0	0	0	0	0	0	0	0	0	0	0	19	0	0	0	0	0	0	0	0	0	0	0	0	0	0	0	0	0	0	0	0	0	0	8	0	3	0	0	0	0	0	0	0	0	15	0
ENSMUSG00000021501	Caml	0	0	396	0	0	0	0	251	224	0	19	0	0	0	5	237	0	0	0	0	76	0	138	0	223	4	655	0	0	1	0	1	2	0	0	57	338	3	43	18	0	51	77	0	2	2	40	0
ENSMUSG00000024754	Tmem2	0	0	0	0	0	0	0	0	0	0	0	0	0	0	0	129	0	0	0	0	0	0	0	0	0	0	0	72	0	0	0	0	1	0	0	0	0	52	0	0	1	0	0	0	0	0	0	0
ENSMUSG00000074876	Spata5l1	0	0	0	0	0	0	0	0	0	0	2	0	0	0	0	0	0	0	0	0	0	0	0	0	0	0	137	0	0	0	0	0	0	0	0	0	0	0	0	35	0	0	0	0	0	0	0	0
ENSMUSG00000024757	Slc22a19	0	0	0	0	0	0	0	0	0	0	0	0	0	0	0	0	0	0	0	0	0	0	0	0	0	0	0	0	0	0	0	0	0	0	0	0	0	0	0	0	0	0	0	0	0	0	0	0
ENSMUSG00000086118	Gm14169	0	0	0	0	0	0	0	0	0	0	0	0	0	0	0	0	0	0	0	0	0	0	0	0	0	0	0	0	0	0	0	0	0	0	0	0	0	0	0	0	0	0	0	0	0	0	0	0
ENSMUSG00000036376	Abt1	0	0	0	0	0	0	0	18	0	0	0	0	0	60	0	198	1	0	0	0	0	25	0	0	0	0	0	28	0	0	0	1	3	1	0	11	0	0	0	199	0	68	0	0	0	0	0	0
ENSMUSG00000086112	4930563I02Rik	0	0	0	0	0	0	0	0	0	0	0	0	0	0	0	0	0	0	0	0	0	0	0	0	0	0	0	0	0	0	0	0	0	0	0	0	0	0	0	0	0	0	0	0	0	0	0	0
ENSMUSG00000070382	Olfr391-ps	0	0	0	0	0	0	0	0	0	0	0	0	0	0	0	0	0	0	0	0	0	0	0	0	0	0	0	0	0	0	0	0	0	0	0	0	0	0	0	0	0	0	0	0	0	0	0	0
ENSMUSG00000086111	Gm15326	0	0	0	0	0	0	0	0	0	0	0	0	0	0	0	0	0	0	0	0	0	0	0	0	0	0	0	0	0	0	0	0	0	0	0	0	0	0	0	0	0	0	0	0	0	0	0	0
ENSMUSG00000086117	Gm12065	0	0	0	0	0	0	0	0	0	0	0	0	0	0	0	0	0	0	0	0	0	0	0	0	0	0	0	0	0	0	0	0	0	0	0	0	0	0	0	0	0	0	0	0	0	0	0	0
ENSMUSG00000086114	Gm14642	0	0	0	0	0	0	0	0	0	0	0	0	0	0	0	0	0	0	0	0	0	0	0	0	0	0	0	0	0	0	0	0	0	0	0	0	0	0	0	0	0	0	0	0	0	0	0	0
ENSMUSG00000036275	9530068E07Rik	530	380	0	0	526	5	0	1	0	0	0	0	0	0	0	969	29	0	0	3	0	0	0	0	1085	0	0	238	0	1529	0	9	1	0	1	91	501	51	0	0	0	0	0	4	3	0	21	53
ENSMUSG00000036270	Edc4	0	0	0	0	0	0	0	0	0	0	0	0	0	85	0	0	0	12	0	0	0	0	0	71	0	2	2	0	0	0	229	0	0	1	0	27	511	1	0	203	5	9	1	0	11	0	0	0
ENSMUSG00000036273	Lrrk2	6	67	0	0	0	491	2	0	0	0	0	528	0	90	0	0	0	0	161	0	413	0	0	0	0	0	49	28	0	0	0	0	0	0	0	0	0	34	4	0	2	159	238	0	0	0	0	0
ENSMUSG00000036278	Macrod1	0	0	0	0	0	0	0	0	0	0	0	0	0	0	3	0	0	0	0	0	0	0	0	0	0	0	24	0	2	0	0	0	0	0	0	0	0	3	1	0	0	0	1	0	0	2	0	4
ENSMUSG00000022972	1110004E09Rik	0	0	0	0	0	0	0	0	0	0	0	0	0	0	6	4	0	5	0	0	0	0	0	0	0	0	0	11	0	0	64	0	0	0	0	13	0	0	0	0	0	27	18	0	9	3	26	4
ENSMUSG00000022973	Synj1	0	0	286	87	0	131	0	0	0	0	3	110	21	3	0	21	20	0	0	0	89	314	149	159	0	20	44	14	0	0	36	0	0	5	0	0	41	32	18	0	0	127	0	0	56	6	1	7
ENSMUSG00000022971	Ifnar2	0	0	456	0	0	0	0	0	0	0	0	0	0	0	8	125	0	0	0	0	0	0	0	0	0	0	0	1	0	0	0	0	0	0	0	0	0	0	2	0	0	6	0	0	0	0	0	0
ENSMUSG00000022974	Paxbp1	0	43	0	0	35	64	0	65	54	3	86	54	0	78	0	56	0	196	0	0	42	0	24	0	0	0	9	62	0	243	63	3	0	0	0	3	73	18	10	0	10	15	44	310	0	0	14	22
ENSMUSG00000076655	Ighv4-1	0	0	0	0	0	0	0	0	0	0	0	0	0	0	0	0	0	0	0	0	0	0	0	0	0	0	0	0	0	0	0	0	0	0	0	0	0	0	0	0	0	0	0	0	0	0	0	0
ENSMUSG00000022978	Mis18a	0	208	0	0	0	0	0	0	0	0	0	0	0	0	0	0	0	0	0	0	0	0	0	0	0	0	0	0	0	0	0	0	0	0	0	0	0	0	42	36	0	0	0	0	0	0	0	0
ENSMUSG00000027229	4933406J08Rik	0	0	0	0	0	0	0	0	0	0	0	0	0	0	0	0	0	0	0	0	0	0	0	0	0	0	0	0	0	0	0	0	0	0	0	0	0	0	0	0	0	0	0	0	0	0	0	0
ENSMUSG00000027221	Chst1	319	101	0	0	0	2	1	456	12	198	0	0	0	0	1	0	0	0	0	0	0	24	211	0	623	1190	694	0	0	0	309	0	0	1	0	0	420	0	54	220	10	95	0	0	0	18	0	63
ENSMUSG00000070552	Mrgprx1	0	0	0	0	0	0	0	0	0	0	0	0	0	0	0	0	0	0	0	0	0	0	0	0	0	0	0	0	0	0	0	0	0	0	0	0	0	0	0	0	0	0	0	0	0	0	0	0
ENSMUSG00000070551	Mrgprb5	0	0	0	0	0	0	0	0	0	0	0	0	0	0	0	0	0	0	0	0	0	0	0	0	0	0	0	0	0	0	0	0	0	0	0	0	0	0	0	0	0	0	0	0	0	0	0	0
ENSMUSG00000027222	Pex16	106	0	0	0	0	0	0	351	0	0	0	0	0	24	0	0	0	34	0	0	0	0	1	2	164	0	1	0	0	0	85	0	0	0	0	0	0	2	0	0	4	0	0	0	13	0	1	0
ENSMUSG00000027225	Duoxa2	0	0	0	0	0	0	0	0	0	0	0	0	0	0	0	0	0	0	0	0	0	0	0	0	0	0	0	0	0	0	0	0	0	0	0	0	0	2	0	0	0	0	0	0	0	0	0	0
ENSMUSG00000027224	Duoxa1	0	0	0	0	0	0	0	0	0	0	0	0	0	0	0	0	0	0	0	0	0	0	0	0	0	0	0	0	0	0	0	0	0	0	0	0	0	4	0	0	0	17	0	0	0	0	0	0
ENSMUSG00000027227	Sord	0	0	0	0	0	0	0	0	0	0	0	0	0	0	0	0	12	0	0	0	0	0	0	0	0	0	0	0	0	0	0	0	0	0	0	31	0	0	0	0	0	0	143	0	5	0	0	0
ENSMUSG00000098609	Anxa11os	0	0	0	0	0	0	0	0	0	0	0	0	0	0	0	0	0	0	0	0	0	0	0	0	0	0	0	0	0	0	0	0	0	0	0	0	0	0	0	0	0	0	0	0	0	0	0	0
ENSMUSG00000040929	Rfx3	0	281	0	0	0	0	0	0	0	0	0	0	0	0	0	6	3	0	0	464	9	0	0	0	0	20	0	0	0	0	0	0	0	0	0	0	0	0	2	0	0	4	28	0	0	4	6	0
ENSMUSG00000040928	S100pbp	1	0	62	0	0	0	0	0	0	167	0	0	0	0	0	0	0	0	0	0	0	0	0	0	0	0	0	0	0	0	0	0	0	0	0	0	0	2	0	0	0	4	0	0	0	0	0	0
ENSMUSG00000094383	AC123873.1	0	0	0	0	0	0	0	0	0	0	0	0	0	0	0	0	0	0	0	0	0	0	0	0	0	0	0	0	0	0	0	0	0	0	0	0	0	0	0	0	0	0	0	0	0	0	0	0
ENSMUSG00000029994	Anxa4	465	0	0	0	0	0	0	0	0	0	0	0	0	0	0	48	0	0	0	0	0	0	0	0	0	0	0	0	0	0	0	0	0	0	0	26	0	0	0	0	0	0	0	0	0	9	0	0
ENSMUSG00000029993	Nfu1	90	0	0	0	417	195	0	0	0	0	0	235	71	93	5	0	0	88	0	0	0	32	0	0	0	4	0	4	0	0	116	0	0	1	0	31	136	0	0	146	0	0	25	0	18	7	0	6
ENSMUSG00000029992	Gfpt1	0	225	0	1975	0	0	0	0	0	0	1	0	145	4	0	49	3	4	0	0	0	0	21	13	0	0	0	0	0	0	0	0	0	0	0	0	0	8	0	3	1	0	0	0	0	1	0	0
ENSMUSG00000029999	Tgfa	0	0	0	0	0	0	0	0	0	0	0	0	0	0	0	0	0	0	0	0	0	0	0	0	0	0	0	0	0	0	0	0	0	0	0	0	0	0	0	0	0	0	0	0	0	0	0	0
ENSMUSG00000029998	Pcyox1	0	47	0	0	0	795	203	0	1	0	0	762	1	0	5	291	0	0	0	0	0	0	0	0	0	0	0	65	0	1	3	0	0	0	0	52	0	58	0	202	23	7	0	0	4	0	0	0
ENSMUSG00000006464	Bbs1	0	0	0	0	0	0	0	0	0	0	0	0	0	0	0	0	0	0	0	0	0	0	0	0	400	0	0	0	0	0	158	0	0	0	0	0	0	0	0	0	0	0	0	0	0	0	0	0
ENSMUSG00000006462	A530013C23Rik	0	0	0	0	0	0	0	0	0	0	0	0	0	0	0	0	0	0	0	0	0	0	0	0	0	0	0	0	0	0	0	0	0	0	0	0	0	0	0	0	0	0	0	0	0	0	0	0
ENSMUSG00000006463	Zdhhc24	0	0	0	0	0	0	0	0	0	0	0	0	0	0	1	0	0	0	0	0	0	0	0	0	0	269	0	0	0	0	0	0	0	0	0	0	0	0	0	0	0	0	0	0	7	0	0	0
ENSMUSG00000022309	Angpt1	0	0	0	0	0	0	0	0	0	0	0	0	0	0	0	0	0	0	0	0	0	0	0	0	0	0	0	0	0	0	0	0	0	0	0	0	0	0	0	0	0	0	0	0	0	0	0	0
ENSMUSG00000006469	Slc34a3	0	0	0	0	0	0	0	0	0	0	0	0	0	0	0	0	0	0	0	0	0	0	0	0	0	0	0	0	0	0	0	0	0	0	0	0	0	0	0	0	0	0	0	0	0	0	0	0
ENSMUSG00000104308	Gm36971	0	0	0	0	0	0	0	0	0	0	0	0	0	0	0	0	0	0	0	0	0	0	0	0	0	0	0	0	0	0	0	0	0	0	0	0	0	0	0	0	0	0	0	0	0	0	0	0
ENSMUSG00000104306	Gm36972	0	0	0	0	0	0	0	0	0	0	0	0	0	0	0	0	0	0	0	0	0	0	0	0	0	0	0	0	0	0	0	0	0	0	0	0	0	0	0	0	0	0	0	0	0	0	0	0
ENSMUSG00000104304	Gm36974	0	0	0	0	0	0	0	0	0	0	0	0	0	0	0	0	0	0	0	0	0	0	0	0	0	0	0	0	0	0	0	0	0	0	0	0	0	0	0	0	0	0	0	0	0	0	0	0
ENSMUSG00000104302	Gm36975	0	0	0	0	0	0	0	0	0	0	0	0	0	0	0	0	0	0	0	0	0	0	0	0	0	0	0	0	0	0	0	0	0	0	0	0	0	0	0	0	0	0	0	0	0	0	0	0
ENSMUSG00000104303	Gm36976	0	0	0	0	0	0	0	0	0	0	0	0	0	0	0	0	0	0	0	0	0	0	0	0	0	0	0	0	0	0	0	0	0	0	0	0	0	0	0	0	0	0	0	0	0	0	0	0
ENSMUSG00000104301	Wdr49	0	0	0	0	0	0	0	0	0	0	0	0	0	0	0	0	0	0	0	0	0	0	0	0	0	0	0	0	0	0	0	0	0	0	0	0	0	0	0	0	0	0	0	0	0	0	0	0
ENSMUSG00000073770	Olfr1333	0	0	0	0	0	0	0	0	0	0	0	0	0	0	0	0	0	0	0	0	0	0	0	0	0	0	0	0	0	0	0	0	0	0	0	0	0	0	0	0	0	0	0	0	0	0	0	0
ENSMUSG00000073771	Btbd19	0	0	60	0	123	28	0	0	0	0	2	55	0	74	0	0	2	0	0	0	0	0	0	0	0	0	0	0	0	0	0	0	0	0	0	0	0	0	0	53	0	77	0	0	0	3	0	0
ENSMUSG00000073774	Kncn	0	0	0	0	0	0	0	0	406	0	0	0	0	0	0	0	0	0	0	0	0	0	0	0	0	11	0	0	0	0	0	0	0	0	0	0	0	0	0	0	0	0	0	0	0	0	0	0
ENSMUSG00000073775	Kti12	424	0	0	0	0	2	1	0	0	300	0	0	118	0	0	118	0	1	0	0	247	0	0	1	109	0	1421	0	0	2	0	0	0	0	1	44	0	1	37	0	0	0	180	0	12	15	0	0
ENSMUSG00000073778	Faddos	0	0	0	0	0	0	0	0	0	0	0	0	0	0	0	0	0	0	0	0	0	0	0	0	0	0	0	0	0	0	0	0	0	0	0	0	0	0	0	0	0	0	0	0	0	0	0	0
ENSMUSG00000073779	Lrp8os2	0	0	0	0	0	0	0	0	0	0	0	0	0	0	0	0	0	0	0	0	0	0	0	0	0	0	0	0	0	0	0	0	0	0	0	0	0	0	0	0	0	0	0	0	0	0	0	0
ENSMUSG00000100680	1810044D09Rik	0	0	0	0	0	0	0	0	0	0	0	0	0	0	0	0	0	0	0	0	0	0	0	0	0	0	0	0	0	0	0	0	0	0	0	0	0	0	0	0	0	0	0	0	0	0	0	0
ENSMUSG00000097345	AA543186	0	0	0	0	0	0	0	0	0	0	0	0	0	0	0	0	0	0	0	0	0	0	0	0	0	0	0	0	0	0	0	0	0	0	0	0	0	0	0	0	0	0	0	0	0	0	0	0
ENSMUSG00000034122	Nlrp4d	0	0	0	0	0	0	0	0	0	0	0	0	0	0	0	0	0	0	0	0	0	0	0	0	0	0	0	0	0	0	0	0	0	0	0	0	0	0	0	0	0	0	0	0	0	0	0	0
ENSMUSG00000034120	Srsf2	660	0	3	0	686	403	0	11	0	115	60	478	348	92	9	565	5	2	0	0	452	23	92	0	305	427	928	225	1	93	0	0	0	2	0	3	637	24	0	119	3	11	0	0	14	2	21	0
ENSMUSG00000034121	Mks1	0	0	0	0	0	0	0	0	0	0	0	0	0	0	0	0	0	0	0	0	0	0	0	0	0	0	0	0	0	0	0	0	0	0	0	0	0	0	0	0	0	0	0	0	1	0	0	0
ENSMUSG00000034126	Pomt2	0	0	0	0	0	0	0	0	0	0	0	0	0	0	0	2	0	0	0	0	429	0	0	0	0	0	0	0	0	0	0	0	0	0	0	23	0	0	0	0	19	0	0	0	1	0	0	0
ENSMUSG00000034127	Tspan8	0	0	0	0	0	0	0	0	0	0	0	0	0	0	0	0	0	0	0	0	0	0	0	0	0	0	0	76	0	0	0	0	0	0	0	0	0	0	0	0	0	0	0	0	0	0	0	0
ENSMUSG00000074093	Svip	0	0	0	0	0	0	0	0	0	0	0	0	0	0	9	8	0	0	0	0	0	13	0	0	0	0	0	0	0	0	0	0	0	0	0	23	425	0	18	0	0	0	0	0	0	0	0	0
ENSMUSG00000094806	Cyp2d10	0	0	0	0	0	0	0	0	0	0	0	0	0	0	0	0	0	0	0	0	0	0	0	0	0	0	0	0	0	0	0	0	0	0	0	0	0	0	0	0	0	0	0	0	0	0	0	0
ENSMUSG00000029331	4930522N08Rik	0	0	0	0	0	0	0	0	0	0	0	0	0	0	0	0	0	0	0	0	0	0	0	0	0	0	0	0	0	0	0	0	0	0	0	0	0	0	0	0	0	0	0	0	0	0	0	0
ENSMUSG00000029330	Cds1	185	377	0	0	0	468	0	0	2	627	12	542	32	0	0	76	1	2	0	100	1	0	0	79	6	141	301	367	0	144	272	1	0	1	0	0	324	0	2	692	2	120	2	0	5	0	0	1
ENSMUSG00000029333	Rasgef1b	0	212	0	0	1270	0	1	144	0	0	62	0	6	1	0	155	4	0	0	0	282	145	0	0	0	0	0	116	0	0	0	0	0	0	0	23	1	76	0	0	1	0	6	0	0	0	25	24
ENSMUSG00000029335	Bmp3	0	0	0	0	0	0	0	0	0	0	0	0	0	0	0	0	0	0	0	0	0	0	0	0	0	0	0	0	0	362	0	0	0	0	0	0	0	0	0	0	0	0	0	0	4	0	0	0
ENSMUSG00000029334	Prkg2	0	0	0	0	0	0	0	0	0	0	0	0	0	0	0	0	0	0	0	0	5	53	26	3	0	0	0	0	0	0	0	0	0	0	0	0	0	0	0	0	0	1	0	0	0	0	0	0
ENSMUSG00000029337	Fgf5	0	0	0	0	0	0	0	0	0	0	0	0	0	0	0	0	0	0	0	0	0	0	0	0	0	0	0	0	0	0	0	0	0	0	0	0	0	0	0	0	0	0	0	0	0	0	1	0
ENSMUSG00000029338	Antxr2	0	0	0	0	0	0	0	0	0	0	0	0	0	0	0	0	0	0	0	0	0	0	0	0	0	0	0	0	0	0	0	0	0	0	0	0	0	0	0	0	0	0	0	0	0	0	0	0
ENSMUSG00000069421	Olfr810	0	0	0	0	0	0	0	0	0	0	0	0	0	0	0	0	0	0	0	0	0	0	0	0	0	0	0	0	0	0	0	0	0	0	0	0	0	0	0	0	0	0	0	0	0	0	0	0
ENSMUSG00000046438	Scgb2b24	0	0	0	0	0	0	0	0	0	0	0	0	0	0	0	0	0	0	0	0	0	0	0	0	0	0	0	0	0	0	0	0	0	0	0	0	0	0	0	0	0	0	0	0	0	0	0	0
ENSMUSG00000046435	Gm13078	0	0	0	0	0	0	0	0	0	0	0	0	0	0	0	0	0	0	0	0	0	0	0	0	0	0	0	0	0	0	0	0	0	0	0	0	0	0	0	0	0	0	0	0	0	0	0	0
ENSMUSG00000046434	Hnrnpa1	8	108	96	0	157	75	0	0	3	137	0	90	0	0	0	31	0	223	0	0	0	17	0	0	111	43	0	3	0	0	98	0	0	0	0	0	129	2	36	0	1	3	32	0	18	0	44	2
ENSMUSG00000046431	Olfr518	0	0	0	0	0	0	0	0	0	0	0	0	0	0	0	0	0	0	0	0	0	0	0	0	0	0	0	0	0	0	0	0	0	0	0	0	0	0	0	0	0	0	0	0	0	0	0	0
ENSMUSG00000046432	Ngfrap1	0	0	2	0	205	99	0	0	0	216	50	353	262	54	12	110	12	304	0	1	168	83	0	21	151	286	214	56	2	181	417	12	0	7	0	29	297	29	16	118	15	93	99	263	50	14	53	15
ENSMUSG00000035299	Mid1	0	0	0	0	0	0	0	0	0	0	0	0	0	1	0	0	0	0	0	0	13	0	0	0	0	0	0	0	0	0	0	0	0	0	0	0	5	0	11	0	0	0	0	0	0	0	0	0
ENSMUSG00000035298	Klhl35	0	0	0	0	0	0	0	0	0	0	0	0	0	0	0	0	0	0	0	0	0	0	0	0	0	0	0	0	0	0	0	0	0	0	0	0	0	0	0	0	0	0	0	0	0	0	0	0
ENSMUSG00000035293	G2e3	4	0	0	0	0	0	0	243	0	0	1	0	109	1	0	114	0	0	0	0	0	0	0	0	0	0	4	314	0	314	0	0	0	0	0	0	0	6	0	0	0	0	1	0	0	0	0	0
ENSMUSG00000035297	Cops4	0	0	708	0	0	0	0	449	0	0	3	0	316	0	15	0	8	660	0	2	156	0	0	1	0	0	300	0	0	423	232	0	3	0	0	25	357	33	0	369	0	0	0	0	0	1	40	0
ENSMUSG00000035296	Sgcg	0	0	0	0	0	0	0	0	0	0	0	0	0	0	0	0	0	0	0	0	0	0	0	0	0	0	0	0	0	0	0	0	0	0	0	0	0	0	0	0	0	0	0	0	0	0	0	0
ENSMUSG00000035295	Wdr38	0	0	0	0	0	0	0	20	0	0	0	0	10	0	0	0	0	0	0	0	11	0	0	0	0	2	0	6	0	0	0	0	0	0	0	0	0	0	0	0	0	0	0	0	0	0	0	9
ENSMUSG00000042532	Golga7b	77	77	0	0	1174	0	0	135	0	0	0	0	0	82	34	29	0	27	0	0	0	8	33	0	72	28	0	0	0	8	227	0	0	0	0	4	30	0	64	2	20	16	16	69	9	2	7	12
ENSMUSG00000059939	9430015G10Rik	0	0	0	0	0	0	0	0	0	0	0	0	0	0	0	272	0	0	0	0	238	0	0	0	0	0	0	0	0	0	0	0	0	1	0	0	0	0	0	177	0	0	168	0	0	0	0	0
ENSMUSG00000059934	Prh1	0	0	0	0	0	0	0	0	0	0	0	0	0	0	0	0	0	0	0	0	0	0	0	0	0	0	0	0	0	0	0	0	0	0	0	0	0	0	0	0	0	0	0	0	0	0	0	0
ENSMUSG00000007415	Gatad1	3	17	0	0	0	0	0	0	0	0	19	0	0	0	0	70	0	0	0	0	0	0	0	1	0	0	0	4	0	209	0	0	0	0	0	5	0	3	0	0	0	19	70	0	1	2	18	7
ENSMUSG00000007411	Mark3	0	0	0	0	0	0	1	270	0	406	1	0	277	0	13	86	0	0	0	115	0	0	102	4	25	0	399	157	0	0	0	10	0	0	0	5	0	11	87	111	12	5	235	630	5	0	13	9
ENSMUSG00000048347	Pcdhb18	0	0	0	0	0	0	0	0	0	0	0	0	0	0	0	0	0	0	0	0	0	0	0	0	0	0	0	0	0	0	0	0	0	0	0	0	0	0	0	0	0	0	0	0	0	0	0	0
ENSMUSG00000078963	Hsbp1l1	0	0	0	0	0	0	0	0	0	0	0	0	0	20	0	0	0	0	0	0	0	0	0	0	0	0	0	34	0	0	0	0	0	0	0	0	0	0	0	0	0	0	0	0	0	0	0	0
ENSMUSG00000035745	Grin3b	11	4	0	0	0	0	0	0	0	0	0	0	0	0	0	0	0	0	0	0	0	0	5	0	0	0	0	0	0	0	0	0	0	0	0	0	0	0	0	0	0	0	2	0	0	0	0	0
ENSMUSG00000078546	2210404O09Rik	0	0	0	0	0	135	0	0	0	0	0	145	0	0	0	0	0	0	0	0	0	0	0	0	0	0	0	0	0	0	0	0	0	0	0	0	0	0	11	0	0	0	0	0	3	0	0	0
ENSMUSG00000096714	Olfr699	0	0	0	0	0	0	0	0	0	0	0	0	0	0	0	0	0	0	0	0	0	0	0	0	0	0	0	0	0	0	0	0	0	0	0	0	0	0	0	0	0	0	0	0	0	0	0	0
ENSMUSG00000075327	Zbtb2	0	0	0	0	22	683	0	1	0	1	0	678	0	106	0	120	0	0	0	0	0	0	0	1	45	0	0	0	0	0	142	0	1	0	0	0	0	28	0	536	0	139	0	0	0	0	0	0
ENSMUSG00000075325	Gm13582	0	0	0	0	0	0	0	0	0	0	0	0	0	0	0	0	0	0	0	0	0	0	0	0	0	0	0	0	0	0	0	0	0	0	0	0	0	0	0	0	0	0	0	0	0	0	0	0
ENSMUSG00000075324	Fign	0	0	0	0	0	0	0	0	0	0	0	0	0	0	0	0	0	0	0	0	0	0	0	0	0	0	0	0	0	0	0	0	0	0	0	0	0	0	0	0	0	0	0	0	0	0	0	0
ENSMUSG00000045160	Bola3	136	84	0	0	0	0	0	0	0	0	0	0	0	0	0	64	2	78	0	0	0	99	0	8	0	523	88	0	11	77	0	0	0	0	3	0	0	25	96	0	3	36	0	0	16	4	7	14
ENSMUSG00000107102	Gm42726	0	0	0	0	0	0	0	0	0	0	0	0	0	0	0	0	0	0	0	0	0	0	0	0	0	0	0	0	0	0	0	0	0	0	0	0	0	0	0	0	0	0	0	0	0	0	0	0
ENSMUSG00000045165	AI467606	0	0	0	0	0	0	0	0	0	0	0	0	0	0	0	0	0	0	0	0	0	0	0	0	0	0	0	0	0	0	0	0	0	0	0	0	0	0	0	0	0	0	0	0	0	0	0	0
ENSMUSG00000107106	Gm43760	0	0	0	0	0	0	0	0	0	0	0	0	0	0	0	0	0	0	0	0	0	0	0	0	0	0	0	0	0	0	0	0	0	0	0	0	0	0	0	0	0	0	0	0	0	0	0	0
ENSMUSG00000078896	Gm8923	0	0	0	0	0	0	0	0	0	0	0	0	0	0	0	0	0	0	0	0	0	0	0	0	0	0	0	0	0	0	0	0	0	0	0	0	0	0	0	0	0	0	0	0	0	0	0	0
ENSMUSG00000078897	Gm4724	0	0	0	0	0	0	0	0	0	0	0	0	0	0	0	0	0	0	0	0	0	0	0	0	0	0	0	0	0	0	0	0	0	0	0	0	0	0	0	0	0	0	0	0	0	0	0	0
ENSMUSG00000078894	2210418O10Rik	0	0	0	0	80	47	0	1	0	0	0	39	0	0	0	12	0	0	0	0	6	0	0	0	0	1	0	0	0	0	0	0	0	0	0	0	0	0	9	41	0	0	6	0	0	0	0	0
ENSMUSG00000078895	Gm11009	0	0	0	0	0	0	0	0	0	0	0	0	0	0	0	0	0	0	0	0	0	0	0	0	0	0	0	0	0	0	0	0	0	0	0	0	0	0	0	0	0	0	0	0	0	0	0	0
ENSMUSG00000001157	Gmcl1	0	35	38	0	0	0	3	382	0	1	7	0	0	0	0	1	0	174	608	1540	420	0	0	0	0	0	110	0	0	291	399	3	1	0	0	4	239	0	0	0	1	43	0	0	2	0	38	4
ENSMUSG00000001156	Mxd1	0	0	0	0	1	0	0	0	0	0	0	0	0	0	0	268	0	65	0	0	0	0	0	1	0	183	0	0	0	0	0	0	0	0	0	5	0	0	29	0	0	0	0	0	0	0	0	0
ENSMUSG00000001155	Ftcd	0	0	0	0	0	0	0	0	0	0	0	0	0	0	0	0	0	65	0	0	0	0	0	0	0	0	0	0	0	0	0	0	0	0	0	0	0	0	0	0	0	0	0	0	0	0	0	0
ENSMUSG00000078891	Gm11008	0	0	0	0	0	0	0	0	0	0	0	0	0	0	0	0	0	0	0	0	0	0	0	0	0	0	0	0	0	0	0	0	0	0	0	0	0	0	0	0	0	0	0	0	0	0	0	0
ENSMUSG00000001158	Snrnp27	1	13	0	118	25	0	0	74	0	6	4	0	57	2	7	30	2	217	8	0	0	13	45	0	0	164	69	10	0	124	0	0	0	0	0	5	0	0	22	0	0	6	0	0	6	4	83	1
ENSMUSG00000078898	Gm4723	0	0	0	0	0	0	0	0	0	0	0	0	0	0	0	0	0	0	0	0	0	0	0	0	0	0	0	0	0	0	0	0	0	0	0	0	0	0	0	0	0	0	0	0	0	0	0	0
ENSMUSG00000010277	2610507B11Rik	15	291	0	0	0	0	0	0	0	164	2	0	0	0	0	1	1	0	0	0	152	0	106	0	0	692	0	4	0	0	0	6	0	0	0	22	0	12	7	192	0	155	87	0	0	0	0	0
ENSMUSG00000087322	Gm16075	0	0	0	0	0	0	0	0	0	0	0	0	0	0	0	0	0	0	0	0	0	0	0	0	0	0	0	0	0	0	0	0	0	0	0	0	0	0	0	0	0	0	0	0	0	0	0	0
ENSMUSG00000087323	Gm14170	0	0	0	0	0	0	0	0	0	0	0	0	0	0	0	0	0	0	0	0	0	0	0	0	0	0	0	0	0	0	0	0	0	0	0	0	0	0	0	0	0	0	0	0	0	0	0	0
ENSMUSG00000087326	Gm12503	0	0	0	0	0	0	0	0	0	0	0	0	0	0	0	0	0	0	0	0	0	0	0	0	0	0	0	0	0	0	0	0	0	0	0	0	0	0	0	0	0	0	0	0	0	0	0	0
ENSMUSG00000087327	Gm15884	0	0	0	0	0	0	0	0	0	0	0	0	0	0	0	0	0	0	0	0	0	0	0	0	0	0	0	0	0	0	0	0	0	0	0	0	0	0	0	0	0	0	0	0	0	0	0	0
ENSMUSG00000087324	Gm14818	0	0	0	0	0	0	0	0	0	0	0	0	0	0	0	0	0	0	0	0	0	0	0	0	0	0	0	0	0	0	0	0	0	0	0	0	0	0	0	0	0	0	0	0	0	0	0	0
ENSMUSG00000051832	E230016K23Rik	0	0	0	0	0	0	0	0	0	0	0	0	0	0	0	0	0	0	0	0	0	0	0	0	0	0	0	0	0	0	0	0	0	0	0	0	0	0	0	0	0	0	0	0	0	0	0	0
ENSMUSG00000087328	Gm12120	0	0	0	0	0	0	0	0	0	0	0	0	0	0	0	0	0	0	0	0	0	0	0	0	0	0	0	0	0	0	0	0	0	0	0	0	0	0	0	0	0	0	0	0	0	0	0	0
ENSMUSG00000087329	Gm15671	0	0	0	0	0	0	0	0	0	0	0	0	0	0	0	0	0	0	0	0	0	0	0	0	0	0	0	0	0	0	0	0	0	0	0	0	0	0	0	0	0	0	0	0	0	0	0	0
ENSMUSG00000051839	Gypa	0	0	0	0	0	0	0	0	0	0	0	0	0	0	0	0	0	0	0	0	0	0	0	0	0	0	0	0	0	0	0	0	0	0	0	0	0	0	0	0	0	0	0	0	0	0	0	0
ENSMUSG00000032212	Sltm	0	26	1	0	0	95	0	163	303	236	0	116	199	24	0	87	0	10	0	0	204	80	85	13	0	0	361	108	0	0	0	1	0	0	0	22	0	0	0	52	0	52	123	151	14	6	4	1
ENSMUSG00000032216	Nedd4	0	11	6	385	18	56	12	51	254	131	4	59	285	0	6	16	9	237	0	0	263	3	172	3	33	36	1	54	0	1	1	3	0	0	0	19	180	41	48	1	0	127	228	0	16	24	43	9
ENSMUSG00000032217	Rnf111	0	0	0	958	0	245	0	0	0	70	27	266	16	0	0	0	0	0	0	0	72	0	0	14	0	0	0	10	0	0	0	0	0	0	0	0	54	0	44	0	0	94	0	0	0	0	24	0
ENSMUSG00000032215	Rsl24d1	288	169	1	0	0	0	0	5	0	201	0	0	0	0	0	3	0	0	0	0	0	0	17	0	0	0	241	57	0	265	0	0	0	2	0	2	0	1	35	0	0	50	0	0	21	0	0	0
ENSMUSG00000032218	Ccnb2	0	29	0	0	0	0	0	0	0	0	0	0	0	0	0	0	0	0	0	0	0	0	0	0	0	0	0	0	0	0	0	0	0	0	0	0	0	0	0	126	0	0	0	0	0	0	0	0
ENSMUSG00000084987	Gm13134	0	0	0	0	0	0	0	0	0	0	0	0	0	0	0	0	0	0	0	0	0	0	0	0	0	0	0	0	0	0	0	0	0	0	0	0	0	0	0	0	0	0	0	0	0	0	0	0
ENSMUSG00000084986	Gm16224	0	0	0	0	0	0	0	0	0	0	0	0	0	0	0	0	0	0	0	0	0	0	0	0	0	0	0	0	0	0	0	0	0	0	0	0	0	0	0	0	0	0	0	0	0	0	0	0
ENSMUSG00000084985	Gm16135	0	0	0	0	0	0	0	0	0	0	0	0	0	0	0	0	0	0	0	0	0	0	0	0	0	0	0	0	0	0	0	0	0	0	0	0	0	0	0	0	0	0	0	0	0	0	0	0
ENSMUSG00000084984	Far1os	4	0	0	0	0	0	0	0	0	0	0	0	0	0	0	0	0	0	0	0	0	0	0	0	0	0	0	0	0	0	0	1	0	0	0	0	0	0	0	5	0	0	0	0	0	0	0	0
ENSMUSG00000084983	Gm11789	0	0	0	0	0	0	0	0	0	0	0	0	0	0	0	0	0	0	0	0	0	0	0	0	0	0	0	0	0	0	0	0	0	0	0	0	0	0	0	0	0	0	0	0	0	0	0	0
ENSMUSG00000084982	Gm15275	0	0	0	0	0	0	0	0	0	0	0	0	0	0	0	0	0	0	0	0	0	0	0	0	0	0	0	0	0	0	0	0	0	0	0	0	0	0	0	0	0	0	0	0	0	0	0	0
ENSMUSG00000084981	Gm15962	0	0	0	0	0	0	0	0	0	0	0	0	0	0	0	0	0	0	0	0	0	0	0	0	0	0	0	0	0	0	0	0	0	0	0	0	0	0	0	0	0	0	0	0	0	0	0	0
ENSMUSG00000084980	Slc36a1os	0	0	0	0	0	0	0	0	0	0	0	0	0	0	0	0	0	0	0	0	0	0	0	0	0	0	0	0	0	0	0	0	0	0	0	0	0	0	0	0	0	0	0	0	0	0	0	0
ENSMUSG00000084989	Crocc2	0	0	0	0	0	0	0	0	0	0	0	0	0	0	0	0	0	0	0	0	0	0	0	0	0	0	0	0	0	0	0	0	0	0	0	0	0	0	0	0	0	0	0	0	0	0	0	0
ENSMUSG00000040264	Gbp2b	0	0	0	0	0	0	0	0	0	0	0	0	0	0	0	0	0	0	0	0	0	0	0	0	0	0	0	0	0	0	0	0	0	0	0	0	0	0	0	0	0	0	0	0	0	0	0	0
ENSMUSG00000040265	Dnm3	0	0	155	0	0	0	0	72	0	0	0	0	0	1	4	22	4	0	0	0	314	14	0	1	0	1	312	0	0	1	60	0	0	1	0	38	0	5	13	45	40	23	0	0	13	0	10	1
ENSMUSG00000040263	Klhdc4	0	0	0	0	1	302	2	194	0	2	37	324	0	1	0	26	0	0	0	0	0	0	0	0	1	491	1	0	0	0	1	0	0	0	0	0	0	8	0	156	0	0	0	0	5	0	0	0
ENSMUSG00000040260	Daam2	0	0	0	0	0	0	0	0	0	0	0	0	0	0	0	0	0	0	0	0	0	0	0	0	0	0	0	0	0	0	0	0	0	0	0	0	0	0	2	0	0	0	183	0	0	3	0	0
ENSMUSG00000050435	Ube2dnl1	0	0	0	0	0	0	0	0	0	0	0	0	0	0	0	0	0	0	0	0	0	0	0	0	0	0	0	0	0	0	0	0	0	0	0	0	0	0	0	0	0	0	0	0	0	0	0	0
ENSMUSG00000040268	Plekha1	33	0	0	0	2	0	0	0	0	0	0	0	0	0	7	169	0	0	0	0	1	0	0	9	25	0	0	0	0	0	0	0	0	0	0	0	93	0	30	0	7	72	73	28	11	3	0	0
ENSMUSG00000040269	Mrps28	0	0	2	0	0	0	0	0	0	0	0	0	0	0	1	119	0	70	0	0	183	0	0	0	48	242	1	0	0	0	0	3	0	0	0	7	45	17	0	10	0	0	39	0	0	0	19	0
ENSMUSG00000058685	Vmn2r51	0	0	0	0	0	0	0	0	0	0	0	0	0	0	0	0	0	0	0	0	0	0	0	0	0	0	0	0	0	0	0	0	0	0	0	0	0	0	0	0	0	0	0	0	0	0	0	0
ENSMUSG00000024251	Thada	0	0	0	0	1	747	0	19	0	0	0	832	0	0	0	0	0	0	0	1	0	0	0	0	0	18	0	4	0	0	0	0	0	0	0	0	0	0	0	0	0	0	0	0	0	0	0	0
ENSMUSG00000024253	Dync2li1	0	0	0	0	0	0	0	0	0	0	0	0	0	0	0	0	0	0	0	0	101	0	156	0	11	0	0	0	0	0	0	0	0	0	0	0	0	1	0	0	0	0	0	0	0	0	0	0
ENSMUSG00000024254	Abcg8	0	0	0	0	0	0	0	0	0	0	0	0	0	0	0	0	0	0	0	0	0	0	0	0	0	0	0	0	0	0	0	0	0	0	0	0	0	0	0	0	0	0	0	0	0	0	0	0
ENSMUSG00000024256	Adcyap1	0	0	0	0	0	0	1	947	0	0	2	0	505	0	0	0	0	0	0	1	0	0	0	0	0	0	252	128	0	0	110	0	0	0	0	0	328	27	48	114	30	0	0	0	1	0	57	59
ENSMUSG00000024259	Slc25a46	23	1	0	0	0	0	0	187	2	7	11	0	196	133	20	69	0	1	0	0	1049	0	197	130	343	0	708	2	0	2	1	0	0	0	0	34	194	1	118	95	0	130	0	8	2	12	14	141
ENSMUSG00000024258	Polr2d	0	125	0	0	0	0	0	0	0	0	0	0	85	12	0	0	7	0	0	0	0	0	97	0	27	0	0	90	0	0	140	0	0	0	0	21	0	0	0	69	0	0	98	0	0	0	6	0
ENSMUSG00000075078	Olfr1250	0	0	0	0	0	0	0	0	0	0	0	0	0	0	0	0	0	0	0	0	0	0	0	0	0	0	0	0	0	0	0	0	0	0	0	0	0	0	0	0	0	0	0	0	0	0	0	0
ENSMUSG00000075075	Olfr1253	0	0	0	0	0	0	0	0	0	0	0	0	0	0	0	0	0	0	0	0	0	0	0	0	0	0	0	0	0	0	0	0	0	0	0	0	0	0	0	0	0	0	0	0	0	0	0	0
ENSMUSG00000059486	Kbtbd2	0	0	0	0	0	0	0	0	0	644	63	0	0	156	0	311	5	2	0	0	871	0	0	0	0	0	0	0	0	0	0	5	0	0	1	0	204	10	0	349	0	0	0	0	0	0	1	101
ENSMUSG00000059481	Plg	0	0	0	0	0	0	0	0	0	0	0	0	0	0	0	0	0	0	0	0	0	0	0	0	0	0	0	0	0	0	0	0	0	0	0	0	0	0	0	0	0	0	0	0	0	0	0	0
ENSMUSG00000059482	2610301B20Rik	32	0	0	0	0	0	0	405	0	288	0	0	0	0	0	0	8	0	0	0	0	0	0	0	0	0	0	24	0	389	0	5	0	0	0	14	14	24	0	56	0	101	0	0	17	0	0	12
ENSMUSG00000059488	Olfr727	0	0	0	0	0	0	0	0	0	0	0	0	0	0	0	0	0	0	0	0	0	0	0	0	0	0	0	0	0	0	0	0	0	0	0	0	0	0	0	0	0	0	0	0	0	0	0	0
ENSMUSG00000048933	Olfr722	0	0	0	0	0	0	0	0	0	0	0	0	0	0	0	0	0	0	0	0	0	0	0	0	0	0	0	0	0	0	0	0	0	0	0	0	0	0	0	0	0	0	0	0	0	0	0	0
ENSMUSG00000056687	Gm11696	0	20	0	195	0	0	0	0	67	0	0	0	0	0	0	5	0	0	0	0	217	0	0	0	0	0	0	0	0	0	0	0	0	0	0	0	0	0	6	0	0	0	101	0	0	0	0	0
ENSMUSG00000061937	Csn1s2a	0	0	0	0	0	0	0	0	0	0	0	0	0	0	0	0	0	0	0	0	0	0	0	0	0	0	0	0	0	0	0	0	0	0	0	0	0	0	0	0	0	0	0	0	0	0	0	0
ENSMUSG00000027551	Zfp64	0	6	0	0	0	0	0	330	1	0	0	0	0	0	0	0	0	0	0	0	0	26	0	0	0	0	0	10	2	0	0	0	0	0	0	0	0	0	144	0	0	0	0	0	0	0	0	0
ENSMUSG00000027550	Lrrcc1	0	0	0	0	0	0	0	0	0	0	0	0	0	0	0	141	0	14	0	0	0	0	0	3	0	1	0	0	0	30	0	0	0	0	0	0	0	0	0	79	0	0	0	0	0	0	0	0
ENSMUSG00000055489	Ano5	0	0	0	0	0	0	0	0	0	0	0	0	0	0	0	0	0	0	0	0	0	0	0	0	0	0	0	0	0	0	0	0	0	0	0	0	0	0	0	0	0	0	0	0	0	0	0	0
ENSMUSG00000005107	Slc2a9	0	0	0	0	0	0	0	0	0	0	0	0	0	0	0	0	0	0	0	0	0	0	0	0	0	0	0	0	0	0	0	0	0	0	0	0	0	0	0	0	0	0	0	0	0	0	0	0
ENSMUSG00000005102	Eif2ak4	9	0	0	0	0	0	0	143	0	0	0	0	0	0	0	0	0	0	0	0	0	0	0	0	0	0	0	0	0	0	0	0	0	0	0	0	105	0	0	74	0	0	52	0	0	0	8	0
ENSMUSG00000005103	Wdr1	919	0	0	0	0	3	1	0	33	2032	1	0	241	1	0	181	12	96	0	0	476	29	174	0	427	141	607	77	0	275	482	20	0	2	4	7	196	0	110	2	0	383	224	1089	5	14	166	49
ENSMUSG00000055480	Zfp458	1	0	0	0	0	0	0	0	0	0	0	0	0	0	0	11	0	0	0	0	0	0	0	0	0	0	0	191	0	0	0	0	0	0	0	0	0	0	0	0	0	0	0	0	0	0	0	0
ENSMUSG00000055485	Soga1	0	0	0	0	0	0	0	0	0	0	0	0	0	0	0	0	0	0	0	0	0	0	0	0	0	0	0	0	0	0	0	0	0	0	0	0	0	0	0	0	0	0	0	0	0	0	0	0
ENSMUSG00000081443	Gm3880	0	0	0	0	0	0	0	0	0	0	0	0	0	0	0	0	0	0	0	0	0	0	0	0	0	0	0	0	0	0	0	0	0	0	0	0	0	0	0	0	0	0	0	0	0	0	0	0
ENSMUSG00000081175	Gm5793	0	0	0	0	0	0	0	0	0	0	0	0	0	0	0	0	0	0	0	0	0	0	0	0	0	0	0	0	0	0	0	0	0	0	0	0	0	0	0	0	0	0	0	0	0	0	0	0
ENSMUSG00000096956	Snhg18	0	0	0	0	0	0	0	0	0	0	0	0	0	0	0	0	0	0	0	0	0	0	0	0	0	0	0	0	0	0	0	0	0	3	0	0	0	0	9	0	0	0	0	0	0	0	0	0
ENSMUSG00000081449	Gm11432	0	0	0	0	0	0	0	0	0	0	0	0	0	0	0	0	0	0	0	0	0	0	0	0	0	0	0	0	0	0	0	0	0	0	0	0	0	0	0	0	0	0	0	0	0	0	0	0
ENSMUSG00000002944	Cd36	0	0	0	0	0	0	0	0	0	0	0	0	0	0	0	0	0	0	0	0	0	0	0	0	0	0	0	0	0	0	0	0	0	0	0	0	0	0	0	0	0	0	0	0	0	0	0	0
ENSMUSG00000015354	Pcolce2	0	0	0	0	0	0	0	3	0	57	0	0	0	0	0	0	0	0	0	0	0	0	0	0	0	0	0	0	0	0	0	0	0	0	0	0	0	0	0	0	0	0	0	0	0	0	0	0
ENSMUSG00000015355	Cd48	0	0	1	0	0	0	0	0	0	0	0	0	0	0	15	204	0	0	0	0	0	0	0	0	0	0	0	0	0	0	0	0	0	0	0	0	0	0	0	0	0	0	0	0	0	0	0	0
ENSMUSG00000015357	Clpx	0	0	0	0	0	105	0	1	0	209	4	162	0	0	11	3	0	0	1	2180	255	0	0	0	312	0	0	83	0	0	415	0	9	0	0	0	1	0	90	0	0	0	0	0	4	0	0	0
ENSMUSG00000040482	Dxo	0	0	0	0	0	0	0	0	0	155	0	0	0	0	0	0	4	0	0	0	0	0	0	0	0	0	0	0	0	0	0	0	0	0	0	15	0	0	0	0	0	0	0	0	0	0	0	0
ENSMUSG00000040483	Xaf1	0	0	0	0	0	0	0	0	0	0	0	0	0	18	0	611	0	0	0	0	0	0	0	0	0	0	0	0	0	1	0	0	0	0	0	0	0	0	0	0	0	0	0	0	2	0	0	0
ENSMUSG00000040481	Bptf	0	0	0	0	0	0	0	328	1	0	0	0	1	0	1	0	0	172	0	0	0	28	539	0	0	0	215	22	0	0	0	0	0	0	0	0	89	28	5	24	13	0	0	38	10	0	13	0
ENSMUSG00000101465	Gm29190	0	0	0	0	0	0	0	0	0	0	0	0	0	0	0	0	0	0	0	0	0	0	0	0	0	0	0	0	0	0	0	0	0	0	0	0	0	0	0	0	0	0	0	0	0	0	0	0
ENSMUSG00000040488	Ltbp4	0	0	0	0	0	0	0	0	0	0	0	0	107	0	6	94	0	0	0	0	96	0	0	0	0	0	0	63	0	0	0	0	0	0	0	0	0	0	0	0	6	0	0	0	0	0	0	17
ENSMUSG00000040489	Sox30	0	0	0	0	0	0	0	0	0	0	0	0	0	0	0	0	0	0	0	0	0	0	0	0	0	0	0	0	0	0	0	0	0	0	0	0	0	0	0	0	0	0	0	0	0	0	0	0
ENSMUSG00000051306	Usp42	0	175	0	0	0	422	0	0	0	0	3	490	138	1	14	0	0	0	0	0	0	0	142	6	0	355	0	0	0	0	0	0	0	0	0	27	0	2	0	513	0	0	65	0	0	0	0	0
ENSMUSG00000085211	B430219N15Rik	6	0	0	0	0	0	0	0	0	0	0	0	0	0	0	0	0	0	0	0	0	0	0	0	0	0	0	0	0	0	8	0	0	0	0	0	0	0	0	0	0	13	0	0	0	0	0	0
ENSMUSG00000085213	Gm13091	0	0	0	0	0	0	0	0	0	0	0	0	0	0	0	0	0	0	0	0	0	0	0	0	0	0	0	0	0	0	0	0	0	0	0	0	0	0	0	0	0	0	0	0	0	0	0	0
ENSMUSG00000085214	0610005C13Rik	0	0	0	0	0	0	0	0	0	0	0	0	0	0	0	0	0	0	0	0	0	0	0	0	0	0	0	0	0	0	0	0	0	0	0	0	0	0	0	0	0	0	35	0	0	0	0	0
ENSMUSG00000085217	6030471H07Rik	0	0	0	0	0	0	0	0	0	0	0	0	0	0	0	0	0	0	0	0	0	0	0	0	0	0	0	0	0	0	0	0	0	0	0	0	0	0	0	0	0	0	0	0	0	0	0	0
ENSMUSG00000085218	BB218582	0	0	0	0	0	0	0	0	0	0	0	0	0	0	0	0	0	0	0	0	0	0	0	0	0	0	0	0	0	0	0	0	0	0	0	3	0	0	0	0	0	0	0	0	0	0	0	0
ENSMUSG00000047281	Sfn	0	0	0	0	0	0	0	0	0	0	0	0	0	0	0	0	0	0	0	0	0	0	0	0	0	0	0	0	0	0	0	0	0	0	0	0	0	0	0	0	0	0	0	0	0	0	0	0
ENSMUSG00000047284	Neurl4	0	0	0	0	0	0	0	0	0	419	0	0	0	0	0	0	0	0	0	0	0	0	49	0	0	0	0	0	1	0	0	0	0	0	0	0	0	13	0	3	0	0	0	0	0	0	0	4
ENSMUSG00000047286	Olfr370	0	0	0	0	0	0	0	0	0	0	0	0	0	0	0	0	0	0	0	0	0	0	0	0	0	0	0	0	0	0	0	0	0	0	0	0	0	0	0	0	0	0	0	0	0	0	0	0
ENSMUSG00000057228	Aadat	0	0	0	0	0	0	0	0	0	0	0	0	0	0	0	0	0	0	0	0	0	0	0	0	0	0	0	1	0	0	0	0	0	0	0	0	0	0	0	0	0	0	0	0	0	0	0	0
ENSMUSG00000057229	Atp5sl	160	41	0	1064	0	314	0	0	0	0	24	346	0	0	0	0	5	0	216	0	0	0	0	0	202	0	0	0	2	0	0	1	10	0	0	18	34	0	0	108	0	0	0	0	0	0	0	0
ENSMUSG00000057223	Gm6578	0	0	0	0	0	0	0	0	0	0	0	0	0	0	0	0	0	0	0	0	0	0	0	0	0	0	0	0	0	0	0	0	0	0	0	0	0	0	0	0	0	0	0	0	0	0	0	0
ENSMUSG00000029092	D5Ertd615e	0	0	0	0	0	0	0	0	0	0	0	0	0	0	0	0	0	0	0	0	0	0	0	0	0	0	0	0	0	0	0	0	0	0	0	0	0	0	0	0	0	0	0	0	0	0	0	0
ENSMUSG00000046886	Zfp474	0	0	0	0	0	0	0	0	0	0	0	0	0	0	0	0	0	0	0	0	0	0	0	0	0	0	0	0	0	0	0	0	0	0	0	0	0	0	0	0	0	0	0	0	0	0	0	0
ENSMUSG00000046881	Olfr374	0	0	0	0	0	0	0	0	0	0	0	0	0	0	0	0	0	0	0	0	0	0	0	0	0	0	0	0	0	0	0	0	0	0	0	0	0	0	0	0	0	0	0	0	0	0	0	0
ENSMUSG00000066705	Fxyd6	39	285	0	0	0	0	0	0	0	0	0	0	0	0	5	0	0	0	0	722	0	1	0	0	0	650	0	0	0	0	1	0	0	0	0	3	0	0	0	0	0	0	0	461	16	0	1	1
ENSMUSG00000066704	Cyp2b19	0	0	0	0	0	0	0	0	0	0	0	0	0	0	0	0	0	0	0	0	0	0	0	0	0	0	0	0	0	0	0	0	0	0	0	0	0	0	0	0	0	0	0	0	0	0	0	0
ENSMUSG00000016194	Hsd11b1	438	0	0	0	0	0	0	0	0	0	0	0	0	85	0	0	0	0	0	0	0	0	0	0	0	0	0	0	0	0	0	0	0	1	0	26	454	0	0	0	0	0	0	1	0	0	0	19
ENSMUSG00000095466	Gm3015	0	0	0	0	0	0	0	0	0	0	0	0	0	0	0	0	0	0	0	0	0	0	0	0	0	0	0	0	0	0	0	0	0	0	0	0	0	0	0	0	0	0	0	0	0	0	0	0
ENSMUSG00000084168	Atp5l2-ps	0	20	18	20	16	0	0	6	20	11	1	0	5	3	0	34	4	42	19	0	20	10	1	10	11	95	29	10	2	6	0	0	0	0	0	2	31	2	4	10	0	8	6	36	6	2	6	6
ENSMUSG00000095464	Gm21987	0	0	0	0	0	0	0	0	0	0	1	0	0	0	0	0	0	0	0	0	0	0	0	0	0	0	0	0	0	0	0	0	0	0	0	0	0	0	0	0	0	0	0	0	0	0	0	0
ENSMUSG00000095462	Gm21725	0	0	0	0	0	0	0	0	0	0	0	0	0	0	0	0	0	0	0	0	0	0	0	0	0	0	0	0	0	0	0	0	0	0	0	0	0	0	0	0	0	0	0	0	0	0	0	0
ENSMUSG00000095463	Entpd4	0	0	0	0	0	0	0	0	0	0	0	0	0	0	0	0	0	0	0	0	0	0	0	0	0	0	0	0	0	0	0	0	0	0	0	0	0	0	0	0	0	0	0	0	0	0	0	0
ENSMUSG00000095460	Vmn2r-ps16	0	0	0	0	0	0	0	0	0	0	0	0	0	0	0	0	0	0	0	0	0	0	0	0	0	0	0	0	0	0	0	0	0	0	0	0	0	0	0	0	0	0	0	0	0	0	0	0
ENSMUSG00000103269	Gm36978	0	0	0	0	0	0	0	0	0	0	0	0	0	0	0	0	0	0	0	0	0	0	0	0	0	0	0	0	0	0	0	0	0	0	0	0	0	0	0	0	0	0	0	0	0	0	0	0
ENSMUSG00000103266	Gm36979	0	0	0	0	0	0	0	0	0	0	0	0	0	0	0	0	0	0	0	0	0	0	0	0	0	0	0	0	0	0	0	0	0	0	0	0	0	0	0	0	0	0	0	0	0	0	0	0
ENSMUSG00000103261	Gm36981	0	0	0	0	0	0	0	0	0	0	0	0	0	0	0	0	0	0	0	0	0	0	0	0	0	0	0	0	0	0	0	0	0	0	0	0	0	0	0	0	0	0	0	2	0	0	0	0
ENSMUSG00000103262	Ighv5-8	0	0	0	0	0	0	0	0	0	0	0	0	0	0	0	0	0	0	0	0	0	0	0	0	0	0	0	0	0	0	0	0	0	0	0	0	0	0	0	0	0	0	0	0	0	0	0	0
ENSMUSG00000103263	Gm36982	0	0	0	0	0	0	0	0	0	0	0	0	0	0	0	0	0	0	0	0	0	0	0	0	0	0	0	0	0	0	0	0	0	0	0	0	0	0	0	0	0	0	0	0	0	0	0	0
ENSMUSG00000054360	Bsx	0	0	0	0	0	0	0	0	0	0	0	0	0	0	0	0	0	0	0	0	0	0	0	0	0	0	0	0	0	0	0	0	0	0	0	0	0	0	0	0	0	0	0	0	0	0	0	0
ENSMUSG00000052769	Gm9889	0	0	0	0	0	0	0	0	0	0	0	0	0	0	0	0	0	0	0	0	0	0	0	0	0	0	0	0	0	0	0	0	0	0	0	0	0	0	0	0	0	0	0	0	0	0	0	0
ENSMUSG00000052760	A630001G21Rik	0	0	0	0	0	0	0	0	0	0	0	0	0	0	0	117	9	0	0	0	0	0	0	0	0	0	0	0	0	0	0	0	0	0	0	0	0	0	0	0	0	0	0	0	0	0	0	0
ENSMUSG00000052763	Zfp212	3	0	0	93	0	0	0	0	0	0	0	0	0	0	0	71	0	0	0	0	0	0	0	0	0	0	0	0	0	0	0	0	0	0	0	0	0	0	0	7	0	4	0	0	0	0	5	0
ENSMUSG00000052767	Gm12703	0	0	0	0	0	0	0	0	0	0	0	0	0	0	0	0	0	0	0	0	0	0	0	0	0	0	0	0	0	0	0	0	0	0	0	0	0	0	0	0	0	0	0	0	0	0	0	0
ENSMUSG00000102271	C630050I24Rik	0	0	0	0	0	0	0	0	0	0	0	0	0	0	0	0	0	0	0	0	0	0	0	0	0	0	0	0	0	0	0	0	0	0	0	0	0	0	0	0	0	0	0	0	0	0	0	0
ENSMUSG00000018042	Cyb5r3	0	229	0	0	0	0	0	20	142	0	0	0	0	0	19	0	33	362	0	0	14	0	0	0	1	0	0	71	0	549	0	0	0	0	0	0	0	90	1	186	0	0	125	403	1	0	0	0
ENSMUSG00000018040	Rrp7a	0	44	0	0	0	0	0	0	0	0	0	0	142	0	0	0	1	0	0	0	0	0	2	0	0	137	0	0	0	338	0	0	1	0	0	0	6	0	0	0	29	202	0	0	0	0	4	16
ENSMUSG00000050947	Amigo1	0	0	0	0	0	0	0	0	0	0	0	0	1	0	0	0	0	0	1	0	401	184	14	1	179	0	0	7	0	0	0	0	0	0	0	0	0	24	0	0	0	0	0	185	0	0	0	0
ENSMUSG00000050944	Efcab5	0	15	35	0	0	0	0	0	0	0	0	0	0	0	0	0	0	0	0	0	0	36	0	0	0	0	0	0	0	0	0	0	0	0	0	0	0	0	0	0	0	0	0	0	0	0	0	0
ENSMUSG00000050945	Zfp438	0	0	0	0	0	0	0	0	0	0	0	0	0	0	0	0	0	0	0	0	0	0	0	0	0	0	0	0	0	0	0	0	0	0	0	0	0	0	0	0	0	0	0	0	0	0	0	0
ENSMUSG00000102275	Gm37144	0	0	0	0	0	0	0	0	0	0	0	0	0	0	0	0	0	0	0	0	0	0	0	0	0	0	0	2	0	0	0	0	0	0	0	0	0	0	0	0	0	0	0	0	0	0	0	0
ENSMUSG00000071521	Try10	0	0	0	0	0	0	0	0	0	0	0	0	0	0	0	0	0	0	0	0	0	0	0	0	0	0	0	0	0	0	0	0	0	0	0	0	0	0	0	0	0	0	0	0	0	0	0	0
ENSMUSG00000100799	1700027H10Rik	0	0	0	0	0	0	0	0	0	0	0	0	0	0	0	0	0	0	0	0	0	0	0	0	0	0	0	0	0	0	0	0	0	0	0	0	0	0	2	0	0	0	0	0	0	0	0	0
ENSMUSG00000102276	2900069G24Rik	0	0	0	0	0	0	0	0	0	0	0	0	0	0	0	0	0	0	0	0	0	0	0	0	0	0	0	0	0	0	0	0	0	0	0	0	0	0	0	0	0	0	0	0	0	1	0	0
ENSMUSG00000100795	Gm29208	0	0	0	0	0	0	0	0	0	0	0	0	0	0	0	0	0	0	0	0	0	0	0	0	0	0	0	0	0	0	0	0	0	0	0	0	0	0	0	0	0	0	0	0	0	0	0	0
ENSMUSG00000100797	Gm28596	0	0	0	0	0	0	0	0	0	0	0	0	0	0	0	0	0	0	0	0	0	0	0	0	0	0	0	0	0	0	0	0	0	0	0	0	0	0	0	0	0	0	0	0	0	0	0	0
ENSMUSG00000100796	Gm28163	0	0	0	0	0	0	0	0	0	0	0	0	0	0	0	0	0	0	0	0	0	0	0	0	0	0	0	0	0	0	0	0	0	0	0	0	0	0	0	0	0	0	0	0	0	0	0	0
ENSMUSG00000100791	Gm28199	0	0	0	0	0	0	0	0	0	0	0	0	0	0	0	0	0	0	0	0	0	0	0	0	0	0	0	0	0	0	0	0	0	0	0	0	0	0	0	0	0	0	0	0	0	0	0	0
ENSMUSG00000100790	Gm28518	0	0	0	0	0	0	0	0	0	0	0	0	0	0	0	0	0	0	0	0	0	0	0	0	0	0	0	0	0	0	0	0	0	0	0	0	0	0	0	0	0	0	0	0	0	0	0	0
ENSMUSG00000100793	Gm28479	0	0	0	0	0	0	0	0	0	0	0	0	0	0	0	0	0	0	0	0	0	0	0	0	0	0	0	0	0	0	0	0	0	0	0	0	0	0	0	0	0	0	0	0	0	0	0	0
ENSMUSG00000100792	Gm29161	0	0	0	0	0	0	0	0	0	0	0	0	0	0	0	0	0	0	0	0	0	0	0	0	0	0	0	0	0	0	0	0	0	0	0	0	0	0	0	0	0	0	0	0	0	0	0	0
ENSMUSG00000062712	Olfr531	0	0	0	0	0	0	0	0	0	0	0	0	0	0	0	0	0	0	0	0	0	0	0	0	0	0	0	0	0	0	0	0	0	0	0	0	0	0	0	0	0	0	0	0	0	0	0	0
ENSMUSG00000062713	Sim2	0	0	0	0	0	0	0	0	0	0	0	0	0	0	0	0	0	0	0	0	0	0	0	0	0	0	0	0	0	0	0	0	0	0	0	0	0	0	0	0	0	0	0	0	0	0	0	0
ENSMUSG00000106560	Gm43119	0	0	0	0	0	0	0	0	0	0	0	0	0	0	0	0	0	0	0	0	0	0	0	0	0	0	0	0	0	0	0	0	0	0	0	0	0	0	0	0	0	0	0	0	0	0	0	0
ENSMUSG00000036078	Sigmar1	0	0	0	0	0	28	1	5	40	87	10	24	0	36	0	6	0	97	0	0	147	0	5	0	11	18	4	30	0	161	73	0	0	0	0	3	164	2	4	93	0	14	14	0	0	0	0	23
ENSMUSG00000106566	Gm43836	0	0	0	0	0	0	0	0	0	0	0	0	0	0	0	0	0	0	0	0	0	0	0	0	0	0	0	0	0	0	0	0	0	0	0	0	0	0	0	0	0	0	0	0	0	0	0	0
ENSMUSG00000096884	Ighd5-4	0	0	0	0	0	0	0	0	0	0	0	0	0	0	0	0	0	0	0	0	0	0	0	0	0	0	0	0	0	0	0	0	0	0	0	0	0	0	0	0	0	0	0	0	0	0	0	0
ENSMUSG00000002343	Armc6	0	0	0	0	0	0	0	0	0	0	81	0	8	0	0	50	0	0	0	0	0	21	0	0	0	0	107	1	0	0	0	0	0	0	0	37	347	8	0	23	0	0	0	0	5	0	0	0
ENSMUSG00000036073	Galt	0	0	0	0	2	281	1	0	405	0	0	331	0	116	0	0	0	0	0	0	0	0	229	2	142	77	232	51	0	133	0	0	0	0	0	30	427	26	41	0	0	163	17	0	11	8	0	22
ENSMUSG00000002341	Ncan	0	0	0	0	0	0	0	133	129	0	0	0	0	0	12	0	0	30	0	0	0	1	0	0	0	0	318	52	0	0	0	0	0	0	0	0	0	46	0	0	0	0	0	9	0	0	12	0
ENSMUSG00000002346	Slc25a42	0	0	0	0	1	0	0	0	0	0	0	0	0	0	0	0	0	0	0	0	2	0	0	0	0	0	0	0	0	0	0	0	0	0	0	0	0	0	0	54	0	0	0	0	7	0	0	0
ENSMUSG00000002345	Borcs8	0	0	0	0	411	0	821	0	2	0	0	0	0	0	1	16	14	0	0	0	0	0	0	0	0	1	0	0	1	0	0	0	0	0	0	8	0	0	0	25	0	42	0	0	5	0	0	0
ENSMUSG00000091390	Gm17168	0	0	4	0	0	6	0	0	0	0	0	5	0	0	0	0	0	0	0	0	0	0	0	0	1	0	0	6	0	0	0	0	0	0	0	0	0	0	1	9	0	0	0	0	0	0	0	0
ENSMUSG00000091393	5330438I03Rik	0	0	0	0	0	0	0	0	0	0	0	0	0	0	0	0	0	0	0	0	0	0	0	0	0	0	0	0	0	0	0	0	0	0	0	0	0	0	0	23	0	0	0	0	0	0	0	0
ENSMUSG00000061165	Olfr160	0	0	0	0	0	0	0	0	0	0	0	0	0	0	0	0	0	0	0	0	0	0	0	0	0	0	0	0	0	0	0	0	0	0	0	0	0	0	0	0	0	0	0	0	0	0	0	0
ENSMUSG00000091396	Spanxn4	0	0	0	0	0	0	0	0	0	0	0	0	0	0	0	0	0	0	0	0	0	0	0	0	0	0	0	0	0	0	0	0	0	0	0	0	0	0	0	0	0	0	0	0	0	0	0	0
ENSMUSG00000071528	Usmg5	73	69	160	60	7	15	90	100	97	70	7	23	36	53	9	146	9	203	25	0	67	49	42	105	127	435	14	74	9	14	97	2	0	1	0	12	234	0	53	94	0	35	46	60	24	10	31	10
ENSMUSG00000093705	Vmn1r-ps142	0	0	0	0	0	0	0	0	0	0	0	0	0	0	0	0	0	0	0	0	0	0	0	0	0	0	0	0	0	0	0	0	0	0	0	0	0	0	0	0	0	0	0	0	0	0	0	0
ENSMUSG00000096881	Gm20874	0	0	0	0	0	0	0	0	0	0	0	0	0	0	0	0	0	0	0	0	0	0	0	0	0	0	0	0	0	0	0	0	0	0	0	0	0	0	0	0	0	0	0	0	0	0	0	0
ENSMUSG00000093707	Obox4-ps9	0	0	0	0	0	0	0	0	0	0	0	0	0	0	0	0	0	0	0	0	0	0	0	0	0	0	0	0	0	0	0	0	0	0	0	0	0	0	0	0	0	0	0	0	0	0	0	0
ENSMUSG00000093701	Gm21970	0	0	0	0	0	0	0	0	0	0	0	0	0	7	0	0	0	0	0	0	0	21	0	0	0	0	0	7	0	0	0	0	0	0	0	0	0	0	6	0	0	5	0	0	0	0	0	0
ENSMUSG00000093703	Gm18397	0	0	0	0	0	0	0	0	0	0	0	0	0	0	0	0	0	0	0	0	0	0	0	0	0	0	0	0	0	0	0	0	0	0	0	0	0	0	0	0	0	0	0	0	0	0	0	0
ENSMUSG00000093702	Vmn1r-ps20	0	0	0	0	0	0	0	0	0	0	0	0	0	0	0	0	0	0	0	0	0	0	0	0	0	0	0	0	0	0	0	0	0	0	0	0	0	0	0	0	0	0	0	0	0	0	0	0
ENSMUSG00000055811	Cldn17	0	0	0	0	0	0	0	0	0	0	0	0	0	0	0	0	0	0	0	0	0	0	0	0	0	0	0	0	0	0	0	0	0	0	0	0	0	0	0	0	0	0	0	0	0	0	0	0
ENSMUSG00000055817	Mta3	62	0	0	0	0	0	0	0	0	0	0	0	0	0	0	0	0	0	0	0	0	0	190	0	0	0	0	1	0	0	0	0	0	0	0	0	44	0	0	0	0	0	0	0	0	0	0	0
ENSMUSG00000096883	Shisa8	0	0	0	0	0	0	0	0	0	0	0	0	0	0	0	0	0	0	0	0	0	0	0	0	0	0	0	0	0	0	0	0	0	0	0	0	0	0	0	0	0	0	0	0	0	0	0	0
ENSMUSG00000060417	Gm8603	0	0	0	0	0	0	0	0	0	0	0	0	0	0	0	0	0	0	0	0	0	0	0	0	0	0	0	0	0	0	0	0	0	0	0	0	0	0	0	0	0	0	0	0	0	0	0	0
ENSMUSG00000108093	RP24-401P10.1	0	0	0	0	0	0	0	0	0	0	0	0	0	0	0	0	0	0	0	0	0	0	0	0	0	0	0	0	0	0	0	0	0	0	0	0	0	0	0	0	0	0	0	0	0	0	0	0
ENSMUSG00000055818	A230083G16Rik	0	0	0	0	0	0	0	0	0	8	0	0	0	0	0	3	0	0	0	0	55	0	0	0	0	36	0	3	0	0	0	0	0	0	0	0	0	0	2	0	0	0	0	0	0	0	0	0
ENSMUSG00000060412	Tas2r124	0	0	0	0	0	0	0	0	0	0	0	0	0	0	0	0	0	0	0	0	0	0	0	0	0	0	0	0	0	0	0	0	0	0	0	0	0	0	0	0	0	0	0	0	0	0	0	0
ENSMUSG00000108094	RP23-91C8.1	0	0	0	0	0	0	0	0	0	0	0	0	0	0	0	0	0	0	0	0	0	0	0	0	0	0	0	0	0	0	0	0	0	0	0	0	0	0	0	0	0	0	0	0	0	0	0	0
ENSMUSG00000108095	RP24-127M20.7	0	0	0	0	0	0	0	0	0	0	0	0	0	0	0	0	0	0	0	0	1	0	0	0	0	0	0	0	0	0	0	0	0	0	0	0	0	0	0	0	0	0	0	0	0	0	0	0
ENSMUSG00000100247	A530053M12Rik	0	0	0	0	0	0	0	0	0	0	0	0	0	0	0	0	0	0	0	0	0	0	0	0	0	0	0	0	0	0	0	0	0	0	0	0	0	0	0	0	0	0	0	0	0	0	0	0
ENSMUSG00000100246	Gm20879	0	0	0	0	0	0	0	0	0	0	0	0	0	0	0	0	0	0	0	0	0	0	0	0	0	0	0	0	0	0	0	0	0	0	0	0	0	0	0	0	0	0	0	0	0	0	0	0
ENSMUSG00000107213	Gm3302	0	0	0	0	0	0	0	0	0	0	0	0	0	0	0	0	0	0	0	0	0	0	0	0	0	0	0	0	0	0	0	0	0	0	0	0	0	0	0	0	0	0	0	0	0	0	0	0
ENSMUSG00000100244	Gm29279	0	0	0	0	0	0	0	0	0	0	0	0	0	0	0	0	0	0	0	0	0	0	0	0	0	0	0	0	0	0	0	0	0	0	0	0	0	0	0	0	0	0	0	0	0	0	0	0
ENSMUSG00000107215	Gm43197	0	0	0	0	0	0	0	0	0	0	0	0	0	0	0	0	0	0	0	0	0	0	0	0	0	0	0	0	0	0	0	0	0	0	0	0	0	0	0	0	0	0	0	0	0	0	0	0
ENSMUSG00000107214	4930500F04Rik	0	0	0	0	0	0	0	0	0	0	0	0	0	0	0	0	0	0	0	0	0	0	0	0	0	0	0	0	0	0	0	0	0	0	0	0	0	0	0	0	0	0	0	0	0	0	0	0
ENSMUSG00000107217	4930524B17Rik	0	0	0	0	0	0	0	0	0	0	0	0	0	0	0	0	0	0	0	0	0	0	0	0	0	0	0	0	0	0	0	0	0	0	0	0	0	0	0	0	0	0	0	0	0	0	0	0
ENSMUSG00000107216	2210412B16Rik	0	0	0	0	0	0	0	0	0	0	0	0	0	0	0	0	0	0	0	0	0	0	0	0	0	0	0	0	0	0	0	0	0	0	0	0	0	0	0	0	0	0	0	0	0	0	0	0
ENSMUSG00000107219	Gm42738	0	0	0	0	0	0	0	0	0	0	0	0	0	0	0	0	0	0	0	0	0	0	0	0	0	0	0	0	0	13	0	0	0	0	0	0	18	0	4	9	0	1	0	0	0	0	0	0
ENSMUSG00000107218	Gm42530	0	0	0	0	0	0	0	0	0	0	0	0	0	0	0	0	0	0	0	0	0	0	0	0	0	0	0	0	0	0	0	0	0	0	0	0	0	0	0	0	0	0	0	0	0	0	0	0
ENSMUSG00000100249	Gm21950	0	0	0	0	0	0	0	0	0	0	0	0	0	0	0	0	0	0	0	0	0	0	0	0	0	0	0	0	0	0	0	0	0	0	0	0	0	0	0	0	0	0	0	0	0	0	0	0
ENSMUSG00000100248	Gm28950	0	0	0	0	0	0	0	0	0	0	0	0	0	0	0	0	0	0	0	0	0	0	0	0	0	0	0	0	0	0	0	0	0	0	0	0	0	0	0	0	0	0	0	0	0	0	0	0
ENSMUSG00000040770	Il25	0	0	0	0	0	0	0	0	0	0	0	0	0	0	0	0	0	0	0	0	0	0	0	3	1	2	0	0	0	0	1	0	0	0	0	0	0	0	0	0	0	0	0	0	0	0	0	0
ENSMUSG00000096289	Olfr1484	0	0	0	0	0	0	0	0	0	0	0	0	0	0	0	0	0	0	0	0	0	0	0	0	0	0	0	0	0	0	0	0	0	0	0	0	0	0	0	0	0	0	0	0	0	0	0	0
ENSMUSG00000096284	Tcstv1	0	0	0	0	0	0	0	0	0	0	0	0	0	0	0	0	0	0	0	0	0	0	0	0	0	0	0	0	0	0	0	0	0	0	0	0	0	0	0	0	0	0	0	0	0	0	0	0
ENSMUSG00000096283	Gm6176	0	0	0	0	0	0	0	0	0	0	0	0	0	0	0	0	0	0	0	0	0	0	0	0	0	0	0	0	0	0	0	0	0	0	0	0	0	0	0	0	0	0	0	0	0	0	0	0
ENSMUSG00000094991	Gm21718	0	0	0	0	0	0	0	0	0	0	0	0	0	0	0	0	0	0	0	0	0	0	0	0	0	0	0	0	0	0	0	0	0	0	0	0	0	0	0	0	0	0	0	0	0	0	0	0
ENSMUSG00000037035	Inhbb	0	0	0	0	0	0	0	0	0	0	0	0	0	0	0	0	0	0	0	0	0	0	0	0	0	0	0	0	0	0	0	0	0	0	0	0	0	0	0	0	0	0	0	0	0	0	0	0
ENSMUSG00000037034	Pax1	0	0	0	0	0	0	0	0	0	0	0	0	0	0	0	0	0	0	0	0	0	0	0	0	0	0	0	0	0	0	0	0	0	0	0	0	0	0	0	0	0	0	0	0	0	0	0	0
ENSMUSG00000037031	Tspan15	0	0	0	0	0	0	0	0	0	0	0	0	0	0	0	0	0	0	0	0	0	0	0	0	0	0	0	0	0	0	0	0	0	0	0	0	0	0	0	0	0	0	0	0	0	0	0	34
ENSMUSG00000037033	Clca3b	0	0	0	0	0	0	0	0	0	0	0	0	0	0	0	0	0	0	0	0	0	0	0	0	0	0	0	0	0	0	0	0	0	0	0	0	0	0	0	0	0	0	0	0	0	0	0	0
ENSMUSG00000037032	Apbb1	311	0	1	0	2	305	0	134	1	0	1	324	2	243	13	180	15	121	0	0	0	493	0	9	32	0	0	189	1	405	0	0	0	2	1	124	515	40	103	614	0	3	107	0	61	7	68	96
ENSMUSG00000020923	Ubtf	0	0	0	0	0	315	0	665	542	0	0	328	32	147	0	0	0	0	0	0	0	60	450	2	346	930	1216	28	0	0	376	0	0	0	2	5	650	25	0	319	13	1	191	0	0	1	12	0
ENSMUSG00000020922	Lsm12	0	0	0	0	0	0	0	0	0	0	0	0	0	0	0	0	0	0	0	0	0	30	0	0	0	1	0	3	0	0	0	0	0	0	0	0	0	0	0	32	0	5	0	0	0	2	4	0
ENSMUSG00000020921	Tmem101	0	0	0	0	0	257	0	0	0	0	0	289	0	0	0	0	0	0	0	0	0	0	0	0	10	0	0	0	0	0	0	0	0	0	0	0	0	27	0	1	0	0	0	0	0	0	0	0
ENSMUSG00000014602	Kif1a	666	423	159	0	0	302	0	765	0	0	0	303	59	261	19	11	20	115	357	132	231	5	85	200	899	91	19	58	0	23	148	11	0	2	1	101	428	25	0	247	13	362	213	0	24	0	21	73
ENSMUSG00000020926	Adam11	15	0	0	0	116	27	3	0	0	355	0	48	0	0	0	14	0	0	0	0	0	0	175	1	0	234	0	0	0	0	0	0	0	0	2	11	0	4	3	171	0	137	0	0	0	0	0	30
ENSMUSG00000020925	Ccdc43	0	0	0	0	0	0	0	94	0	0	0	0	0	0	0	45	0	0	0	0	0	0	0	0	353	0	633	22	0	0	0	0	0	0	0	0	2	0	30	0	0	0	2	0	0	0	0	0
ENSMUSG00000014606	Slc25a11	23	0	0	0	0	691	1	22	0	442	39	684	14	4	13	0	2	104	0	0	28	0	0	2	0	10	32	122	0	193	740	2	0	0	0	57	498	0	84	429	0	1	53	51	10	0	49	8
ENSMUSG00000014609	Chrne	0	0	0	0	0	0	0	70	0	0	0	0	0	0	0	0	0	0	0	0	0	0	0	0	0	0	0	0	0	0	0	0	0	0	0	0	0	0	0	0	0	0	0	0	0	0	0	0
ENSMUSG00000020929	Eftud2	0	0	230	0	0	0	0	0	0	162	1	0	121	0	0	37	0	392	0	0	0	0	2	0	38	0	3	0	0	518	1	0	0	0	0	0	447	0	0	0	0	0	0	0	1	0	1	41
ENSMUSG00000020928	Higd1b	0	0	0	0	0	0	0	0	0	0	0	0	0	0	0	0	0	0	0	0	0	0	0	0	0	0	0	0	0	0	0	0	0	0	0	0	0	0	0	0	0	0	0	0	0	0	0	0
ENSMUSG00000101114	Gm28628	0	0	0	0	0	0	0	0	0	0	0	0	0	0	0	0	0	0	0	0	0	0	0	0	0	0	0	0	0	0	0	0	0	0	0	0	0	0	0	0	0	0	0	0	0	0	0	0
ENSMUSG00000101115	Gm28664	0	0	0	0	0	0	0	0	0	0	0	0	0	0	0	0	0	0	0	0	0	0	0	0	0	0	0	0	0	0	0	0	0	0	0	0	0	0	0	0	0	0	0	0	0	0	0	0
ENSMUSG00000101110	Gm28890	0	0	0	0	0	0	0	0	0	0	0	0	0	0	0	0	0	0	0	0	0	0	0	0	0	0	0	0	0	0	0	0	0	0	0	0	0	0	0	0	0	0	0	0	0	0	0	0
ENSMUSG00000101111	Gm28437	1491	1224	364	830	153	548	107	683	927	236	14	518	63	246	134	1403	71	826	119	247	140	40	74	433	473	863	96	113	26	96	38	2	1	2	1	61	41	56	528	626	39	263	577	164	173	86	395	62
ENSMUSG00000101112	Gm29185	0	0	0	0	0	0	0	0	0	0	0	0	0	0	0	0	0	0	0	0	0	0	0	0	0	0	0	0	0	0	0	0	0	0	0	0	0	0	0	0	0	0	0	0	0	0	0	0
ENSMUSG00000101113	1700025B11Rik	0	0	0	0	0	0	0	0	0	0	0	0	0	0	0	0	0	0	0	0	0	0	0	0	0	0	0	0	0	0	0	0	0	0	0	0	0	0	0	0	0	0	0	0	0	0	0	0
ENSMUSG00000101119	Gm29060	0	0	0	0	0	0	0	0	0	0	0	0	0	0	0	0	0	0	0	0	0	0	0	0	0	0	0	0	0	0	0	0	0	0	0	0	0	0	0	0	0	0	0	0	0	0	0	0
ENSMUSG00000072553	Gm525	0	0	0	0	0	0	0	0	0	0	0	0	0	0	0	0	0	0	0	0	0	0	0	0	0	0	0	0	0	0	0	0	0	0	0	0	0	0	0	0	0	0	0	0	0	0	0	0
ENSMUSG00000030022	Adamts9	0	0	0	0	0	0	0	0	0	0	0	0	0	0	0	0	0	0	0	0	0	0	0	0	0	0	0	0	0	0	0	0	0	0	0	0	0	0	0	0	0	0	0	0	0	0	0	0
ENSMUSG00000030020	Prickle2	0	3	0	1855	0	0	1	307	0	685	14	0	0	0	0	5	12	0	25	0	0	0	0	0	0	0	75	1	0	658	0	0	0	0	0	5	11	2	18	0	0	0	0	8	9	0	3	4
ENSMUSG00000104548	Gm43857	0	0	249	0	0	27	0	285	0	1	0	46	0	263	4	1	4	39	0	0	505	1	0	2	15	0	204	45	0	311	0	2	0	0	0	0	1	0	0	0	0	2	0	495	0	3	0	17
ENSMUSG00000104544	Gm43783	0	0	0	0	0	0	0	0	0	0	0	0	0	0	0	0	0	0	0	0	0	0	0	0	0	0	0	0	0	0	0	0	0	0	0	0	0	0	0	0	0	0	0	0	0	0	0	0
ENSMUSG00000104545	E030032P16Rik	0	0	0	0	0	0	0	0	0	0	0	0	0	0	0	0	0	0	0	0	0	0	0	0	0	0	0	0	0	0	0	0	0	0	0	0	0	0	0	0	0	0	0	0	0	0	0	0
ENSMUSG00000030029	Lrig1	0	0	0	0	0	0	0	0	0	0	0	0	0	0	0	0	0	0	0	0	0	0	0	0	0	0	583	0	0	0	0	0	0	0	0	0	0	0	3	0	1	0	0	79	0	0	0	0
ENSMUSG00000104547	Gm43022	0	0	0	0	0	0	0	0	0	0	0	0	0	0	0	0	0	0	0	2	0	0	0	0	0	0	0	0	0	0	0	0	0	0	0	0	0	0	0	0	0	0	0	0	0	0	0	0
ENSMUSG00000092157	Gm17268	0	0	0	0	0	0	0	0	0	0	0	0	0	0	0	0	0	0	0	0	0	0	0	0	0	0	0	0	0	0	0	0	0	0	0	0	0	0	0	0	0	0	0	0	0	0	0	0
ENSMUSG00000104541	Gm43114	0	0	0	0	0	0	0	0	0	0	0	0	0	0	0	0	0	0	0	0	0	0	0	0	0	0	0	0	0	0	0	0	0	0	0	0	0	0	0	0	0	0	0	0	0	0	0	0
ENSMUSG00000104542	Ighv8-15	0	0	0	0	0	0	0	0	0	0	0	0	0	0	0	0	0	0	0	0	0	0	0	0	0	0	0	0	0	0	0	0	0	0	0	0	0	0	0	0	0	0	0	0	0	0	0	0
ENSMUSG00000104543	Gm6602	0	0	0	0	0	0	0	0	0	0	0	0	0	0	0	0	0	0	0	0	0	0	0	0	0	0	0	0	0	0	0	0	0	0	0	0	0	0	0	0	0	0	0	0	0	0	0	0
ENSMUSG00000096869	Gm6676	0	0	0	0	0	0	0	0	0	0	0	0	0	0	0	0	0	0	0	0	0	0	0	0	0	0	0	0	0	0	0	0	0	0	0	0	0	0	0	0	0	0	0	0	0	0	0	0
ENSMUSG00000063145	Bbs5	236	0	0	0	0	625	1	0	1	23	0	692	0	125	8	0	0	0	0	0	0	0	0	0	10	163	349	29	0	0	0	0	0	1	0	0	199	0	0	3	0	3	4	100	17	0	2	0
ENSMUSG00000063146	Clip2	0	0	0	0	0	0	0	0	0	0	0	0	0	3	0	0	0	0	0	0	1	0	0	0	0	0	6	2	0	0	0	0	0	0	0	0	0	0	0	0	0	1	0	0	0	0	3	0
ENSMUSG00000096867	Gm10057	0	0	0	0	0	0	0	0	0	0	0	0	0	0	0	0	0	0	0	0	0	0	0	0	0	0	0	0	0	0	0	0	0	0	0	0	0	0	0	0	0	0	0	0	0	0	0	0
ENSMUSG00000063142	Kcnma1	1	1	0	0	2	300	1	0	0	145	2	292	309	1	0	17	0	5	0	1	163	30	50	14	36	0	893	222	0	0	0	0	0	0	1	18	85	7	0	93	2	1	5	221	1	0	3	67
ENSMUSG00000096864	Gm21978	0	0	0	0	0	0	0	0	0	0	0	0	0	0	0	0	0	0	0	0	0	0	0	0	0	0	0	0	0	0	0	0	0	0	0	0	0	0	0	0	0	0	0	0	0	0	0	0
ENSMUSG00000048070	Pirt	0	0	0	0	0	0	0	0	0	0	0	0	0	0	0	0	0	0	0	0	0	0	0	0	0	0	0	0	0	0	0	0	0	0	0	0	0	0	0	0	0	0	0	0	0	0	0	0
ENSMUSG00000048077	H1fnt	0	0	0	0	0	0	0	0	0	0	0	0	0	0	0	0	0	0	0	0	0	0	0	0	0	0	0	0	0	0	0	0	0	0	0	0	0	0	0	0	0	0	0	0	0	0	0	0
ENSMUSG00000048076	Arf1	20	994	177	3	0	2	1273	456	1	275	10	0	359	391	12	1844	58	747	164	87	719	124	0	0	567	109	0	136	1	34	2	12	1	0	1	30	1943	44	192	597	0	253	550	1115	58	3	153	156
ENSMUSG00000039501	Znfx1	0	0	0	0	1	0	0	0	0	0	0	0	0	0	2	39	0	0	0	0	0	0	0	0	48	0	0	0	0	2	0	0	0	0	0	10	0	0	0	208	0	0	0	0	0	3	23	0
ENSMUSG00000090427	Gm17225	0	0	0	0	0	0	0	0	0	0	0	0	0	0	0	0	0	0	0	0	0	0	0	0	0	0	0	0	0	0	0	0	0	0	0	0	0	0	0	0	0	0	0	0	0	0	0	0
ENSMUSG00000048078	Tenm4	198	0	0	0	0	0	0	0	0	0	13	0	0	85	0	10	0	0	0	0	237	4	0	0	19	0	0	0	0	0	0	0	0	0	0	5	2	0	0	0	0	0	103	0	4	6	0	0
ENSMUSG00000039509	Nup133	0	0	0	0	1	0	0	0	0	1	0	0	0	0	0	3	0	0	0	0	0	0	0	0	0	0	0	152	0	0	0	0	0	0	1	0	442	0	0	0	0	0	1	990	0	0	0	0
ENSMUSG00000039508	Fam26d	0	0	0	0	0	0	0	0	0	0	0	0	0	0	0	0	0	0	0	0	0	0	0	0	0	0	0	0	0	0	0	0	0	0	0	0	0	0	0	0	0	0	0	0	0	0	0	0
ENSMUSG00000104897	Gm43203	0	0	0	0	0	0	0	0	0	0	0	0	0	0	0	0	0	0	0	0	0	0	0	0	0	0	0	0	0	0	0	0	0	0	0	0	0	0	0	0	0	0	0	0	0	0	0	0
ENSMUSG00000104894	Gm43507	0	0	0	0	0	0	0	0	0	0	0	0	0	0	0	0	0	0	0	0	0	0	0	1	0	0	0	30	0	0	0	0	0	0	0	0	0	0	0	0	0	0	0	0	0	0	0	0
ENSMUSG00000056899	Immp2l	0	0	0	0	0	0	0	0	0	0	0	0	0	55	0	64	0	0	0	0	0	0	0	0	0	0	0	14	0	0	0	0	0	0	0	0	0	0	0	0	0	0	0	0	0	0	0	0
ENSMUSG00000104891	2510017J16Rik	0	0	0	0	0	0	0	0	0	0	0	0	0	0	0	0	0	0	0	0	0	0	0	0	0	0	0	0	0	0	0	0	0	0	0	0	0	0	0	0	0	0	1	0	0	0	0	0
ENSMUSG00000104898	Gm30043	0	0	0	0	0	0	0	0	0	0	0	0	0	0	0	0	0	0	0	0	0	0	0	0	0	0	0	0	0	0	0	0	0	0	0	0	0	0	0	0	0	0	0	0	0	0	0	0
ENSMUSG00000056895	Hist3h2ba	0	0	0	0	0	0	0	66	0	0	0	0	0	0	0	0	0	0	0	0	0	0	0	0	0	0	178	0	0	0	0	0	0	0	0	0	0	0	0	0	0	0	0	0	5	0	0	0
ENSMUSG00000102498	Gm19445	0	0	39	0	154	0	0	0	0	0	0	0	0	208	0	0	0	0	0	0	0	0	6	0	0	0	0	1	0	0	0	0	0	0	0	0	0	0	0	0	0	0	0	0	0	0	0	0
ENSMUSG00000073208	Speer4c	0	0	0	0	0	0	0	0	0	0	0	0	0	0	0	0	0	0	0	0	0	0	0	0	0	0	0	0	0	0	0	0	0	0	0	0	0	0	0	0	0	0	0	0	0	0	0	0
ENSMUSG00000073209	Klf14	0	0	0	0	0	0	0	0	0	0	0	0	0	0	0	0	0	0	0	0	0	0	0	0	0	0	0	0	0	0	0	0	0	0	0	0	0	0	0	0	0	0	0	0	0	0	0	0
ENSMUSG00000021322	Aoah	0	0	0	0	0	0	0	0	0	0	0	0	0	0	0	0	0	0	0	0	0	0	0	0	0	0	0	0	0	0	0	0	0	0	0	0	0	0	0	0	0	0	0	0	0	0	0	0
ENSMUSG00000102491	Gm36986	0	0	0	0	0	0	0	0	0	0	0	0	0	0	0	0	0	0	0	0	0	0	0	0	0	0	0	0	0	0	0	0	0	0	0	0	0	0	0	0	0	0	0	0	0	0	0	0
ENSMUSG00000102492	Gm36987	0	0	0	0	0	0	0	0	0	0	0	0	0	0	0	0	0	0	0	0	0	0	0	0	0	0	0	0	0	0	0	0	0	0	0	0	0	0	0	0	0	0	0	0	0	0	0	0
ENSMUSG00000102493	Gm8010	0	0	0	0	0	0	0	0	0	0	0	0	0	0	0	0	0	0	0	0	0	0	0	0	0	0	0	0	0	0	0	0	0	0	0	0	0	0	0	0	0	0	0	0	0	0	0	0
ENSMUSG00000102494	Gm36988	0	0	0	0	0	0	0	0	0	0	0	0	0	0	0	0	0	0	0	0	0	0	0	0	0	0	0	0	0	0	0	0	0	0	0	0	0	0	0	0	0	0	0	0	0	0	0	0
ENSMUSG00000021327	Zkscan3	0	0	0	0	0	0	0	16	165	348	0	0	0	0	0	28	0	27	0	0	38	0	0	0	1	0	454	1	0	0	0	0	0	0	0	29	5	20	5	2	0	0	0	12	0	1	34	0
ENSMUSG00000102496	Gm36989	0	0	0	0	0	0	0	0	0	0	0	0	0	0	0	0	0	0	0	0	0	46	0	0	0	0	0	0	0	0	0	0	0	0	0	0	0	0	0	0	0	0	0	0	0	0	0	0
ENSMUSG00000102497	Ighv13-1	0	0	0	0	0	0	0	0	0	0	0	0	0	0	0	0	0	0	0	0	0	0	0	0	0	0	0	0	0	0	0	0	0	0	0	0	0	0	0	0	0	0	0	0	0	0	0	0
ENSMUSG00000022781	Pak2	0	73	0	0	0	0	0	224	0	0	0	0	0	0	6	19	19	0	59	1000	0	0	0	0	0	0	0	3	0	0	0	0	0	0	0	0	0	1	0	12	0	0	0	0	3	1	0	2
ENSMUSG00000022780	Mfi2	0	0	0	0	0	205	1	0	0	0	0	250	0	0	0	0	0	0	0	0	0	0	0	0	525	0	0	0	0	0	0	0	0	0	0	0	0	0	0	0	0	0	0	0	0	0	0	0
ENSMUSG00000022783	Spag6	0	0	0	0	0	0	0	0	0	0	0	0	0	10	0	0	0	0	0	0	0	0	0	0	0	0	29	0	0	0	0	0	0	0	0	2	197	10	0	0	0	0	0	0	1	0	0	0
ENSMUSG00000031089	Slc6a14	0	0	0	0	0	0	0	0	0	0	0	0	0	0	0	0	0	0	0	0	0	0	0	0	0	0	0	0	0	0	0	0	0	0	0	0	0	0	0	0	0	0	0	0	0	0	0	0
ENSMUSG00000022787	Wdr53	0	0	0	0	0	0	0	0	0	0	0	0	0	17	0	0	0	0	0	0	0	0	0	0	0	0	0	0	0	0	0	0	0	1	0	0	0	0	13	0	0	0	0	272	9	0	0	0
ENSMUSG00000022789	Dnm1l	0	7	590	0	373	365	2	0	0	40	1	417	1	183	0	97	16	279	0	0	593	35	0	0	20	631	268	184	0	0	43	0	0	0	3	41	508	8	41	27	3	231	10	27	20	0	21	35
ENSMUSG00000022788	Fgd4	0	0	0	0	0	0	0	10	0	0	0	0	0	247	4	0	0	0	0	1	0	0	0	17	0	0	0	2	0	0	462	0	0	0	0	0	0	0	2	3	4	0	24	0	1	1	37	0
ENSMUSG00000031085	Gm498	0	0	0	0	2	0	0	0	0	0	0	0	0	0	0	0	0	0	0	0	0	0	0	0	0	0	0	0	0	0	0	0	0	0	0	0	0	0	0	0	0	0	0	0	0	0	0	0
ENSMUSG00000097686	Gm26647	0	0	0	0	0	0	0	0	0	0	0	0	0	0	0	0	0	0	0	0	0	0	0	0	0	0	0	0	0	0	0	0	0	0	0	0	0	0	0	0	0	0	0	0	0	0	0	0
ENSMUSG00000106675	Gm43798	0	0	0	0	0	0	0	0	0	0	0	0	0	0	0	0	0	0	0	0	0	0	0	0	0	0	0	0	0	0	0	0	0	0	0	0	0	0	0	0	0	0	0	0	0	0	0	0
ENSMUSG00000023781	Hes7	0	0	0	0	0	0	0	0	0	0	0	0	0	0	0	0	0	0	0	0	0	0	0	0	0	0	0	0	0	0	0	0	0	0	0	0	18	7	0	0	0	0	0	0	0	0	0	0
ENSMUSG00000070953	Rabepk	1	0	0	0	0	0	0	1	0	356	24	0	0	78	0	0	3	0	0	0	0	1	0	0	71	0	240	108	0	0	0	0	0	0	0	54	72	24	0	141	0	94	0	0	1	6	0	0
ENSMUSG00000028809	Srrm1	474	130	1	0	0	141	0	1	162	189	0	143	82	81	0	395	0	0	0	51	24	90	141	0	441	0	224	374	0	0	80	26	0	0	2	6	132	0	1	269	18	130	65	134	7	0	51	18
ENSMUSG00000025838	Pramel6	0	0	0	0	0	0	0	0	0	0	0	0	0	0	0	0	0	0	0	0	0	0	0	0	0	0	0	0	0	0	0	0	0	0	0	0	0	0	0	0	0	0	0	0	0	0	0	0
ENSMUSG00000025839	Pramel7	0	0	0	0	0	0	0	0	0	0	0	0	0	0	0	0	0	0	0	0	0	0	0	0	0	0	0	0	0	0	0	0	0	0	0	0	0	0	0	0	0	0	0	0	0	0	0	0
ENSMUSG00000028800	Hdac1	0	0	0	0	0	0	0	0	0	0	0	0	0	0	0	215	0	0	0	0	99	88	0	0	0	0	38	39	0	0	0	0	0	0	0	0	0	0	0	0	2	71	0	0	0	0	0	0
ENSMUSG00000028801	Stpg1	0	0	0	0	0	0	0	0	0	0	0	0	0	0	0	0	0	0	0	0	0	0	0	0	0	0	0	0	0	0	0	0	0	0	0	0	0	0	0	0	0	0	0	0	0	0	0	0
ENSMUSG00000028803	Nipal3	0	0	0	0	0	23	0	0	0	0	0	29	0	0	0	0	0	0	0	0	0	0	0	0	0	0	0	4	0	0	0	0	0	0	0	0	0	0	0	27	0	0	0	0	0	0	0	2
ENSMUSG00000028804	Csmd2	0	0	0	0	0	0	0	303	0	0	0	0	0	0	0	9	0	0	0	0	0	0	11	0	0	516	11	3	0	0	0	0	0	0	0	0	6	3	0	68	12	0	0	0	9	0	0	0
ENSMUSG00000028807	Zbtb8a	0	0	0	0	0	0	0	0	0	0	0	0	0	0	0	0	0	0	0	0	0	0	0	0	0	0	0	0	0	0	0	0	0	0	0	0	0	0	0	0	0	0	0	0	0	0	0	0
ENSMUSG00000022439	Parvg	0	0	0	0	0	0	0	0	0	0	0	0	0	0	0	533	0	0	0	0	0	0	0	0	0	0	0	0	0	0	0	0	0	0	0	0	0	0	42	0	0	0	210	0	0	0	0	0
ENSMUSG00000022438	Parvb	0	0	0	0	0	0	0	0	0	0	0	0	0	0	0	0	0	0	0	0	0	0	0	0	0	0	0	0	0	0	0	0	0	0	0	0	0	0	0	0	0	0	0	0	0	0	0	0
ENSMUSG00000022433	Csnk1e	162	20	0	26	0	0	0	337	0	193	0	0	85	23	9	140	0	259	0	0	1	4	17	1	5	0	339	234	0	0	0	0	0	0	0	53	0	31	23	0	0	63	0	1	15	1	12	80
ENSMUSG00000022432	Smc1b	0	0	0	0	0	0	0	0	0	0	0	0	0	0	0	0	0	0	0	0	0	0	0	0	0	0	0	0	0	0	0	0	0	0	0	0	0	3	0	0	0	1	0	0	0	0	0	0
ENSMUSG00000011958	Bnip2	0	0	573	0	0	0	0	0	0	235	0	0	0	0	17	431	0	0	0	0	0	0	0	0	0	0	0	1	0	1	0	0	0	0	0	0	388	0	0	207	0	0	0	0	5	0	0	55
ENSMUSG00000022437	Samm50	0	0	0	0	1	0	1	0	0	354	0	0	0	0	0	0	1	0	0	0	206	0	0	0	0	0	0	0	0	0	0	0	0	0	0	43	0	17	0	32	0	0	0	1	6	0	0	0
ENSMUSG00000022436	Sh3bp1	446	519	0	0	0	0	0	37	0	20	3	0	302	0	2	133	11	16	6	0	488	0	1	52	0	0	0	39	0	0	249	13	0	0	2	36	328	59	64	76	0	71	14	1266	58	4	65	56
ENSMUSG00000022435	Upk3a	0	0	0	0	0	0	0	0	0	0	0	0	0	0	0	0	0	0	0	0	0	0	0	0	0	0	0	0	0	0	0	0	0	0	0	0	0	0	0	0	0	0	0	0	0	0	0	0
ENSMUSG00000022434	Fam118a	0	0	0	0	0	0	0	0	0	0	0	0	0	0	1	2	0	0	0	0	472	0	0	0	0	0	0	99	0	0	0	0	0	0	0	1	332	9	0	123	0	0	207	0	0	0	0	0
ENSMUSG00000106516	Gm42441	0	0	0	0	0	0	0	0	0	0	0	0	0	0	0	0	0	0	0	0	0	0	0	0	0	0	0	0	0	0	0	0	0	0	0	0	0	0	0	0	0	0	0	0	0	0	0	0
ENSMUSG00000036854	Hspb6	0	0	0	0	0	0	0	262	0	0	0	0	0	0	20	0	0	0	0	0	0	0	0	0	0	0	0	0	0	0	0	0	0	0	0	0	76	0	0	0	0	0	127	0	0	0	0	0
ENSMUSG00000042737	Dpm3	14	0	0	0	0	0	0	0	0	26	4	0	0	0	0	26	0	26	0	0	0	0	0	0	0	0	8	54	0	0	0	0	0	0	0	4	48	0	7	35	0	0	19	0	7	0	0	0
ENSMUSG00000036856	Wnt4	31	0	0	0	0	0	0	0	0	0	0	0	0	0	0	0	0	0	0	0	0	0	0	48	0	0	0	0	0	0	0	0	0	0	0	27	0	0	0	0	0	56	0	0	0	0	0	0
ENSMUSG00000036850	Mrpl41	133	150	0	0	226	0	0	38	224	99	0	0	18	31	0	60	6	198	0	0	133	0	0	0	66	0	0	163	0	62	79	3	0	4	0	16	290	13	0	54	0	0	43	0	9	2	50	28
ENSMUSG00000025789	St8sia2	0	0	0	0	0	0	0	0	0	0	0	0	0	0	0	0	0	0	0	0	0	0	0	0	0	0	0	0	0	0	0	0	0	0	0	0	0	0	0	0	0	0	0	1	0	0	0	0
ENSMUSG00000036853	Mcoln3	0	0	0	0	0	0	0	0	0	0	0	0	0	0	0	0	0	0	0	0	0	0	0	0	0	0	0	0	0	0	0	0	0	0	0	0	0	0	0	0	0	0	0	0	0	0	0	0
ENSMUSG00000025784	Clec3b	0	0	0	0	0	0	0	0	0	0	0	0	0	0	0	0	0	0	0	0	0	0	0	0	0	0	0	0	0	0	0	0	0	0	0	0	0	0	0	0	0	0	0	0	0	0	0	0
ENSMUSG00000025785	Exosc7	0	0	0	0	0	181	0	1	279	24	28	223	61	59	5	0	0	0	0	0	163	0	0	0	0	251	115	47	0	170	0	0	0	0	0	0	0	0	0	0	0	0	81	0	13	0	0	18
ENSMUSG00000025786	Zdhhc3	0	0	0	0	0	59	0	0	0	2	0	55	70	0	0	2	4	1	0	0	0	161	78	0	0	0	0	0	0	46	0	0	0	0	0	0	0	0	4	0	0	0	47	1	0	5	0	0
ENSMUSG00000025787	Tgm4	0	0	0	0	0	0	0	0	0	0	0	0	0	0	0	0	0	0	0	0	0	0	0	0	0	0	0	0	0	0	0	0	0	0	0	0	0	0	0	0	0	0	0	0	0	0	0	0
ENSMUSG00000025780	Itih5	0	0	0	0	0	0	0	0	0	0	0	0	0	0	0	0	0	0	0	0	0	0	0	0	0	0	0	0	0	0	0	0	0	0	0	0	0	0	10	0	0	0	0	0	0	0	0	0
ENSMUSG00000025781	Atp5c1	331	310	760	1294	4	382	1	614	0	396	0	410	500	81	1	207	16	675	0	383	246	64	0	123	210	2739	174	495	0	0	322	1	1	0	1	82	1043	24	41	534	0	115	0	0	11	12	86	44
ENSMUSG00000025782	Taf3	0	0	0	0	0	249	0	1	0	138	1	241	0	0	0	5	0	10	0	0	0	0	0	0	0	0	0	118	0	0	0	0	0	0	0	0	0	0	0	0	0	0	0	0	6	0	0	0
ENSMUSG00000025783	4930412O13Rik	0	0	0	0	0	0	0	0	0	0	0	0	0	0	0	0	0	0	0	0	0	0	0	0	0	0	0	0	0	0	0	0	0	0	0	0	0	0	0	0	0	0	0	0	0	0	0	0
ENSMUSG00000023066	Rttn	0	0	0	0	0	0	0	0	0	0	0	0	0	0	0	0	0	0	0	0	0	0	0	0	0	0	0	0	0	0	0	0	0	0	0	0	0	0	14	0	0	21	0	0	0	0	0	0
ENSMUSG00000049858	Suox	0	0	0	0	0	0	0	0	0	0	0	0	0	0	0	2	0	0	0	0	0	0	0	0	0	0	0	0	0	0	0	0	0	0	0	0	0	0	0	0	0	0	0	0	0	0	0	0
ENSMUSG00000099613	Gm28313	0	0	0	0	0	0	0	0	0	0	0	0	0	0	0	0	0	0	0	0	0	0	0	0	0	0	0	0	0	0	0	0	0	0	0	0	0	0	0	0	0	0	0	0	0	0	0	0
ENSMUSG00000057805	1700084M14Rik	0	0	0	0	0	0	0	0	0	0	0	0	0	0	0	0	0	0	0	0	0	0	0	0	0	0	0	0	0	0	0	0	0	0	0	0	0	0	0	0	0	0	0	0	0	0	0	0
ENSMUSG00000035506	Slc12a8	0	0	0	0	0	0	0	0	0	0	0	0	0	0	0	0	0	0	0	0	0	0	0	0	0	0	0	0	0	0	0	0	0	0	0	0	0	0	0	0	0	0	0	0	0	0	0	0
ENSMUSG00000035505	Cox18	0	1	0	0	0	0	0	0	0	71	0	0	0	0	0	15	0	0	1	0	115	0	50	4	1	0	0	4	0	0	0	0	0	0	0	0	111	8	0	0	1	0	0	0	7	0	0	0
ENSMUSG00000035504	Reep6	0	0	0	0	0	0	0	0	0	0	0	0	0	0	0	0	0	0	0	0	0	0	0	0	0	0	0	0	0	0	0	0	0	0	0	0	0	0	0	0	0	0	0	0	0	0	0	0
ENSMUSG00000020493	Prr11	0	0	0	0	0	0	0	0	0	0	0	0	0	0	0	0	0	0	0	0	0	0	0	0	0	0	0	0	0	0	0	0	0	0	0	0	0	0	0	0	0	0	0	0	0	0	0	0
ENSMUSG00000020492	Ska2	0	0	0	0	0	0	0	0	0	0	0	0	0	0	0	0	0	0	0	0	0	0	0	0	0	0	0	0	0	0	0	0	0	0	0	0	0	0	0	0	0	0	0	0	8	0	0	0
ENSMUSG00000035509	Fbxl21	0	0	0	0	0	0	0	0	0	46	0	0	0	0	0	0	0	0	0	0	0	0	0	0	0	0	0	0	0	0	0	0	0	0	0	0	0	0	0	0	0	0	0	0	0	0	0	0
ENSMUSG00000020490	Btnl10	0	0	0	0	0	0	0	0	0	0	0	0	0	0	0	0	0	0	0	0	0	0	0	0	0	0	0	0	0	0	0	0	0	0	0	0	0	0	0	0	0	0	0	0	0	0	0	0
ENSMUSG00000020496	Rnf187	509	390	0	68	1	6	0	14	756	1059	117	0	403	129	22	222	15	413	0	1034	1160	0	13	41	478	37	0	160	0	0	307	0	0	0	0	133	526	137	227	728	2	293	305	714	73	41	96	44
ENSMUSG00000020495	Smg8	0	1	1	1966	0	0	0	0	0	0	0	0	0	0	0	212	0	0	0	0	0	0	15	0	0	0	0	0	0	0	0	0	0	0	0	0	592	0	0	0	0	0	0	0	0	0	0	0
ENSMUSG00000042087	4933440N22Rik	0	5	0	0	0	0	0	0	0	0	0	0	0	1	0	10	1	4	0	0	0	0	0	0	0	0	15	0	0	0	0	0	0	0	0	0	0	0	0	3	0	0	0	7	0	1	0	0
ENSMUSG00000033904	Ccp110	0	0	0	0	0	0	0	0	0	0	0	0	0	0	0	0	3	0	0	0	0	0	0	0	13	0	0	0	0	0	0	0	0	0	0	0	0	0	0	0	0	0	0	95	0	0	0	0
ENSMUSG00000033906	Zdhhc15	0	0	0	0	0	0	0	0	0	0	0	0	0	0	0	0	0	0	0	0	0	0	0	0	0	0	0	0	0	0	0	0	0	0	0	0	0	0	0	0	0	0	0	0	0	0	0	0
ENSMUSG00000033900	Map9	0	0	0	0	0	0	0	249	130	314	60	0	31	0	3	0	3	4	0	0	0	5	0	0	0	0	489	0	0	0	0	0	0	0	2	1	278	4	88	355	0	48	0	0	16	10	14	0
ENSMUSG00000028378	Ptgr1	0	0	0	0	0	0	0	0	0	0	0	0	0	0	0	0	0	0	0	0	0	0	0	1	0	0	0	0	0	0	0	0	0	0	0	0	0	0	0	0	0	0	0	0	0	0	0	0
ENSMUSG00000033902	Mapkbp1	0	151	0	0	0	42	0	0	0	0	0	26	0	0	0	0	0	0	0	0	0	0	0	0	0	0	0	0	0	0	0	0	0	0	0	0	7	0	0	0	0	183	0	0	0	0	0	0
ENSMUSG00000033909	Usp36	0	0	193	0	416	4	0	75	822	0	1	8	181	172	11	0	2	0	1	0	10	0	10	0	57	118	2	64	1	0	0	0	0	0	0	0	82	0	16	0	0	107	0	0	0	0	0	8
ENSMUSG00000028373	Astn2	0	0	0	0	0	165	0	0	0	0	0	170	0	0	0	0	0	0	0	0	0	0	0	0	0	0	0	0	0	0	0	0	0	0	0	0	0	0	0	0	0	0	0	0	0	0	0	0
ENSMUSG00000028370	Pappa	0	0	0	0	0	0	0	0	0	0	0	0	0	0	0	0	0	0	0	0	0	0	0	0	0	0	0	0	0	0	0	0	0	0	0	0	0	0	0	0	0	0	0	0	0	0	0	0
ENSMUSG00000107192	Gm19583	0	0	0	0	0	0	0	0	0	0	0	0	0	0	0	0	0	0	0	0	0	0	0	0	0	0	0	0	0	0	0	0	0	0	0	0	0	0	0	0	0	0	0	0	0	0	0	0
ENSMUSG00000062704	9430002A10Rik	0	0	0	0	0	0	0	0	0	0	0	0	0	0	0	0	0	0	0	0	0	0	0	0	0	0	0	0	0	0	0	0	0	0	0	0	0	0	0	0	0	0	0	0	0	0	0	0
ENSMUSG00000020149	Rab1a	0	50	0	0	799	3	0	0	0	308	0	0	0	43	24	457	0	3	136	1	268	11	4	4	462	155	188	117	33	1	0	0	1	0	0	4	263	1	16	182	0	67	0	0	9	3	26	41
ENSMUSG00000020140	Lgr5	0	0	0	0	0	0	0	0	0	0	0	0	0	0	0	0	0	0	0	0	0	0	0	0	0	0	0	0	0	0	0	0	0	0	0	0	0	8	0	0	0	0	0	0	0	0	0	0
ENSMUSG00000020143	Dock2	0	0	0	14	0	0	0	0	0	0	0	0	0	0	0	0	0	327	0	0	0	0	0	0	0	0	0	0	0	0	0	0	0	0	0	0	0	0	0	0	0	0	0	0	0	0	0	0
ENSMUSG00000020142	Slc1a4	0	0	0	0	0	0	0	0	1208	0	0	0	0	0	0	0	0	0	0	0	443	0	0	0	0	39	0	0	0	1	587	0	0	0	0	0	0	0	0	0	0	0	0	0	0	0	0	52
ENSMUSG00000075208	Olfr1019	0	0	0	0	0	0	0	0	0	0	0	0	0	0	0	0	0	0	0	0	0	0	0	0	0	0	0	0	0	0	0	0	0	0	0	0	0	0	0	0	0	0	0	0	0	0	0	0
ENSMUSG00000075209	Olfr1016	0	0	0	0	0	0	0	0	0	0	0	0	0	0	0	0	0	0	0	0	0	0	0	0	0	0	0	0	0	0	0	0	0	0	0	0	0	0	0	0	0	0	0	0	0	0	0	0
ENSMUSG00000075200	Olfr1044	0	0	0	0	0	0	0	0	0	0	0	0	0	0	0	0	0	0	0	0	0	0	0	0	0	0	0	0	0	0	0	0	0	0	0	0	0	0	0	0	0	0	0	0	0	0	0	0
ENSMUSG00000075201	Olfr1043	0	0	0	0	0	0	0	0	0	0	0	0	0	0	0	0	0	0	0	0	0	0	0	0	0	0	0	0	0	0	0	0	0	0	0	0	0	0	0	0	0	0	0	0	0	0	0	0
ENSMUSG00000075202	Olfr1042	0	0	0	0	0	0	0	0	0	0	0	0	0	0	0	0	0	0	0	0	0	0	0	0	0	0	0	0	0	0	0	0	0	0	0	0	0	0	0	0	0	0	0	0	0	0	0	0
ENSMUSG00000075203	Olfr1040	0	0	0	0	0	0	0	0	0	0	0	0	0	0	0	0	0	0	0	0	0	0	0	0	0	0	0	0	0	0	0	0	0	0	0	0	0	0	0	0	0	0	0	0	0	0	0	0
ENSMUSG00000075204	Olfr1039	0	0	0	0	0	0	0	0	0	0	0	0	0	0	0	0	0	0	0	0	0	0	0	0	0	0	0	0	0	0	0	0	0	0	0	0	0	0	0	0	0	0	0	0	0	0	0	0
ENSMUSG00000075205	Olfr1037	0	0	0	0	0	0	0	0	0	0	0	0	0	0	0	0	0	0	0	0	0	0	0	0	0	0	0	0	0	0	0	0	0	0	0	0	0	0	0	0	0	0	0	0	0	0	0	0
ENSMUSG00000075206	Olfr1024	0	0	0	0	0	0	0	0	0	0	0	0	0	0	0	0	0	0	0	0	0	0	0	0	0	0	0	0	0	0	0	0	0	0	0	0	0	0	0	0	0	0	0	0	0	0	0	0
ENSMUSG00000018565	Elp5	0	170	134	0	0	0	0	134	0	214	17	0	110	18	11	292	9	182	0	0	0	1	0	162	214	0	229	73	0	0	0	0	0	0	0	31	611	0	82	119	0	35	109	0	14	7	55	17
ENSMUSG00000018566	Slc2a4	0	0	0	0	0	0	0	0	0	0	0	0	0	0	0	0	0	0	0	0	0	0	0	0	0	0	0	0	0	0	0	0	0	0	0	0	0	0	0	0	0	0	0	0	0	0	0	0
ENSMUSG00000018567	Gabarap	0	684	186	385	0	303	0	0	240	296	0	318	93	74	21	883	45	716	0	0	390	161	127	237	0	237	158	192	0	175	0	3	0	0	0	7	487	63	70	314	7	107	163	281	31	4	97	13
ENSMUSG00000018569	Cldn7	0	0	0	0	0	0	0	0	0	0	0	0	0	0	0	0	0	0	0	0	0	0	0	0	0	0	0	0	0	0	0	0	0	0	0	0	0	0	0	0	0	0	0	0	0	0	0	0
ENSMUSG00000094334	Fabp5l2	0	0	0	0	0	0	0	0	0	0	0	0	0	0	0	0	0	0	0	0	0	0	0	0	0	0	0	0	0	0	0	0	0	0	0	0	0	0	0	0	0	0	0	0	0	0	0	0
ENSMUSG00000086835	Gm11775	0	0	0	0	0	0	0	0	0	0	0	0	0	0	0	0	0	0	0	0	0	0	0	0	0	0	0	0	0	0	0	0	0	0	0	0	0	0	0	0	0	0	0	0	0	0	0	0
ENSMUSG00000086834	Gm14547	0	0	0	0	0	0	0	0	0	0	0	0	0	0	0	0	0	0	0	0	0	0	0	0	0	0	0	0	0	0	0	0	0	0	0	0	0	0	0	0	0	0	0	0	0	0	0	0
ENSMUSG00000052403	Fcnaos	0	0	0	0	0	0	0	0	0	2	0	0	1	0	0	0	0	0	0	0	0	0	0	0	0	0	0	0	0	0	0	0	0	0	0	0	0	0	0	2	0	0	2	0	0	0	0	0
ENSMUSG00000086836	Gm13748	0	0	0	0	0	0	0	0	0	0	0	0	0	0	0	0	0	0	0	0	0	0	0	0	0	0	0	0	0	0	0	0	0	0	0	0	0	0	0	0	0	0	0	0	0	0	0	0
ENSMUSG00000086831	Gm14280	0	0	0	0	0	0	0	0	0	0	0	0	0	0	0	0	0	0	0	0	0	0	0	0	0	0	0	0	0	0	0	0	0	0	0	0	0	0	0	0	0	0	0	0	0	0	0	0
ENSMUSG00000039087	Rreb1	0	0	0	0	0	0	2	0	0	0	0	0	0	0	0	0	0	0	0	0	0	0	0	0	0	0	0	0	0	10	0	0	0	0	0	0	2	0	0	15	0	0	0	0	1	0	0	0
ENSMUSG00000052407	Ccdc171	0	0	0	0	0	0	0	0	0	0	0	0	0	0	0	0	0	0	0	0	0	0	0	0	0	0	0	0	0	0	0	0	0	0	0	0	0	0	0	0	0	0	0	62	0	0	0	0
ENSMUSG00000052406	Rexo4	589	164	0	1	0	16	0	0	0	0	0	13	120	0	0	0	0	0	0	0	91	172	0	0	0	0	895	0	0	0	0	0	0	0	0	0	0	0	0	35	0	0	0	0	0	0	0	0
ENSMUSG00000044367	Slc16a13	0	0	0	0	0	0	0	0	0	0	0	0	0	0	11	0	0	0	0	0	0	0	0	0	0	0	0	0	0	0	0	0	0	0	0	0	0	0	0	0	0	0	0	0	0	0	0	0
ENSMUSG00000044365	Cxxc4	0	57	0	0	0	118	0	0	0	0	4	139	0	111	0	2	0	0	15	41	24	0	0	9	30	1	542	0	0	0	1	0	0	0	1	9	0	2	0	0	13	2	23	0	3	0	0	0
ENSMUSG00000039089	L3mbtl3	66	0	0	0	0	316	0	0	0	0	0	340	0	0	0	0	1	132	0	0	47	0	31	0	235	43	1	2	0	0	0	0	0	0	0	0	206	23	0	0	0	0	0	0	0	0	4	0
ENSMUSG00000086839	Gm11973	0	0	0	0	0	0	0	0	6	0	0	0	12	0	0	0	0	0	0	0	0	0	0	0	0	0	0	0	0	0	0	0	0	0	0	0	0	0	5	0	0	0	0	0	0	0	0	0
ENSMUSG00000086838	Gm16212	0	0	0	0	0	0	0	0	0	0	0	0	0	0	0	0	0	0	0	0	0	0	0	0	0	0	0	0	0	0	0	0	0	0	0	0	0	0	0	0	0	0	0	0	0	0	0	0
ENSMUSG00000044361	BC024139	0	0	0	0	0	0	0	0	0	0	0	0	0	0	0	0	0	0	0	0	0	0	0	0	0	0	0	0	0	0	0	0	0	0	0	0	0	0	0	0	0	0	0	0	0	0	0	0
ENSMUSG00000026608	Kctd3	1	0	0	0	0	0	0	3	2	145	97	0	1	0	17	0	8	104	1	0	0	0	0	0	0	77	0	217	0	0	1	0	0	0	0	0	327	0	0	0	0	0	0	0	21	0	0	0
ENSMUSG00000026609	Ush2a	0	0	0	0	0	0	0	0	0	0	0	0	0	0	0	0	0	0	0	0	0	0	0	0	0	0	0	0	0	0	0	0	0	0	0	0	0	5	0	0	1	0	0	0	0	0	0	0
ENSMUSG00000045812	Olfr984	0	0	0	0	0	0	0	0	0	0	0	0	0	0	0	0	0	0	0	0	0	0	0	0	0	0	0	0	0	0	0	0	0	0	0	0	0	0	0	0	0	0	0	0	0	0	0	0
ENSMUSG00000048814	Lonrf2	47	18	0	0	44	0	0	1	0	0	0	1	31	43	0	8	3	13	0	0	5	2	6	0	44	0	0	0	0	97	0	0	0	0	0	4	0	0	0	0	0	0	0	0	11	4	35	3
ENSMUSG00000048810	Olfr202	0	0	0	0	0	0	0	0	0	0	0	0	0	0	0	0	0	0	0	0	0	0	0	0	0	0	0	0	0	0	0	0	0	0	0	0	0	0	0	0	0	0	0	0	0	0	0	0
ENSMUSG00000058447	Gm26920	0	0	0	0	0	0	0	0	0	0	0	0	0	0	0	0	0	0	0	0	0	0	0	0	0	0	0	0	0	0	0	0	0	0	0	0	5	0	0	0	0	0	0	0	0	0	0	0
ENSMUSG00000058446	Znrf2	0	0	13	0	0	0	0	0	0	0	0	0	120	0	0	11	0	268	0	0	0	0	0	0	0	0	1	0	0	0	0	0	0	0	0	0	0	23	0	0	0	0	0	0	7	2	0	0
ENSMUSG00000058444	Map2k5	118	0	0	0	0	0	0	0	1	0	57	0	81	1	0	0	0	0	0	0	193	253	0	0	334	0	231	121	0	0	0	0	0	0	0	1	0	0	0	220	0	0	0	1	0	0	0	0
ENSMUSG00000058443	Rpl10-ps3	0	0	0	0	0	0	0	0	3	2	3	0	0	0	0	3	0	2	1	0	0	0	1	0	0	0	0	2	0	0	1	0	0	0	0	0	0	0	0	0	0	0	0	3	0	0	1	2
ENSMUSG00000058441	Panx2	0	0	267	0	0	0	0	0	0	0	8	0	0	0	0	0	0	0	0	0	0	0	0	0	0	0	0	0	0	0	0	0	0	0	0	1	0	0	0	0	0	0	0	0	15	0	26	0
ENSMUSG00000058440	Nrf1	0	0	0	0	72	0	0	0	0	0	0	0	190	0	0	0	0	0	0	0	0	0	0	0	0	0	9	0	0	0	0	0	0	0	0	0	0	0	0	204	0	0	0	0	0	0	0	16
ENSMUSG00000024497	Pou4f3	0	0	0	0	0	0	0	0	0	0	0	0	0	0	0	0	0	0	0	0	0	0	0	0	0	0	0	0	0	0	0	0	0	0	0	0	0	0	0	0	0	0	0	0	0	0	0	0
ENSMUSG00000073980	Gm9574	0	0	0	0	0	0	0	0	0	0	0	0	0	0	0	0	0	0	0	0	0	0	0	0	0	0	0	0	0	0	0	0	0	0	0	0	0	0	0	0	0	0	0	0	0	0	0	0
ENSMUSG00000073982	Rhog	0	253	0	0	0	0	0	0	0	0	0	0	0	0	6	48	47	0	0	0	0	0	0	0	0	0	0	129	0	1	0	0	0	0	0	22	0	0	124	0	6	0	0	0	16	0	0	0
ENSMUSG00000024493	Lars	0	0	0	0	0	0	0	1447	2	104	4	0	42	0	26	0	0	0	0	0	0	0	0	0	0	1	348	62	0	172	0	0	0	0	0	2	157	0	0	0	0	0	14	0	1	0	0	1
ENSMUSG00000073987	Ggh	0	0	0	0	0	0	0	281	0	0	0	0	0	0	0	103	8	0	0	0	0	0	0	0	0	0	0	71	0	0	0	0	0	0	0	0	0	0	47	0	0	0	0	0	0	0	0	0
ENSMUSG00000073988	Ttpa	0	0	0	0	0	0	0	0	0	0	0	0	0	0	0	0	0	0	0	0	0	0	0	0	0	0	0	0	0	0	0	0	0	0	0	0	0	0	0	0	0	0	0	0	2	13	15	0
ENSMUSG00000106570	C230071H17Rik	0	0	0	0	0	0	0	0	0	0	0	0	0	0	0	0	0	1	182	0	0	0	0	0	0	0	426	0	0	0	0	0	0	0	1	0	0	0	0	0	0	0	0	0	1	0	0	0
ENSMUSG00000024498	Tcerg1	0	37	0	0	771	0	1	307	0	0	0	0	0	0	1	46	0	0	0	0	176	0	0	2	0	0	0	83	0	0	0	0	0	0	0	40	398	35	16	0	0	86	283	0	1	9	0	24
ENSMUSG00000053420	Gm4792	0	0	0	0	0	0	0	0	0	0	0	0	0	0	0	0	0	0	0	0	0	0	0	0	0	0	0	0	0	0	0	0	0	0	0	0	0	0	0	0	0	0	0	0	0	0	0	0
ENSMUSG00000106579	Gm42771	0	0	0	0	0	0	0	0	0	0	0	0	0	0	0	0	0	0	0	0	0	0	0	0	0	0	58	0	0	0	0	0	0	0	0	0	0	0	0	0	0	0	0	0	1	0	0	0
ENSMUSG00000033016	Nfatc1	0	0	0	0	0	0	0	0	0	0	0	0	0	0	0	0	0	0	0	0	0	0	0	0	0	0	0	0	0	0	0	0	0	0	0	7	0	0	0	0	0	0	0	0	0	0	0	0
ENSMUSG00000033015	4933427E13Rik	0	0	0	0	0	0	0	0	0	0	0	0	0	0	0	0	0	0	0	0	0	0	0	0	0	0	0	0	0	0	0	0	0	0	0	0	0	0	0	0	0	0	0	0	0	0	0	0
ENSMUSG00000033014	Trim33	0	0	0	0	0	0	0	21	0	0	0	0	1	0	0	0	0	1	0	0	0	0	13	3	0	0	35	6	0	0	0	0	0	0	1	0	0	35	0	0	1	2	6	0	8	0	140	3
ENSMUSG00000007279	Scube2	0	0	0	0	0	0	0	0	0	0	0	0	0	0	0	0	0	0	0	0	0	0	0	0	0	0	0	0	0	0	0	0	0	0	0	0	0	0	0	0	0	0	0	0	0	0	0	0
ENSMUSG00000059316	Slc27a4	0	0	0	0	0	0	0	0	0	0	77	0	0	0	0	0	0	0	0	0	0	0	0	0	0	106	22	0	0	132	0	0	0	0	0	0	364	0	0	0	0	0	0	0	0	0	0	0
ENSMUSG00000005698	Ctcf	0	42	0	0	23	0	0	1	0	66	0	0	4	0	0	18	0	161	0	0	614	0	0	0	0	0	33	20	0	17	158	0	0	4	0	15	183	15	0	163	3	54	3	1	0	0	10	19
ENSMUSG00000005699	Pard6a	363	1	0	0	0	2	0	0	328	0	39	0	0	0	1	28	0	169	0	0	696	38	0	0	0	454	0	60	0	0	0	0	0	4	1	41	1021	1	22	202	0	0	0	532	0	4	2	6
ENSMUSG00000005696	Sh2d1a	0	2	0	0	0	0	0	0	0	0	0	0	0	0	0	0	0	0	0	9	0	0	0	0	0	0	0	0	0	0	0	0	0	0	0	0	11	0	0	0	0	1	0	0	0	0	0	0
ENSMUSG00000086308	G630016G05Rik	0	0	0	0	0	0	0	0	0	0	0	0	0	0	0	0	0	0	0	0	0	0	0	0	0	0	0	0	0	0	0	0	0	0	0	0	0	0	0	0	0	0	0	0	0	0	0	0
ENSMUSG00000099856	Gm20906	0	0	0	0	0	0	0	0	0	0	0	0	0	0	0	0	0	0	0	0	0	0	0	0	0	0	0	0	0	0	0	0	0	0	0	0	0	0	0	0	0	0	0	0	0	0	0	0
ENSMUSG00000086302	Gm13790	0	0	0	0	0	0	0	0	0	0	0	0	0	0	0	0	0	0	0	0	0	0	0	0	0	0	0	0	0	0	0	0	0	0	0	0	0	0	0	0	0	0	0	0	0	0	0	0
ENSMUSG00000086306	Gm11754	0	0	0	0	0	0	0	0	0	0	0	0	0	0	0	0	0	0	0	0	0	0	0	0	0	0	0	0	0	0	0	0	0	0	0	0	0	0	0	0	0	0	0	0	0	0	0	0
ENSMUSG00000094010	Vmn1r119	0	0	0	0	0	0	0	0	0	0	0	0	0	0	0	0	0	0	0	0	0	0	0	0	0	0	0	0	0	0	0	0	0	0	0	0	0	0	0	0	0	0	0	0	0	0	0	0
ENSMUSG00000004568	Arhgef18	0	0	0	0	0	0	0	0	0	0	0	0	0	0	0	0	0	0	0	0	0	0	0	0	0	0	0	169	0	0	0	0	0	0	0	0	0	0	0	0	0	0	0	0	0	0	3	0
ENSMUSG00000099855	Gm28486	0	0	0	0	0	0	0	0	0	0	0	0	0	0	0	0	0	0	0	0	0	0	0	0	0	0	0	0	0	0	0	0	0	0	0	0	0	0	0	0	0	0	0	0	0	0	0	0
ENSMUSG00000004565	Pnpla6	0	0	0	0	0	0	0	0	0	0	0	0	6	0	0	0	0	0	0	0	0	0	0	0	0	0	16	23	0	0	0	2	0	0	0	0	0	0	0	6	0	0	104	0	0	0	0	0
ENSMUSG00000004567	Mcoln1	0	0	0	0	0	1	0	1	0	394	0	0	0	1	0	40	0	0	0	0	118	0	0	0	0	0	0	75	0	0	221	0	0	0	0	0	0	37	0	0	0	0	0	0	0	0	0	0
ENSMUSG00000094134	Ighv5-15	0	0	0	0	0	0	0	0	0	0	0	0	0	0	0	0	0	0	0	0	0	0	0	0	0	0	0	0	0	0	0	0	0	0	0	0	0	0	0	0	0	0	0	0	0	0	0	0
ENSMUSG00000004561	Mettl17	0	332	0	0	0	0	0	0	0	0	110	0	0	0	0	116	0	0	0	0	0	0	110	0	0	0	137	73	0	0	0	0	0	1	0	0	383	0	2	70	0	92	61	0	0	0	0	29
ENSMUSG00000094132	Gm3264	0	0	0	0	0	0	0	0	0	0	0	0	0	0	0	0	0	0	0	0	0	0	0	0	0	0	0	0	0	0	0	0	0	0	0	0	0	0	0	0	0	0	0	0	0	0	0	0
ENSMUSG00000004562	Arhgef40	0	0	0	0	0	0	0	0	0	9	0	0	0	0	0	29	0	87	0	0	0	0	0	0	0	0	0	2	0	0	0	0	0	0	0	0	0	0	0	0	0	0	0	0	0	0	5	0
ENSMUSG00000047048	Olfr432	0	0	0	0	0	0	0	0	0	0	0	0	0	0	0	0	0	0	0	0	0	0	0	0	0	0	0	0	0	0	0	0	0	0	0	0	0	0	0	0	0	0	0	0	0	0	0	0
ENSMUSG00000047046	1700031F10Rik	0	0	0	0	0	0	0	0	0	0	0	0	0	0	0	0	0	0	0	0	0	0	0	0	0	0	0	0	0	0	0	0	0	0	0	0	0	0	0	0	0	0	0	0	0	0	0	0
ENSMUSG00000047045	Tmem164	0	0	0	0	0	0	0	0	0	0	0	0	0	0	0	0	0	0	0	0	0	0	0	0	0	0	0	0	0	0	0	0	0	0	0	0	0	0	0	0	0	0	0	0	0	0	0	0
ENSMUSG00000047044	D030056L22Rik	0	54	0	0	0	0	0	0	0	0	0	0	0	0	0	8	0	0	0	0	0	0	0	0	0	0	0	2	0	22	0	0	0	0	0	0	0	7	0	156	0	0	0	0	0	0	0	0
ENSMUSG00000047040	Prr15l	0	0	0	0	0	0	0	0	0	0	0	0	0	0	0	0	0	0	0	0	0	0	0	0	0	0	0	0	0	0	0	0	0	0	0	0	0	0	0	0	0	0	0	0	0	0	0	0
ENSMUSG00000072612	Gm10382	0	0	0	0	0	0	0	0	26	0	0	0	6	54	0	6	0	0	0	14	0	0	0	0	0	0	230	16	0	0	0	0	0	0	0	5	15	2	2	0	0	0	2	0	0	0	0	0
ENSMUSG00000072613	1700049E17Rik2	0	0	0	0	0	0	0	0	0	0	0	0	0	0	0	0	0	0	0	0	0	0	0	0	0	0	0	0	0	0	0	0	0	0	0	0	0	0	0	0	0	0	0	0	0	0	0	0
ENSMUSG00000072616	Gm7853	0	0	0	0	0	0	0	0	0	0	0	0	0	0	0	0	0	0	0	0	0	0	0	0	0	0	0	0	0	0	0	0	0	0	0	0	0	0	0	0	0	0	0	0	0	0	0	0
ENSMUSG00000072618	Gm10384	0	0	0	0	0	0	0	0	0	0	0	0	0	0	0	0	0	0	0	0	0	0	0	0	0	0	0	0	0	0	0	0	0	0	0	0	0	0	0	0	0	0	0	0	0	0	0	0
ENSMUSG00000085768	Gm13707	0	0	0	0	0	0	0	0	0	0	0	0	0	0	0	0	0	0	0	0	0	0	0	0	0	0	0	0	0	0	0	0	0	0	0	0	0	0	0	0	0	0	0	0	0	0	0	0
ENSMUSG00000085760	Gm14302	0	0	0	0	0	0	0	0	0	0	0	0	0	0	0	0	0	0	0	0	0	0	0	0	0	0	0	0	0	0	0	0	0	0	0	0	0	0	0	0	0	0	0	0	0	0	0	1
ENSMUSG00000085761	4930455G09Rik	0	0	0	0	0	0	0	0	0	0	0	0	0	0	0	0	0	0	0	0	0	0	0	0	0	0	0	0	0	0	0	0	0	0	0	0	0	0	0	0	0	0	0	0	0	0	0	0
ENSMUSG00000085762	Lrrc75aos2	0	0	0	0	0	0	0	0	0	0	0	0	0	0	0	0	0	0	0	0	0	0	0	0	0	0	0	0	0	0	0	0	0	0	0	0	0	0	0	0	0	0	0	0	0	0	0	0
ENSMUSG00000085763	Smc2os	0	0	0	0	0	0	0	0	0	0	0	0	0	0	0	0	0	0	0	0	0	0	0	0	0	0	0	0	0	0	0	0	0	0	0	0	0	0	0	0	0	0	32	0	0	0	0	0
ENSMUSG00000085765	Gm12333	0	0	0	0	0	0	0	0	0	0	0	0	0	0	0	0	0	0	0	0	0	0	0	0	0	0	0	0	0	0	0	0	0	0	0	0	0	0	0	0	0	0	0	0	0	0	0	0
ENSMUSG00000085766	2810430I11Rik	0	0	0	0	0	0	0	0	0	0	0	0	0	0	0	0	0	0	0	0	0	0	0	0	0	0	0	0	0	0	0	0	0	0	0	0	0	0	0	0	0	0	0	0	0	0	0	0
ENSMUSG00000085767	Gm13563	0	40	0	0	1	1	0	30	200	40	9	0	0	8	1	8	1	14	0	165	0	0	0	0	0	123	0	12	0	0	22	0	0	0	0	8	54	3	4	0	0	6	0	0	0	0	0	0
ENSMUSG00000107225	Gm43637	0	0	0	0	0	0	0	0	0	0	0	0	0	0	0	0	0	0	0	0	0	0	0	0	0	0	0	0	0	0	0	0	0	0	0	0	0	0	0	0	0	0	0	0	0	0	0	0
ENSMUSG00000097976	Gm26918	0	26	0	0	0	86	0	0	0	46	7	110	0	0	0	0	0	35	0	0	43	0	0	0	0	0	0	0	0	0	0	0	0	0	0	4	0	0	0	0	1	0	39	0	4	0	0	4
ENSMUSG00000029810	Tmem176b	0	0	335	0	0	0	0	0	609	0	0	0	0	0	11	274	10	0	0	0	0	0	0	167	0	1	0	91	0	0	0	0	0	0	0	20	0	0	0	0	0	0	0	0	10	0	0	0
ENSMUSG00000029811	Aoc1	0	0	0	0	0	0	0	0	0	0	0	0	0	0	0	0	0	0	0	0	0	0	0	0	0	0	0	0	0	0	0	0	0	0	0	0	0	0	0	0	0	0	0	0	0	0	0	0
ENSMUSG00000029813	1600015I10Rik	0	0	0	0	0	0	0	0	0	0	0	0	0	0	0	0	0	0	0	0	0	0	0	0	0	0	0	0	0	0	0	0	0	0	0	0	0	0	0	0	0	0	0	0	0	0	0	0
ENSMUSG00000029814	Igf2bp3	0	0	0	0	0	0	0	0	0	0	0	0	0	0	0	0	0	25	0	0	0	0	0	0	0	0	0	0	0	0	0	0	0	0	0	0	0	0	0	0	0	4	0	0	0	0	0	0
ENSMUSG00000029815	Malsu1	0	0	0	0	0	0	0	0	0	86	0	0	0	0	0	35	0	0	0	0	64	0	0	0	0	323	0	81	0	0	0	0	0	0	0	18	87	10	0	0	0	48	0	0	9	0	0	0
ENSMUSG00000029816	Gpnmb	0	0	0	0	0	0	0	0	0	0	0	0	0	0	0	0	0	0	0	0	0	0	0	0	0	0	0	0	0	0	0	0	0	0	0	0	0	0	3	0	0	0	0	0	0	0	0	0
ENSMUSG00000029817	Tra2a	0	46	488	68	0	104	0	36	0	73	7	131	0	0	2	21	9	0	0	0	0	30	0	0	28	0	45	125	0	40	138	9	0	3	0	3	15	9	6	27	4	42	23	29	3	6	2	1
ENSMUSG00000089687	Rab42	0	0	0	0	0	0	0	0	0	0	0	0	0	0	0	56	0	0	0	0	0	0	0	0	0	0	0	32	0	0	0	0	0	0	0	0	0	0	0	0	0	0	0	0	0	0	15	0
ENSMUSG00000089686	Mnd1-ps	0	0	0	0	0	0	0	0	0	0	0	0	0	0	0	0	0	0	0	0	0	0	0	0	0	0	0	0	0	0	0	0	0	0	0	0	0	0	0	0	0	0	0	0	0	0	0	0
ENSMUSG00000089685	Gm9017	0	0	0	0	0	0	0	0	0	6	0	0	0	0	0	0	0	0	0	0	0	0	0	0	0	0	0	0	0	0	0	0	0	0	0	0	0	0	0	0	0	0	0	0	0	0	0	0
ENSMUSG00000006586	Runx1t1	0	0	0	0	0	30	0	0	0	11	32	32	28	0	21	50	0	3	0	0	0	15	0	17	9	7	146	279	0	0	0	0	0	0	0	0	1	0	64	0	0	52	0	0	0	0	0	0
ENSMUSG00000089683	4930570N18Rik	0	0	0	0	0	0	0	0	0	0	0	0	0	0	0	0	0	0	0	0	0	0	0	0	0	0	0	0	0	0	0	0	0	0	0	0	0	0	0	0	0	0	0	0	0	0	0	0
ENSMUSG00000089682	Bcl2l2	0	39	0	0	0	0	0	0	0	0	0	0	0	0	0	0	0	0	0	0	1	1	0	0	0	0	0	1	0	0	0	0	0	0	0	0	19	0	0	0	0	0	6	0	0	0	0	0
ENSMUSG00000089680	Gm15722	0	0	0	0	0	0	0	0	0	0	0	0	0	0	0	0	0	0	0	0	0	0	0	0	0	0	0	0	0	0	0	0	0	0	0	0	0	0	0	0	0	0	0	0	0	0	0	0
ENSMUSG00000095668	Trbd1	0	0	0	0	0	0	0	0	0	0	0	0	0	0	0	0	0	0	0	0	0	0	0	0	0	0	0	0	0	0	0	0	0	0	0	0	0	0	0	0	0	0	0	0	0	0	0	0
ENSMUSG00000095664	Vmn2r67	0	0	0	0	0	0	0	0	0	0	0	0	0	0	0	0	0	0	0	0	0	0	0	0	0	0	0	0	0	0	0	0	0	0	0	0	0	0	0	0	0	0	0	0	0	0	0	0
ENSMUSG00000095666	AC164084.2	0	0	0	0	0	0	0	0	0	0	0	0	0	0	0	0	0	0	0	0	0	0	0	0	0	0	0	0	0	0	0	0	0	0	0	0	0	0	0	0	0	0	0	0	0	0	0	0
ENSMUSG00000095667	Olfr854	0	0	0	0	0	0	0	0	0	0	0	0	0	0	0	0	0	0	0	0	0	0	0	0	0	0	0	0	0	0	0	0	0	0	0	0	0	0	0	0	0	0	0	0	0	0	0	0
ENSMUSG00000095661	Gm8935	0	0	0	0	0	0	0	0	0	0	0	0	0	0	0	0	0	0	0	0	0	0	0	0	0	0	0	0	0	0	0	0	0	0	0	0	0	0	0	0	0	0	0	0	0	0	0	0
ENSMUSG00000095662	Gm14482	0	0	0	0	0	0	0	0	0	0	0	0	0	0	0	0	0	0	0	0	0	0	0	0	0	0	0	0	0	0	0	0	0	0	0	0	0	0	0	0	0	0	0	0	0	0	0	0
ENSMUSG00000006638	Abhd1	0	0	0	0	0	0	0	0	0	0	0	0	0	0	0	94	0	0	0	0	0	0	0	0	0	0	0	0	0	0	0	0	0	0	0	0	0	0	0	0	0	0	0	0	0	0	0	0
ENSMUSG00000003032	Klf4	0	0	0	0	0	0	0	0	0	0	1	0	0	0	0	113	0	0	0	0	0	0	0	0	0	0	252	0	0	0	0	0	0	1	1	0	0	19	0	0	0	0	0	0	10	0	4	0
ENSMUSG00000003033	Ap1m1	599	0	0	0	0	0	0	0	0	371	0	2	62	0	0	0	0	0	0	0	0	0	22	0	0	0	0	236	0	0	0	0	0	0	0	0	7	0	0	0	21	14	190	0	0	0	9	0
ENSMUSG00000003031	Cdkn1b	0	0	0	0	0	0	0	0	0	0	0	0	0	0	0	0	0	33	0	0	0	0	0	4	0	0	14	129	0	0	0	0	0	0	0	0	0	0	0	0	0	0	37	1	0	0	0	0
ENSMUSG00000003037	Rab8a	0	0	0	0	0	15	0	0	479	51	0	19	0	0	0	383	18	0	0	0	0	0	1	0	360	0	0	14	0	0	1	0	0	0	0	10	310	0	4	297	0	0	0	39	17	0	0	0
ENSMUSG00000003038	Hmgn2	251	42	0	217	0	84	7	35	0	49	13	112	100	70	8	71	9	67	0	0	0	52	19	5	100	57	104	29	0	0	32	0	0	0	0	14	267	1	38	117	13	12	22	17	13	4	5	6
ENSMUSG00000003039	Fam32a	0	0	1	477	0	371	0	2	0	0	0	357	0	0	0	0	0	81	0	1	574	0	0	249	0	203	0	0	0	0	0	1	0	1	0	0	0	0	152	88	0	0	0	0	34	5	6	0
ENSMUSG00000075028	Prdm11	0	0	0	0	0	0	0	0	0	0	0	0	0	0	0	0	0	0	0	0	0	0	0	0	0	0	0	0	0	0	0	0	0	0	0	0	0	0	0	4	0	0	0	0	0	0	0	0
ENSMUSG00000047959	Kcna3	0	0	0	0	0	0	0	0	0	6	0	0	0	0	0	0	0	0	0	0	0	0	0	0	0	0	0	0	0	0	0	0	0	0	0	0	0	0	49	0	0	0	1	0	0	0	0	0
ENSMUSG00000047953	Gp5	0	0	0	0	0	0	0	0	0	0	0	0	0	0	0	0	0	0	0	0	0	0	257	0	0	0	0	0	0	0	0	0	0	0	0	0	0	0	0	140	0	0	0	0	0	0	0	0
ENSMUSG00000034379	Wdr5b	0	0	0	0	0	0	0	0	0	0	0	0	0	0	0	0	0	0	0	0	0	0	0	0	0	0	0	0	0	304	0	0	0	0	0	0	0	0	0	0	0	0	0	0	0	0	0	0
ENSMUSG00000034371	Tkfc	0	11	0	0	0	0	0	0	0	0	0	0	0	0	0	0	0	0	0	0	0	0	0	0	16	0	0	0	0	0	0	0	0	0	0	0	0	0	0	0	0	0	0	0	0	0	0	0
ENSMUSG00000034377	Tulp4	45	65	0	0	17	61	0	122	0	2	0	87	2	34	4	40	7	9	221	0	268	0	0	0	301	4	192	16	0	0	0	0	0	0	0	6	24	17	46	104	1	18	7	0	2	0	2	26
ENSMUSG00000074753	Gm14092	0	0	0	0	0	0	0	0	0	0	0	0	0	0	0	0	0	0	0	0	0	0	0	0	0	0	0	0	0	0	0	0	0	0	0	0	0	0	0	0	0	0	0	0	0	0	0	0
ENSMUSG00000074754	Gm561	0	0	0	0	0	0	0	0	0	0	0	0	0	0	0	0	0	14	0	0	0	0	0	0	0	210	0	0	0	44	0	0	0	0	0	3	0	2	7	0	0	0	0	0	1	0	16	3
ENSMUSG00000080300	Spin2-ps1	0	0	0	0	0	0	0	0	0	0	0	0	0	0	0	0	0	0	0	0	0	0	0	0	0	0	0	0	0	0	0	0	0	0	0	0	0	0	0	0	0	0	0	0	0	0	0	0
ENSMUSG00000008789	Ceacam5	0	0	0	0	0	0	0	0	0	0	0	0	0	0	0	0	0	0	0	0	0	0	0	0	0	0	0	0	0	0	0	0	0	0	0	0	0	0	0	0	0	0	0	0	0	0	0	0
ENSMUSG00000017007	Rbpjl	0	0	0	0	0	0	0	0	0	0	0	0	0	0	0	0	0	0	0	0	0	0	0	0	0	0	0	0	0	0	0	0	0	0	0	0	0	0	0	0	0	0	0	0	0	0	0	0
ENSMUSG00000017004	Svs5	0	0	0	0	0	0	0	0	0	0	0	0	0	0	0	0	0	0	0	0	0	0	0	0	0	0	0	0	0	0	0	0	0	0	0	0	0	0	0	0	0	0	0	0	0	0	0	0
ENSMUSG00000017002	Slpi	0	0	0	0	0	0	0	0	0	0	0	0	0	0	0	0	0	0	0	0	0	0	0	0	0	0	0	0	0	0	0	0	0	0	0	0	0	0	0	0	0	0	0	0	0	0	0	0
ENSMUSG00000017003	Svs3a	0	0	0	0	0	0	0	0	0	0	0	0	0	0	0	0	0	0	0	0	0	0	0	0	0	0	0	0	0	0	0	0	0	0	0	0	0	0	0	0	0	0	0	0	0	0	0	0
ENSMUSG00000017000	Svs6	0	0	0	0	0	0	0	0	0	0	0	0	0	0	0	0	0	0	0	0	0	0	0	0	0	0	0	0	0	0	0	0	0	0	0	0	0	0	0	0	0	0	0	0	0	0	0	0
ENSMUSG00000017009	Sdc4	0	0	0	183	0	0	0	0	0	0	0	0	0	0	0	555	9	0	0	0	0	0	0	0	0	0	0	34	0	0	0	0	0	0	0	0	23	0	23	25	0	0	0	0	0	0	0	0
ENSMUSG00000079266	Gm6490	0	0	0	0	0	0	0	0	0	0	0	0	0	0	0	0	0	0	0	0	0	0	0	0	0	0	0	0	0	0	0	0	0	0	0	0	0	0	0	0	0	0	0	0	0	0	0	0
ENSMUSG00000046603	Tcaim	0	0	0	0	0	0	0	0	0	0	0	0	0	0	0	0	4	0	0	0	0	22	0	0	0	0	18	0	0	0	0	0	0	0	0	0	0	3	0	0	0	0	0	0	0	0	0	0
ENSMUSG00000079264	Gm11077	0	0	0	0	0	0	0	0	0	0	0	0	0	0	0	0	0	0	0	0	0	0	0	0	0	0	0	0	0	0	0	0	0	0	0	0	0	0	0	0	0	0	0	0	0	0	0	0
ENSMUSG00000079265	Gm8257	0	0	0	0	0	0	0	0	0	0	0	0	0	0	0	0	0	0	0	0	0	0	0	0	0	0	0	0	0	0	0	0	0	0	0	0	0	0	0	0	0	0	0	0	0	0	0	0
ENSMUSG00000079262	Slco1a6	0	0	0	0	0	0	0	0	0	0	0	0	0	0	0	0	0	0	0	0	0	0	0	0	0	0	0	0	0	0	0	0	0	0	0	0	0	0	0	0	0	0	0	0	0	0	0	0
ENSMUSG00000046607	Hrk	0	0	0	791	0	117	0	0	0	193	0	88	0	0	0	0	0	0	0	1	0	1	0	19	0	0	0	0	0	0	0	1	0	0	0	0	0	0	0	0	0	0	0	0	0	0	0	0
ENSMUSG00000079260	Tmppe	0	0	0	0	0	0	0	0	0	0	0	0	0	0	0	0	0	0	0	0	0	0	0	0	0	0	0	0	0	0	0	0	0	0	0	0	0	0	0	0	0	0	0	0	0	0	7	0
ENSMUSG00000046605	B3gntl1	0	0	0	0	0	0	0	0	0	3	3	0	39	0	0	10	0	0	0	0	0	81	0	0	0	0	0	0	0	0	0	0	0	0	0	0	0	3	0	0	0	0	0	0	0	0	0	0
ENSMUSG00000079269	Gm3676	0	0	0	0	0	0	0	0	0	0	0	0	0	0	0	0	0	0	0	0	0	0	0	0	0	0	0	0	0	0	0	0	0	0	0	0	0	0	0	0	0	0	0	0	0	0	0	0
ENSMUSG00000015533	Itga2	0	0	0	0	0	0	0	0	0	0	0	0	0	0	0	0	0	0	0	0	0	0	0	0	0	0	0	0	0	0	0	0	0	0	0	0	0	0	0	0	0	0	0	0	0	0	0	0
ENSMUSG00000015536	Mocs2	0	0	2	0	0	0	0	0	0	130	0	0	0	38	9	0	8	0	0	0	222	0	118	0	0	281	0	0	0	287	0	0	0	0	0	2	0	2	7	217	10	0	105	132	38	9	23	0
ENSMUSG00000085665	Gm12059	0	0	0	0	0	19	0	0	0	0	0	30	0	0	0	0	0	0	0	0	0	0	0	0	0	0	0	0	0	0	0	0	0	0	0	0	0	2	0	0	1	0	0	0	0	0	0	0
ENSMUSG00000045555	Mettl24	0	0	0	0	0	0	0	0	0	0	0	0	0	0	0	0	0	0	0	0	0	0	0	0	0	0	0	0	0	0	0	0	0	0	0	0	15	0	0	0	0	0	0	0	0	0	0	0
ENSMUSG00000082817	Gm16428	0	0	0	0	0	0	0	0	0	0	0	0	0	0	0	0	0	0	0	0	0	0	0	0	0	0	0	0	0	0	0	0	0	0	0	0	0	0	0	0	0	0	0	0	0	0	0	0
ENSMUSG00000099419	1700001D01Rik	0	0	0	0	0	0	0	0	0	0	0	0	0	5	0	0	0	0	0	0	0	0	0	0	0	0	0	0	0	0	0	0	0	0	0	0	0	0	0	0	0	0	0	0	0	0	0	0
ENSMUSG00000099418	Gm6657	0	0	0	0	0	0	0	0	0	0	0	0	0	0	0	0	0	0	0	0	0	0	0	0	0	0	0	0	0	0	0	0	0	0	0	0	0	0	0	0	0	0	0	0	0	0	0	0
ENSMUSG00000099417	1700028B04Rik	0	0	0	0	0	0	0	0	0	0	0	0	0	0	0	0	0	0	0	0	0	0	0	0	0	0	0	0	0	0	0	0	0	0	0	0	0	0	0	0	0	0	0	0	0	0	0	0
ENSMUSG00000099416	Gm28540	0	0	0	0	0	0	0	0	0	0	0	0	0	0	0	0	0	0	0	0	0	0	0	0	0	0	0	0	0	0	0	0	0	0	0	0	0	0	0	0	0	0	0	0	0	0	0	0
ENSMUSG00000099415	Gm29285	0	0	0	0	0	0	0	0	0	0	0	0	0	0	0	0	0	0	0	0	0	0	0	0	0	0	0	0	0	0	0	0	0	0	0	0	0	0	0	0	0	0	0	0	0	0	0	0
ENSMUSG00000099414	Gm28113	0	0	0	0	0	0	0	0	0	0	0	0	0	0	0	0	0	0	0	0	0	0	0	0	0	0	0	0	0	0	0	0	0	0	0	0	0	0	0	0	0	0	0	0	0	0	0	0
ENSMUSG00000099413	Gm17767	0	0	0	0	0	0	0	0	0	0	0	0	0	0	0	0	0	0	0	0	0	0	0	0	0	0	0	0	0	0	0	0	0	0	0	0	0	0	0	0	0	0	0	0	0	0	0	0
ENSMUSG00000045559	Olfr827	0	0	0	0	0	0	0	0	0	0	0	0	0	0	0	0	0	0	0	0	0	0	0	0	0	0	0	0	0	0	0	0	0	0	0	0	0	0	0	0	0	0	0	0	0	0	0	0
ENSMUSG00000099410	Gm29355	0	0	0	0	0	0	0	0	0	0	0	0	0	0	0	0	0	0	0	0	0	0	0	0	0	0	0	0	0	0	0	0	0	0	0	0	0	0	0	0	0	0	0	0	0	0	0	0
ENSMUSG00000002633	Shh	0	0	0	0	0	0	0	0	0	0	0	0	0	0	0	11	0	0	0	0	0	0	0	0	0	0	0	6	0	0	0	0	0	0	0	0	0	6	0	0	2	0	0	0	0	0	0	0
ENSMUSG00000002635	Pdcd2l	0	210	2	0	0	477	2	241	117	0	2	518	0	52	0	5	0	0	0	0	0	0	12	0	26	287	11	1	0	0	165	0	0	0	0	8	0	0	0	34	0	52	0	1	8	0	0	12
ENSMUSG00000000673	Haao	0	0	0	0	0	0	0	0	0	0	0	0	0	0	0	0	0	0	0	0	0	0	0	0	0	0	0	0	0	0	0	0	0	0	0	0	0	0	0	0	0	0	0	0	0	0	0	0
ENSMUSG00000044600	Smim7	999	1	0	0	1	1	2	1290	0	339	0	0	234	0	25	382	23	51	148	0	199	47	0	0	0	0	0	0	0	0	0	0	0	0	0	65	828	8	91	479	0	154	222	0	4	0	68	0
ENSMUSG00000041078	Grid1	0	0	0	0	0	0	0	0	0	0	0	0	0	0	0	0	0	0	0	0	0	0	0	0	0	0	0	0	0	0	0	0	0	0	0	0	14	0	0	0	0	0	47	0	0	0	0	0
ENSMUSG00000041079	Rwdd2b	0	0	0	0	0	0	0	0	0	0	29	0	0	0	0	0	0	0	0	0	0	0	0	0	0	0	0	0	0	0	0	0	0	0	0	0	0	0	0	0	0	0	0	0	0	0	0	0
ENSMUSG00000008129	4930432K21Rik	0	0	0	0	0	0	0	0	0	0	0	0	0	0	0	0	0	0	0	0	0	0	0	0	0	0	0	0	0	0	0	0	0	0	0	0	0	0	0	0	0	0	0	0	0	0	0	0
ENSMUSG00000041075	Fzd7	0	0	0	0	0	1	0	0	0	0	0	0	0	0	0	0	0	0	0	0	0	0	0	0	0	0	0	163	0	0	0	0	0	0	0	0	0	0	0	0	0	0	0	0	0	0	0	0
ENSMUSG00000041073	Nacad	373	0	0	0	0	127	0	0	0	0	0	127	138	1	0	0	0	0	0	0	0	0	0	116	0	0	0	195	0	1	262	0	0	0	0	0	301	0	0	0	0	0	0	0	7	0	0	0
ENSMUSG00000041380	Htr2c	0	0	0	0	0	0	0	0	0	0	0	0	0	0	0	0	0	0	0	0	0	0	0	72	0	0	0	0	0	0	0	0	0	0	0	0	0	0	0	0	0	0	0	0	0	6	0	11
ENSMUSG00000079480	Pin4	12	0	0	1	0	0	0	6	0	0	0	0	0	0	0	8	0	3	0	0	0	5	0	0	0	12	0	3	0	0	0	0	0	0	0	0	0	0	0	1	0	0	0	11	3	0	6	0
ENSMUSG00000079481	Nhsl2	0	0	0	64	0	0	0	0	2	0	0	0	0	0	0	0	0	0	0	0	0	0	0	12	22	136	0	0	0	0	0	0	0	5	0	0	0	0	0	0	0	0	0	0	2	0	22	11
ENSMUSG00000079487	Med12	0	0	30	0	0	0	0	0	0	0	0	0	0	0	0	0	0	0	0	1	0	0	0	0	0	0	193	0	0	0	0	0	0	0	0	9	0	0	0	0	0	0	0	1	0	0	5	0
ENSMUSG00000079484	Phyhd1	343	0	0	0	0	22	0	0	0	0	0	20	0	153	0	949	13	2	0	0	1	0	0	0	0	0	0	69	0	0	0	0	0	0	0	0	0	0	43	0	0	0	0	0	3	4	0	0
ENSMUSG00000081893	Gm13273	0	0	0	0	0	0	0	0	0	0	0	0	0	0	0	0	0	0	0	0	0	0	0	0	0	0	0	0	0	0	0	0	0	0	0	0	0	0	0	0	0	0	0	0	0	0	0	0
ENSMUSG00000079489	C030013D06Rik	0	0	0	0	0	0	0	0	0	0	0	0	0	0	0	0	0	0	0	0	0	0	0	0	0	0	0	0	0	0	0	0	0	0	0	0	0	0	0	0	0	0	0	0	0	0	0	0
ENSMUSG00000079271	1700049E17Rik1	0	0	0	0	0	0	0	0	0	0	0	0	0	0	0	0	0	0	0	0	0	0	0	0	0	0	0	0	0	0	0	0	0	0	0	0	0	0	0	0	0	0	0	0	0	0	0	0
ENSMUSG00000014725	Adam28	0	0	0	0	0	0	0	0	0	0	0	0	0	0	0	0	0	0	0	0	0	0	0	0	0	0	0	0	0	0	0	0	0	0	0	0	0	0	0	0	0	0	0	0	0	0	0	0
ENSMUSG00000058163	Gm5431	0	0	0	0	0	0	0	0	0	0	0	0	0	0	1	70	0	0	0	0	0	0	0	0	0	0	0	0	0	0	0	0	0	0	0	0	0	0	0	0	0	0	0	0	0	0	0	0
ENSMUSG00000000093	Tbx2	0	0	0	0	0	0	0	0	0	0	0	0	0	0	0	0	0	0	0	0	0	0	0	0	0	0	0	0	0	0	0	0	0	0	0	0	0	0	0	0	0	0	0	0	0	0	0	0
ENSMUSG00000050772	Olfr1124	0	0	0	0	0	0	0	0	0	0	0	0	0	0	0	0	0	0	0	0	0	0	0	0	0	0	0	0	0	0	0	0	0	0	0	0	0	0	0	0	0	0	0	0	0	0	0	0
ENSMUSG00000000094	Tbx4	0	0	0	0	0	0	0	0	0	0	0	0	0	0	0	0	0	0	0	0	0	0	0	0	0	0	0	0	0	0	0	0	0	0	0	0	0	0	0	0	0	0	0	0	0	0	0	0
ENSMUSG00000050777	Tmem37	0	0	0	0	0	0	0	0	0	0	0	0	0	0	2	0	0	0	0	0	0	0	0	0	0	0	0	0	0	0	0	0	0	0	0	0	0	0	0	0	0	0	0	0	0	0	0	0
ENSMUSG00000050776	Olfr1317	0	0	0	0	0	0	0	0	0	0	0	0	0	0	0	0	0	0	0	0	0	0	0	0	0	0	0	0	0	0	0	0	0	0	0	0	0	0	0	0	0	0	0	0	0	0	0	0
ENSMUSG00000040389	Wdr47	338	0	0	0	147	0	0	0	0	576	0	0	0	11	5	0	0	79	0	0	2	38	0	0	495	301	0	178	0	0	0	0	0	0	0	0	17	1	29	318	0	0	52	754	5	1	31	0
ENSMUSG00000040385	Ppp1ca	295	789	581	1195	0	651	1	817	1648	1	3	613	472	446	35	1062	33	183	0	1416	670	327	189	0	523	873	394	372	0	0	1	6	0	1	1	94	764	45	150	456	19	52	468	339	29	22	174	70
ENSMUSG00000040387	Klhl32	122	0	0	0	0	0	0	1	0	169	1	0	367	0	0	0	0	411	0	0	0	2	0	0	0	0	0	129	0	0	0	0	0	0	0	0	80	0	0	138	0	179	0	0	0	0	0	0
ENSMUSG00000040380	Cbln3	0	0	0	0	0	0	0	0	0	0	0	0	0	0	0	0	0	0	0	0	0	0	0	0	0	0	0	0	0	0	0	0	0	0	0	0	0	0	0	0	0	0	0	0	0	0	0	0
ENSMUSG00000040383	Aqr	0	0	0	0	0	0	0	0	397	0	0	0	0	0	0	0	0	0	1	0	0	0	28	0	0	0	0	28	0	0	0	0	0	0	0	0	0	0	0	21	17	0	1	0	2	3	0	0
ENSMUSG00000041923	Nol4	0	0	0	0	0	0	0	0	0	0	0	0	0	1	0	0	2	0	0	0	0	5	0	0	0	0	0	11	0	0	0	5	0	0	2	0	0	0	0	4	0	0	6	622	17	0	33	70
ENSMUSG00000041920	Slc16a6	0	0	0	0	0	0	0	0	0	0	0	0	86	82	0	0	0	0	0	0	0	0	0	0	0	0	0	0	0	0	0	0	0	0	1	0	0	0	4	0	0	0	0	397	0	0	0	0
ENSMUSG00000041921	Metap1d	0	0	0	0	352	0	0	0	0	0	0	0	0	177	0	0	0	0	0	0	0	0	0	0	0	0	0	92	1	417	0	0	3	0	0	0	0	0	0	0	0	248	94	0	0	0	0	0
ENSMUSG00000041926	Rnpep	0	0	0	0	0	209	0	0	0	217	0	213	0	0	0	230	0	0	0	0	525	0	0	0	0	0	0	4	0	127	272	1	1	1	0	22	629	22	0	0	0	0	60	0	2	0	0	0
ENSMUSG00000090150	Acad11	0	0	0	0	0	1	0	0	0	0	21	0	1	0	0	0	0	0	0	0	0	0	0	0	0	0	14	211	0	0	0	0	0	0	0	0	0	0	0	0	0	0	0	0	0	0	9	0
ENSMUSG00000055691	Gja6	0	0	0	0	0	0	0	0	0	0	0	0	0	0	0	0	0	0	0	0	0	0	0	0	0	0	0	0	0	0	0	0	0	0	0	0	0	0	0	0	0	0	4	0	0	0	0	0
ENSMUSG00000055692	Tmem191c	0	127	3	0	0	217	0	191	0	379	29	263	0	64	21	83	0	0	0	0	0	0	0	0	5	0	0	151	0	143	126	0	0	0	0	48	267	0	0	0	0	0	80	0	0	12	13	30
ENSMUSG00000040037	Negr1	0	0	3	0	0	0	2	748	29	2	0	0	0	0	0	78	0	0	0	0	0	2	128	2	0	0	0	40	0	0	0	0	0	0	0	0	28	0	7	0	10	1	0	0	5	0	58	2
ENSMUSG00000040035	Disp2	0	0	0	0	0	0	0	302	0	0	0	0	0	179	0	0	0	0	0	0	623	31	19	32	0	0	0	1	0	0	0	0	0	1	0	0	0	0	0	60	0	0	101	0	10	0	4	20
ENSMUSG00000040034	Nup43	0	0	0	0	0	0	0	0	71	0	0	0	0	0	0	134	0	0	0	0	0	0	0	0	0	126	0	0	0	0	0	0	0	0	0	0	0	0	0	0	0	0	0	0	0	0	0	0
ENSMUSG00000040033	Stat2	0	0	0	0	0	0	0	0	0	0	0	0	0	0	0	49	0	0	0	0	0	0	0	0	0	0	86	0	0	0	0	0	0	0	0	0	0	33	0	20	0	0	0	0	0	0	0	0
ENSMUSG00000094891	Olfr55	0	0	0	0	0	0	0	0	0	0	0	0	0	0	0	0	0	0	0	0	0	0	0	0	0	0	0	0	0	0	0	0	0	0	0	0	0	0	0	0	0	0	0	0	0	0	0	0
ENSMUSG00000094892	Vmn2r101	0	0	0	0	0	0	0	0	0	0	0	0	0	0	0	0	0	0	0	0	0	0	0	0	0	0	0	0	0	0	0	0	0	0	0	0	0	0	0	0	0	0	0	0	0	0	0	0
ENSMUSG00000094893	Gm4791	0	0	0	0	0	0	0	0	0	0	0	0	0	0	0	0	0	0	0	0	0	0	0	0	0	0	0	0	0	0	0	0	0	0	0	0	0	0	0	0	0	0	0	0	0	0	0	0
ENSMUSG00000061740	Cyp2d22	0	0	0	0	0	0	0	0	0	0	0	0	0	0	0	0	0	0	0	0	0	0	0	0	0	0	0	0	0	0	0	0	0	0	0	0	0	0	0	0	0	0	0	0	0	0	0	0
ENSMUSG00000061742	Slc22a12	0	0	0	0	0	0	0	0	0	0	0	0	0	0	0	0	0	0	0	0	0	0	0	0	0	0	0	0	0	0	0	0	0	0	0	0	0	0	0	0	0	63	0	0	0	0	0	0
ENSMUSG00000006711	D130043K22Rik	0	0	0	0	0	0	0	0	0	0	0	0	0	0	0	6	0	0	0	0	0	0	155	0	5	0	193	7	0	0	0	1	0	0	0	0	0	13	72	0	23	115	0	4	0	0	0	0
ENSMUSG00000101791	2210011K15Rik	0	0	0	0	0	0	0	0	0	0	0	0	0	0	0	0	0	0	0	0	0	0	0	0	0	0	0	0	0	0	0	0	0	0	0	0	0	0	0	0	0	0	0	0	0	0	0	0
ENSMUSG00000105925	Gm43846	0	0	0	0	0	0	0	0	0	0	0	0	0	0	0	0	0	0	0	0	0	0	0	0	0	0	0	0	0	0	0	0	0	0	0	0	0	0	0	0	0	0	0	0	0	0	0	0
ENSMUSG00000105926	Gm43386	0	0	0	0	0	0	0	0	0	0	0	0	0	0	0	0	0	0	0	0	0	0	0	0	0	0	0	0	0	0	0	0	0	0	0	0	0	0	0	0	0	0	0	0	0	0	0	0
ENSMUSG00000105923	A830019L24Rik	0	0	0	0	0	0	0	0	0	0	0	0	0	0	0	0	0	0	0	0	0	0	0	0	0	0	0	0	0	0	0	0	0	0	0	14	0	0	0	0	0	0	0	0	0	0	0	0
ENSMUSG00000105922	Gm42769	0	0	0	0	0	0	0	0	0	0	0	0	0	0	0	0	0	0	0	0	0	1	0	0	15	0	0	0	0	0	0	0	0	0	0	0	0	1	2	0	0	2	43	0	0	0	0	0
ENSMUSG00000105929	Gm43693	0	0	0	0	0	0	0	0	0	0	0	0	0	0	0	0	0	0	0	0	0	0	0	0	0	0	0	0	0	0	0	0	0	0	0	0	0	0	0	0	0	0	0	0	0	0	0	0
ENSMUSG00000057924	Gm10033	0	0	0	0	0	0	0	0	0	0	0	0	0	0	0	0	0	0	0	0	0	0	0	0	0	0	0	0	0	0	0	0	0	0	0	0	0	0	0	0	0	0	0	0	0	0	0	0
ENSMUSG00000015095	Fbxw5	0	0	0	0	1	3	0	376	292	0	0	0	0	0	0	0	4	129	0	0	0	0	47	0	0	0	0	0	0	0	344	0	0	0	0	18	296	1	67	0	0	167	0	0	11	15	0	0
ENSMUSG00000015094	Npdc1	0	142	25	3	0	297	0	585	0	36	4	318	236	69	11	136	3	35	0	638	415	70	0	4	0	193	0	134	1	0	0	0	1	6	1	83	1585	87	0	250	0	63	12	52	26	0	28	36
ENSMUSG00000015093	Clic3	0	0	0	0	0	0	0	0	0	0	0	0	0	0	0	0	0	0	0	0	0	0	0	0	0	0	0	0	0	0	0	0	0	0	0	0	0	0	0	0	0	0	0	0	0	0	0	0
ENSMUSG00000015092	Edf1	495	365	118	1	0	0	0	0	399	66	5	0	115	35	19	214	13	75	0	0	127	59	44	62	0	239	116	73	17	167	105	1	0	8	0	30	206	8	73	32	10	66	53	76	27	14	38	16
ENSMUSG00000015090	Ptgds	0	0	0	0	0	0	0	0	0	0	0	0	0	286	5	0	0	18	0	0	0	172	0	0	0	0	0	0	0	0	0	0	0	0	0	0	0	0	78	0	15	23	37	1	43	37	19	34
ENSMUSG00000094277	Gm21726	0	0	0	0	0	0	0	0	0	0	0	0	0	0	0	0	0	0	0	0	0	0	0	0	0	0	0	0	0	0	0	0	0	0	0	0	0	0	0	0	0	0	0	0	0	0	0	0
ENSMUSG00000094271	Gm13290	0	0	0	0	0	0	0	0	0	0	0	0	0	0	0	0	0	0	0	0	0	0	0	0	0	0	0	0	0	0	0	0	0	0	0	0	0	0	0	0	0	0	0	0	0	0	0	0
ENSMUSG00000094273	Gm10922	0	0	0	0	0	0	0	0	0	0	0	0	0	0	0	0	0	0	0	0	0	0	0	0	0	0	0	0	0	0	0	0	0	0	0	0	0	0	0	0	0	0	0	0	0	0	0	0
ENSMUSG00000056342	Usp34	107	0	53	0	0	63	0	450	14	0	0	54	16	105	1	0	0	20	0	184	0	0	0	20	55	0	325	61	0	46	0	6	0	0	0	25	215	4	0	35	41	11	153	170	26	3	8	46
ENSMUSG00000038372	Gmds	0	0	0	0	0	0	0	0	0	0	0	0	0	0	0	0	0	0	0	0	0	0	0	0	142	0	0	0	0	0	0	0	0	0	0	0	0	0	0	0	4	0	0	0	0	0	0	0
ENSMUSG00000047564	Krtap3-1	0	0	0	0	0	0	0	0	0	0	0	0	0	0	0	0	0	0	0	0	0	0	0	0	0	0	0	0	0	0	0	0	0	0	0	0	0	0	0	0	0	0	0	0	0	0	0	0
ENSMUSG00000047565	Acot10	2	0	0	0	0	0	0	0	0	0	0	0	0	7	0	16	0	0	0	0	0	0	0	0	0	0	0	0	0	0	0	0	0	0	0	0	28	0	0	0	0	0	0	0	0	0	0	0
ENSMUSG00000047562	Mmp10	0	0	0	0	0	0	0	0	0	0	0	0	0	0	0	0	0	0	0	0	0	0	0	0	0	0	0	0	0	0	0	0	0	0	0	0	0	0	0	0	0	0	0	0	0	0	0	0
ENSMUSG00000057691	Zfp746	0	0	0	0	0	414	0	0	0	0	0	399	0	0	0	0	0	1	0	0	0	0	0	0	0	0	0	3	0	0	0	0	0	0	0	0	48	0	0	0	0	0	0	0	14	0	0	0
ENSMUSG00000057697	Vmn1r53	0	0	0	0	0	0	0	0	0	0	0	0	0	0	0	0	0	0	0	0	0	0	0	0	0	0	0	0	0	0	0	0	0	0	0	0	0	0	0	0	0	0	0	0	0	0	0	0
ENSMUSG00000057699	Tas2r131	0	0	0	0	0	0	0	0	0	0	0	0	0	0	0	0	0	0	0	0	0	0	0	0	0	0	0	0	0	0	0	0	0	0	0	0	0	0	0	0	0	0	0	0	0	0	0	0
ENSMUSG00000085401	Slc39a1-ps	0	0	0	0	0	0	0	0	0	0	0	0	7	0	0	0	0	0	0	0	0	0	0	0	0	0	0	0	0	0	0	0	0	0	0	0	0	0	0	0	0	0	0	0	0	0	0	0
ENSMUSG00000085400	Pard3bos3	0	0	0	0	0	0	0	0	0	0	0	0	0	0	0	0	0	0	0	0	0	0	0	0	0	0	0	0	0	0	0	0	0	0	0	0	0	0	0	0	0	0	0	0	0	0	0	0
ENSMUSG00000085403	Gm13068	0	0	0	0	122	0	0	0	0	0	0	0	14	8	0	23	0	0	0	0	0	0	0	0	0	0	0	9	0	0	0	0	0	0	0	4	0	0	9	17	0	0	0	0	0	0	0	0
ENSMUSG00000085402	Gm12111	0	0	0	0	0	0	0	0	0	0	0	0	0	0	0	0	0	0	0	0	0	0	0	0	0	0	0	0	0	0	0	0	0	0	0	0	0	0	0	0	0	0	0	0	0	0	0	0
ENSMUSG00000085405	4930441J16Rik	0	0	0	0	0	0	0	0	0	0	0	0	0	0	0	0	0	0	0	0	0	0	0	0	0	0	0	0	0	0	0	0	0	0	0	0	0	0	0	0	0	0	0	0	0	0	0	0
ENSMUSG00000085404	Gm12909	0	0	0	0	0	0	0	0	0	0	0	0	0	0	0	0	0	0	0	0	0	0	0	0	0	0	0	0	0	0	0	0	0	0	0	0	0	0	0	0	0	0	0	0	0	0	0	0
ENSMUSG00000085407	1700095J03Rik	0	0	0	0	0	0	0	0	0	0	0	0	0	0	0	0	0	0	0	0	0	0	0	0	0	0	0	0	0	0	0	0	0	0	0	0	0	0	0	0	0	0	0	0	0	0	0	0
ENSMUSG00000085409	Gm16155	0	0	0	0	0	0	0	0	0	0	0	0	0	0	0	0	0	0	0	0	0	0	0	0	0	0	0	0	0	0	0	0	0	0	0	0	0	0	0	0	0	0	0	0	0	0	0	0
ENSMUSG00000085408	C530005A16Rik	0	0	0	0	0	0	0	0	0	0	0	0	0	0	0	0	0	0	0	0	0	0	0	0	0	0	0	0	0	0	0	0	0	1	0	0	0	2	0	153	0	0	0	0	0	0	0	0
ENSMUSG00000053332	Gas5	46	288	252	694	178	467	8	1099	1011	374	30	544	309	136	26	158	16	368	25	0	188	70	96	24	245	177	395	123	8	181	208	12	0	11	1	60	286	80	80	309	28	181	251	166	27	17	118	45
ENSMUSG00000053333	Dis3l2	0	0	0	0	0	574	1	35	0	323	0	580	0	132	0	0	0	0	0	0	0	0	0	0	0	0	0	2	0	67	0	0	0	0	0	0	0	0	0	0	0	7	0	0	0	0	0	0
ENSMUSG00000053334	Ficd	0	0	0	0	0	0	0	0	0	0	0	0	0	0	0	0	0	0	0	0	0	0	0	0	0	0	0	0	0	0	0	0	0	0	0	16	0	0	0	0	0	0	0	0	0	0	0	0
ENSMUSG00000038845	Phb	1	0	39	0	0	0	0	0	0	0	0	0	0	0	0	0	0	0	16	0	0	0	0	0	0	16	1	27	0	0	0	0	0	0	0	0	0	14	0	7	0	61	0	0	2	0	10	0
ENSMUSG00000038844	Kif16b	0	0	0	0	0	0	0	0	0	0	0	0	0	0	0	0	0	0	0	0	0	0	0	65	0	0	0	0	0	0	0	3	0	0	0	0	0	0	0	0	0	0	0	0	0	0	0	0
ENSMUSG00000038840	Birc7	0	0	0	0	0	0	0	0	0	0	0	0	0	0	0	0	0	0	0	0	0	0	0	0	0	0	0	0	0	0	0	0	0	0	0	0	0	0	0	0	0	0	0	0	0	0	0	0
ENSMUSG00000038843	Gcnt1	0	0	0	0	0	0	0	0	0	0	0	0	4	0	0	0	5	0	0	0	0	0	0	0	0	0	0	0	0	0	0	0	0	0	0	0	0	0	0	0	0	0	0	0	0	0	0	0
ENSMUSG00000038848	Ythdf1	0	303	94	0	1003	0	0	445	0	425	0	0	0	0	0	0	0	0	0	0	0	32	0	0	49	0	0	94	0	0	0	0	0	0	0	0	98	0	0	139	0	32	0	0	3	3	0	0
ENSMUSG00000076865	Trdv2-1	0	0	0	0	0	0	0	0	0	0	0	0	0	0	0	0	0	0	0	0	0	0	0	0	0	0	0	0	0	0	0	0	0	0	0	0	0	0	0	0	0	0	0	0	0	0	0	0
ENSMUSG00000076864	Trdv1	0	0	0	0	0	0	0	0	0	0	0	0	0	0	0	0	0	0	0	0	0	0	0	0	0	0	0	0	0	0	0	0	0	0	0	0	0	0	0	0	0	0	0	0	0	0	0	0
ENSMUSG00000076867	Trdv4	0	0	0	0	0	0	0	0	0	0	0	0	0	0	0	0	0	0	0	0	0	0	0	0	0	0	0	0	0	0	0	0	0	0	0	0	0	0	0	0	0	0	0	0	0	0	0	0
ENSMUSG00000076866	Trdv2-2	0	0	0	0	0	0	0	0	0	0	0	0	0	0	0	0	0	0	0	0	0	0	0	0	0	0	0	0	0	0	0	0	0	0	0	0	0	0	2	0	0	0	0	0	0	0	0	0
ENSMUSG00000076861	Trav18	0	0	0	0	0	0	0	0	0	0	0	0	0	0	0	0	0	0	0	0	0	0	0	0	0	0	0	0	0	0	0	0	0	0	0	0	0	0	0	0	0	0	0	0	0	0	0	0
ENSMUSG00000076863	Trav21-dv12	0	0	0	0	0	0	0	0	0	0	0	0	0	0	0	0	0	0	0	0	0	0	0	0	0	0	0	0	0	0	0	0	0	0	0	0	0	0	0	0	0	0	0	0	0	0	0	0
ENSMUSG00000102825	Gm36990	0	0	0	0	0	0	0	0	0	0	0	0	0	0	0	0	0	0	0	0	0	0	0	0	0	0	0	0	0	0	0	0	0	0	0	0	0	0	0	0	0	0	0	0	0	0	0	0
ENSMUSG00000018362	Kpna2	28	50	0	0	0	69	0	0	0	141	12	57	23	0	0	13	0	0	51	0	59	70	0	0	22	133	52	12	0	0	0	0	0	0	0	4	42	0	0	25	0	16	36	0	1	0	11	0
ENSMUSG00000018363	Smurf2	0	0	0	0	0	0	0	0	0	0	0	0	0	0	0	12	0	0	0	0	0	142	0	1	0	0	0	12	0	0	0	0	0	0	0	0	164	0	0	0	0	0	0	0	0	0	0	0
ENSMUSG00000087295	Gm11193	0	0	0	0	0	0	0	0	0	0	0	0	0	32	0	28	0	0	0	0	0	0	0	0	0	0	0	0	0	0	0	0	0	0	0	0	0	0	0	0	0	0	0	0	0	0	0	8
ENSMUSG00000016018	Skiv2l2	0	0	0	0	0	0	0	0	0	0	84	0	0	0	0	81	0	0	0	0	0	0	0	0	0	0	0	90	0	0	0	0	0	0	0	0	7	0	2	303	0	0	0	6	7	0	80	0
ENSMUSG00000066571	4931406P16Rik	0	0	0	0	0	0	0	349	49	0	0	0	0	33	0	33	0	0	0	0	64	0	0	0	0	0	0	82	0	0	0	17	0	0	0	0	0	0	1	0	5	86	305	0	0	0	14	0
ENSMUSG00000103438	Gm36991	0	0	0	0	0	0	0	0	0	0	0	0	0	0	0	0	0	0	0	0	0	0	0	0	0	0	0	0	0	0	0	0	0	0	0	0	0	0	0	0	0	0	0	0	0	0	0	0
ENSMUSG00000103435	Gm36992	0	0	0	0	0	0	0	0	0	0	0	0	0	0	0	0	0	0	0	0	0	0	0	0	0	0	0	0	0	0	0	0	0	0	0	0	0	0	0	0	0	0	0	0	0	0	0	0
ENSMUSG00000103434	Gm36993	0	0	0	0	0	0	0	0	0	0	0	0	0	0	0	0	0	0	0	0	0	0	0	0	0	0	0	0	0	0	0	0	0	0	0	0	0	0	0	0	0	0	0	0	0	0	0	0
ENSMUSG00000103437	Gm36994	0	0	0	0	0	0	0	0	0	0	0	0	0	0	0	0	0	0	0	0	0	0	0	0	0	0	0	0	0	0	0	0	0	0	0	0	0	0	0	0	0	0	0	0	0	0	0	0
ENSMUSG00000103436	Gm36995	0	0	0	0	0	1	0	2	0	286	1	0	26	0	0	0	0	0	0	0	0	0	0	0	0	0	0	69	0	0	0	0	0	0	0	4	0	0	0	0	0	0	11	10	0	0	0	1
ENSMUSG00000103431	Gm30686	0	0	0	0	0	0	0	0	0	0	0	0	0	0	0	0	0	0	0	0	0	0	0	0	0	0	0	0	0	0	0	0	0	0	0	0	0	0	0	0	0	0	0	0	0	0	0	0
ENSMUSG00000103432	6720464F23Rik	0	0	0	0	0	0	0	0	0	0	0	0	0	0	0	0	0	0	0	0	0	0	0	51	0	0	0	0	0	0	0	0	0	0	0	0	0	0	0	0	0	5	0	0	0	0	0	0
ENSMUSG00000053593	Fate1	0	0	0	0	0	0	0	0	0	0	0	0	0	0	0	0	0	0	0	0	0	0	0	0	0	0	0	0	0	0	0	0	0	0	0	0	0	9	0	0	0	0	0	0	0	0	0	0
ENSMUSG00000033214	Slitrk5	1	0	69	0	0	0	0	590	0	4	0	0	0	4	2	90	0	22	0	0	12	0	0	0	15	0	743	0	0	0	0	0	0	0	1	6	191	0	2	100	17	3	0	0	11	2	8	22
ENSMUSG00000103778	Gm36930	0	0	0	0	0	0	0	0	0	0	0	0	0	0	0	0	0	0	0	0	0	0	0	0	0	0	0	0	0	0	0	0	0	0	0	0	0	0	0	0	0	0	0	0	0	0	0	0
ENSMUSG00000107530	RP24-243F8.7	0	0	0	0	0	0	0	0	0	0	0	0	0	0	0	0	0	0	0	0	0	0	0	0	0	0	0	0	0	0	0	0	0	0	0	0	0	0	0	0	0	0	0	0	0	0	0	0
ENSMUSG00000107531	RP23-89F9.3	0	0	0	0	0	0	0	0	0	34	0	0	0	0	0	0	0	0	0	0	0	0	0	8	0	0	0	0	0	0	0	0	0	0	0	0	0	0	0	0	0	0	0	0	0	0	0	0
ENSMUSG00000107534	RP23-100I21.3	0	0	0	0	0	0	0	0	0	0	0	0	0	0	0	0	0	0	0	0	0	0	0	0	0	0	0	0	0	0	0	0	0	0	0	0	0	0	0	0	0	0	0	0	0	0	0	0
ENSMUSG00000107535	RP23-42H18.6	0	0	0	0	0	0	0	0	0	0	0	0	0	0	0	0	0	0	0	0	0	0	0	0	0	0	0	0	0	0	0	0	0	0	0	0	0	0	0	0	0	0	0	0	0	0	0	0
ENSMUSG00000103777	Flg	0	0	0	0	0	0	0	0	0	0	0	0	0	0	0	0	0	0	0	0	0	0	0	0	0	0	0	0	0	0	0	0	0	0	0	0	0	0	0	0	0	0	0	0	0	0	0	0
ENSMUSG00000107538	RP23-79A7.3	0	0	0	0	0	0	0	0	0	0	0	0	0	0	0	0	0	0	0	0	0	0	0	0	0	0	0	0	0	0	0	0	0	0	0	0	0	0	0	0	0	0	0	0	0	0	0	0
ENSMUSG00000054640	Slc8a1	0	0	0	0	0	0	0	0	0	0	0	0	0	0	0	0	0	0	0	0	0	0	0	159	0	0	0	70	0	0	0	2	0	0	0	0	0	0	6	0	0	18	0	0	0	0	0	0
ENSMUSG00000064147	Rab44	0	0	0	0	0	0	0	0	0	0	0	0	0	0	0	0	0	0	0	0	0	0	0	0	0	0	0	0	0	0	0	0	0	0	0	0	0	0	0	0	0	0	0	0	0	0	0	0
ENSMUSG00000070464	Ccl26	0	0	0	0	0	0	0	0	0	0	0	0	0	0	0	0	0	0	0	0	0	0	0	0	0	0	0	0	0	0	0	0	0	0	0	0	0	0	0	0	0	0	0	0	0	0	0	0
ENSMUSG00000037001	Zfp39	0	0	0	0	0	0	0	0	0	0	0	0	0	0	0	0	0	0	0	0	0	0	0	0	0	1	0	0	0	0	0	0	0	0	0	0	0	0	0	0	2	0	0	0	0	0	0	0
ENSMUSG00000103772	Gm36933	0	0	0	0	0	0	0	0	0	0	0	0	0	0	0	0	0	0	0	0	0	0	0	0	0	0	0	0	0	0	0	0	0	0	0	0	0	0	0	0	0	0	0	0	0	0	0	0
ENSMUSG00000070462	Mesdc1	0	1	0	0	0	0	0	0	0	1	0	0	0	0	0	38	0	0	0	3	0	0	0	0	137	0	0	45	0	0	0	0	2	0	0	1	61	0	1	47	0	0	1	216	0	1	10	0
ENSMUSG00000048385	Scrt1	0	2	0	0	0	0	0	0	0	0	0	0	0	0	0	0	0	0	0	0	0	2	0	0	0	0	0	0	0	0	0	0	0	0	0	0	1	0	0	0	0	0	0	0	0	0	0	0
ENSMUSG00000099355	Gm29342	0	0	0	0	0	0	0	0	0	0	0	0	0	0	0	0	0	0	0	0	0	0	0	0	0	0	0	0	0	0	0	0	0	0	0	0	0	0	0	0	0	0	0	0	0	0	0	0
ENSMUSG00000048387	Osr1	0	0	0	0	0	0	0	0	0	0	0	0	0	0	0	0	0	0	0	0	0	0	0	0	0	0	0	0	0	0	0	0	0	0	0	0	0	0	0	0	0	0	0	0	0	0	0	0
ENSMUSG00000096129	Trav12d-2	0	0	0	0	0	0	0	0	0	0	0	0	0	0	0	0	0	0	0	0	0	0	0	0	0	0	0	0	0	0	0	0	0	0	0	0	0	0	0	0	0	0	0	0	0	0	0	0
ENSMUSG00000099350	Gm29623	0	0	0	0	0	0	0	0	0	0	0	0	0	0	0	0	0	0	0	0	0	0	0	0	0	0	0	0	0	0	0	0	0	0	0	0	0	0	0	0	0	0	0	0	0	0	0	0
ENSMUSG00000070461	9230112E08Rik	0	0	0	0	0	1	0	95	0	0	0	0	0	0	0	0	0	0	0	0	0	0	0	0	0	0	0	0	0	0	0	0	0	0	0	0	0	0	0	0	0	0	0	0	0	0	0	0
ENSMUSG00000099352	Gm28920	0	0	0	0	0	0	0	0	0	0	0	0	0	0	0	0	0	0	0	0	0	0	0	0	0	0	0	0	0	0	0	0	0	0	0	0	0	0	0	0	0	0	0	0	0	0	0	0
ENSMUSG00000099353	1700031M16Rik	0	0	0	0	0	0	0	0	0	0	0	0	0	0	0	0	0	0	0	0	0	0	0	0	0	0	0	0	0	0	0	0	0	0	0	0	0	0	0	0	0	0	0	0	0	0	0	0
[truncated: 32,746 more rows]
[truncated: 43 more columns]
