# Supplementary material for: Organization of corticocortical and thalamocortical top-down inputs in the primary visual cortex
Source: Nat Commun. 2024 May 27;15:4495. doi: 10.1038/s41467-024-48924-8 (PMC11130321; doi:10.1038/s41467-024-48924-8)
Supplement: Supplementary file 12 — Supplementary Data 9 [file 41467_2024_48924_MOESM12_ESM.xlsx]

## Sheet: gene_expression_counts
gene_id	gene_name	727_C1	727_C2	727_C3	727_C4	8-22_C2	8-22_C3	8-22_C4	8-22_C5	8-22_C6	8-23_C1	8-23_C2	8-23_C3	8-23_C5	8-23_C6	8-26_C2	8-27_C1	8-27_C2	8-27_C3	8-27_C4	8-27_C5	8-27_C6	810_C1	810_C2	810_C3	811_C1	811_C3	811_C4	822_C1_2	823_C4_2	826_C1	830_C1	830_C2	830_C3	830_C4	830_C5	830_C6	830_C7	830_C8	831_C1	831_C2	831_C3	831_C4	831_C5	831_C6	902_C1	902_C2	902_C3	902_C4
ENSMUSG00000028180	Zranb2	13.193	2.91926	11.6546	9.52356	23.5069	2.71666	0.930319	30.5691	34.123	0	47.9935	2.68412	42.5851	24.8228	32.0847	1.42609	2.06846	9.89637	0	0	2.1675	0	0.90997	2.27811	21.7171	36.5573	8.40789	21.7062	0	10.5502	0	19.2927	0	0	0	21.2565	17.051	6.01458	5.7479	0.847133	1.86859	4.55689	5.55689	2.84873	17.8982	19.7845	25.3344	8.99724
ENSMUSG00000028182	Lrriq3	0	0	0	0	0	0	0	0	0	0	0	0	0	0	0	0	0	0	0	0	0	0	0	0	0	0	0	0	0	0	0	0	0	0	0	0	0	0	0	0	0	0	1	0	0	0	0	0
ENSMUSG00000028185	Dnase2b	0	0	0	0	0	0	0	0	0	0	0	0	0	0	0	0	0	0	0	0	0	0	0	0	0	0	0	0	0	0	0	0	0	0	0	0	0	0	0	0	0	0	1	0	0	0	0	0
ENSMUSG00000028184	Adgrl2	0	0	39.609	0	0	0	0	6.36199	0	0.03008	0	0	1.95057	0	1.1824	0	0	0	0	0	0	0	7.62992	24.8619	0	0.2526	2.06061	6.16923	0	0	0	0	0	0	0	0	8.84237	3.36186	24.0741	0	22.4141	0	1	0	1.31919	0.956866	0	0
ENSMUSG00000028187	Rpf1	0	0	0	0	3.89026	0	0	0	100.435	0	23.6801	0	0	5.44414	0	19.8979	0	21.4447	0	0	0	0.740397	0	0	0	115.895	0	0	0	0	0	0	0	0	75.8179	0	46.3267	26.0247	2.32382	0	0	13.9183	14.9183	0.283682	0	0	0	0
ENSMUSG00000028186	Uox	0	0	0	0	0	0	0	0	0	0	0	0	0	0	0	0	0	0	0	0	0	0	0	0	0	0	0	0.224094	0	0	0	0	0	0	0	0	0	0	0	0	0	0	1	0	0	0	0	0
ENSMUSG00000028189	Ctbs	0	0	0	0	0	0	0	0	0	0	0	0	0	0	0	0	0	0	0	0	9.15385	0	0	0	0	0	0	0	0	0	0	0	0	0	0	0	0	0	0	0	0	0	1	0	0	0	0	0
ENSMUSG00000028188	Spata1	0	0	0	0	0	0	0	0	0	0	0	0	0.720976	0	0	0	0	0	0	0	0	0	0	0	0	0	0	0	0	0	0	0	0	0	0	0	0	0	0	0	0	12.992	13.992	0	0	0	0	0
ENSMUSG00000107279	Gm43450	0	0	0	0	0	0	0	0	0	0	0	0	0	0	0	0	0	0	0	0	0	0	0	0	0	0	0	0	0	0	0	0	0	0	0	0	0	0	0	0	0	0	1	0	0	0	0	0
ENSMUSG00000035429	Ptprh	0	0	0	0	0	0	0	0	0	0	0	0	0	0	0	0	0	0	0	0	0	0	0	0	0	0	0	0	0	0	0	0	0	0	0	0	0	0	0	0	0	0	1	0	0	0	0	0
ENSMUSG00000035427	Mageb4	0	0	0	0	0	0	0	0	0	0	0	0	0	0	0	0	0	0	0	0	0	0	0	0	0	0	0	0	0	0	0	0	0	0	0	0	0	0	0	0	0	0	1	0	0	0	0	0
ENSMUSG00000035420	Fam170a	0	0	0	0	0	0	0	0	0	0	0	0	0	0	0	0	0	0	0	0	0	0	0	0	0	0	0	0	0	0	0	0	0	0	0	0	0	0	0	0	0	0	1	0	0	0	0	0
ENSMUSG00000020755	Sap30bp	0	0	0	0	0	55.1543	0	0	0.431363	0	0	55.1561	0	0	26.0341	16.3849	0	0.284952	0	0	6.78123	0	0	0	1.36723	0	0	21.1586	0	0	0	0	0	0	0	0	16.2594	0	0	64.7801	0	0	1	101.307	34.4936	0	22.9843	12.32
ENSMUSG00000020752	Recql5	0	0	0	0	0	0	0	0	0	0	0	0	0	0	0	0	0	0	0	0	0	0	0	0	0	0	0	0	0	0	0	0	0	0	0	0	0	0	0	0	0	0	1	0	0	0	0	0
ENSMUSG00000020758	Itgb4	0	0	0	0	0	0	0	0	0	0	0	0	0	0	0	0	0	0	0	0	0	0	0	0	0	0	0	0	0	0	0	0	0	0	0	0	0	0	4.73509	0	0	0	1	5.83415	0	0	0	0
ENSMUSG00000069833	Ahnak	0	0	0.162216	0	0	0	0	0	0	0	0	0	0	0	0	0	0	0	0	0	0	0	0	0	0	0	0	0	0	0	0	0	0	0	0	0	0	0	0	0	0	0	1	0	3.81988	0	0	0
ENSMUSG00000069830	Nlrp1a	0	0	0	0	0	0	0	0	0	0	0	0	0	0	0	0	0	0	0	0	0	0	0	0	0	0	0	0	0	0	0	0	0	0	0	0	0	0	0	0	0	0	1	0	0	0	0	0
ENSMUSG00000028238	Atp6v0d2	0	0	0	0	0	0	0	0	0	0	0	0	0	0	0	0	0	0	0	0	0	0	0	0	0	0	0	0	0	0	0	0	0	0	0	0	0	0	0	0	0	0	1	0	0	0	0	0
ENSMUSG00000033862	Cdk10	0	117.048	0	0	0	0.61359	0	120.044	380.491	0	5.33803	0.570267	0	0	154.575	0.312258	0	1.93259	0	7.59634	0	37.3884	56.9936	0	1.54591	0	12.1518	46.0825	0	0	0	0	0	0	0	82.7111	0	0	0	83.2559	0	71.3477	72.3477	0	6.15877	0	0	0
ENSMUSG00000038762	Abcf1	0	0	0	65.8345	57.5545	0	0	0	0	9.2764	124.459	0	0	0	0	12.686	15.6659	0.5065	0	0	0.128284	3.06202	0	0	4.05231	50.2274	0	7.20004	13.7849	130.959	0	73.0968	0	75.7156	0	13.4194	4.13051	1.26593	0	6.89891	0	25.1719	26.1719	0	33.8978	0	4.44246	69.3789
ENSMUSG00000033860	Fgg	0	0	0	0	0	0	0	0	0	0	0	0	0	0	0	0	0	0	0	0	0	0	0	0	0	0	0	0	0	0	0	0	0	0	0	0	0	0	0	0	0	0	1	0	0	0	0	0
ENSMUSG00000069835	Sat2	0	0	0	0	0	0	0	27.0905	0	0	0	0	0	0	0	0	0	0	0	0	0	0	0	0	0	0	0	0	0	0	0	0	0	0	0	0	0	0	0	0	0	0	1	0	0	118.1	0	0
ENSMUSG00000028233	Tgs1	0	0	0	0	3.12028	26.9851	0	0	0	0	6.78348	30.7507	0	16.9818	0	12.9423	0	34.4006	0	0	0.622262	0	0	0	18.2803	0	0	0	0	0	0	0	0	36.7271	0	0	0	1.22812	0	0	0	2.44213	3.44213	0	3.13181	22.7215	0	0
ENSMUSG00000028232	Tmem68	0	0	0	0	0	0	0	0	0	32.0905	0	0	0	0	0	4.30199	0	0	0	0	0	0	0	0	87.5361	42.0033	0.17011	0	0	0	0	0	0	0	0	0	0	0	15.5974	0	0	0.922115	1.92212	0	0	0	0	0
ENSMUSG00000028236	Sdr16c5	0	0	0	0	0	0	0	0	0	0	0	0	0	0	0	0	0	0	0	0	0	0	0	0	0	0	0	0	0	0	0	0	0	0	0	0	0	0	0	0	0	0	1	0	0	0	0	0
ENSMUSG00000028234	Rps20	0	41.6381	199.227	0.478671	0	0	66.9981	0	0	5.07826	12.985	0	0	10.6145	72.929	12.0509	51.9544	76.9391	0	0	2.04201	0	1.52434	69.8291	20.4261	24.6004	22.3551	23.4148	54.8921	2.50741	13.6932	0	0	0	0	32.8627	7.22247	0	58.61	6.38469	0	20.5112	21.5112	0	57.8136	24.8556	15.3227	22.6035
ENSMUSG00000044537	Olfr779	0	0	0	0	0	0	0	0	0	0	0	0	0	0	0	0	0	0	0	0	0	0	0	0	0	0	0	0	0	0	0	0	0	0	0	0	0	0	0	0	0	0	1	0	0	0	0	0
ENSMUSG00000044534	Ackr2	0	0	0	0	0	0	0	0	0	0	0	0	0	0	0	17.6927	0	0	0	0.746821	0	0	0	0	0	0	0	0	0	0	0	0	0	0	0	0	0	0	0	0	0	0	1	0	0	0	0	0
ENSMUSG00000068122	Agtr2	0	0	0	0	0	0	0	0	0	0	0	0	0	0	0	0	0	0	0	0	0	0	0	0	0	0	0	0	0	0	0	0	0	0	0	0	0	0	0	0	0	0	1	0	0	0	0	0
ENSMUSG00000093857	Gm21645	0	0	0	0	0	0	0	0	0	0	0	0	0	0	0	0	0	0	0	0	0	0	0	0	0	0	0	0	0	0	0	0	0	0	0	0	0	0	0	0	0	0	1	0	0	0	0	0
ENSMUSG00000044538	Obox3-ps8	0	0	0	0	0	0	0	0	0	0	0	0	0	0	0	0	0	0	0	0	0	0	0	0	0	0	0	0	0	0	0	0	0	0	0	0	0	0	0	0	0	0	1	0	0	0	0	0
ENSMUSG00000027405	Nop56	0.817367	29.5947	0.59123	0	0.278089	98.9276	0.241246	0.266432	45.054	33.5047	84.4324	99.6087	28.9352	28.1426	0	3.39526	0	15.5007	0	0	7.00789	0	51.6764	37.2176	37.6154	0.0634978	12.8629	10.5889	28.3204	0	25.9932	15.0077	0	0	51.4924	32.2223	15.2689	12.9962	0	7.44651	17.4411	28.5057	29.5057	3.17945	1.32593	0	0.729802	1.99957
ENSMUSG00000027404	Snrpb	0	56.0457	0	331.471	0	1.59895	0	0	0.381411	48.0278	33.3762	1.4868	81.187	77.588	34.529	119.645	116.848	94.7057	0	0	80.1158	174.186	0	20.5957	92.2818	64.8563	0	25.8687	0	0	99.0873	72.672	0	75.2952	0	112.917	0	229.067	0	205.182	147.803	0	1	0	147.682	111.792	217.366	45.9952
ENSMUSG00000075167	Olfr1101	0	0	0	0	0	0	0	0	0	0	0	0	0	0	0	0	0	0	0	0	0	0	0	0	0	0	0	0	0	0	0	0	0	0	0	0	0	0	0	0	0	0	1	0	0	0	0	0
ENSMUSG00000027406	Idh3b	0	0	70.2619	1.97453	0	2.64032	2.41119	0.222017	181.341	96.5185	130.131	4.91068	0	0	39.5967	25.6488	101.837	8.31883	1.54392	0	60.0399	0	80.1917	15.3522	139.468	268.596	3.08707	83.9101	0	0	70.635	0	0	103.615	85.7813	79.1064	87.7429	88.3326	22.7843	35.7883	96.8545	0	1	152.8	79.5235	173.066	110.651	0
ENSMUSG00000027401	Tgm3	0	0	0	2.46104	0	0.487607	0	0	0	0.669751	0	0	0	0	0	0	0	0	0	0	0	0	0	0	0	0	0	0	0	0	0	0	0	0	0	0	0	0	0	1.94589	0	0	1	0	0	0	0	0
ENSMUSG00000027400	Pdyn	0	0	0	0	0	0	0	0	0	0	0	0	0	0	0	0	0	0	0	0	0	0	0	0	0	0	0	0	0	0	0	0	0	0	0	0	128.834	0	0	0	0	0	1	0	0	0	0	0
ENSMUSG00000027403	Tgm6	0	0	0	0	0	0	0	0	0	0	0	0	0	0	0	0	0	0	0	0	0	0	0	0	0	0	0	0	0	0	0	0	0	0	0	0	0	0	0	0	0	0	1	0	0	0	0	0
ENSMUSG00000027409	1700020A23Rik	0	0	0	0	0	0	0	0	0	0	0	0	0	0	0	0	0	0	0	0	0	0	0	0	0	0	0	0	0	0	0	0	0	0	0	0	0	0	0	0	0	0	1	0	0	0	0	0
ENSMUSG00000075168	Olfr1099	0	0	0	0	0	0	0	0	0	0	0	0	0	0	0	0	0	0	0	0	0	0	0	0	0	0	0	0	0	0	0	0	0	0	0	0	0	0	0	0	0	0	1	0	0	0	0	0
ENSMUSG00000073730	4933415F23Rik	0	0	0	0	0	0	0	0	0	0	0	0	0	0	0	0	0	0	0	0	0	0	0	0	0	0	0	0	0	0	0	0	0	0	0	0	0	0	0	0	0	0	1	0	0	0	0	0
ENSMUSG00000018209	Stk4	0	0	0	0	0	0.159011	507.551	0	0	32.9045	0	0	3.25522	0	42.9189	11.8965	11.6168	2.00353	0	0	32.8537	0	44.8772	0	0	0	0	12.4015	0	0	143.792	0	0	0	0	0	0	0	0	0	0	0	1	0	3.19207	0	5.27155	0
ENSMUSG00000044288	Cnr1	0	0	0	0	0	34.4303	0	0	0.0975423	0.0748816	88.1994	31.4847	43.2001	0.254352	0	0	0	0	0	0	0	0	0	0	0	0	0	1.06324	0	0	0	0	0	0	0	9.97574	0	16.7376	0	0	0	0	1	0	8.21076	4.76407	0	11.144
ENSMUSG00000044286	Olfr221	0	0	0	0	0	0	0	0	0	0	0	0	0	0	0	0	0	0	0	0	0	0	0	0	0	0	0	0	0	0	0	0	0	0	0	0	0	0	0	0	0	0	1	0	0	0	0	0
ENSMUSG00000108435	RP23-60P18.10	320.997	0	0	0	0	0	0	0	0	0	27.3132	0	0	0	0	0	0	0	0	0	0	0	0	0	160.916	0	0	13.608	0	0	0	0	0	0	0	0	0	0	70.8669	57.4445	0	21.0678	22.0678	0	0	0	34.7058	0
ENSMUSG00000006958	Chrd	0	55.1448	0	0	0.123142	187.393	0	0	0.139516	3.74927	1.0178	160.879	0	0	0	0	0	0	0	0	0	0	0	0	0	0	0	0	0	0	0	0	0	0	0	1.50207	7.78577	0.920986	0	0	5.14931	0	1	0	10.5697	0	0	2.65669
ENSMUSG00000087577	Gm13299	0	0	0	0	0	0	0	0	0	0	0	0	0	0	0	0	0	0	0	0	0	0	0	0	0	0	0	0	0	0	0	0	0	0	0	0	0	0	0	0	0	0	1	0	0	0	0	0
ENSMUSG00000087575	Gm12976	0	0	0	0	0	0	0	0	0	0	0	0	0	0	0	0	0	0	0	0	0	0	0	0	0	0	0	0	0	0	0	0	0	0	0	0	0	0	0	0	0	0	1	0	0	0	0	0
ENSMUSG00000087574	C030037D09Rik	0	0	0	0	0	0	0	0	0	0	0	0	0	0	22.6599	0	0	0	0	0	0	0	0	0	0	0	0	0	0	0	0	0	0	0	0	0	0	8.26018	0	0	0	0	1	0	6.32034	0	0	36.5402
ENSMUSG00000087571	Gm15202	0	0	0	0	0	0	0	0	0	0	0	0	0	0	0	0	0	0	0	0	0	0	0	0	0	0	0	0	0	0	0	0	0	0	0	0	0	0	0	0	0	0	1	0	0	0	0	0
ENSMUSG00000087570	Gm13647	0	0	0	0	0	0	0	0	0	0	0	0	0	0	0	0	0	0	0	0	0	0	0	0	0	0	0	0	0	0	0	0	0	0	0	0	0	0	0	0	0	0	1	0	0	0	0	0
ENSMUSG00000087579	1500017E21Rik	0	0	0	0	0	0	0	0	0	0	0	0	0.24118	0	0	0.59975	0	0	0	0	0	0	0	0	0	0	0	0	0	0	0	0	0	0	0	0.756478	0	0	3.28466	11.6393	0	22.1348	23.1348	0	0	0	9.7667	0
ENSMUSG00000087578	Ccdc142os	0	0	0	0	0	0	0	0	0	0	0	0	0	0	0	0	0	0	0	0	0	0	0	0	0	0	0	0	0	0	0	0	0	0	0	0	0	0	0	0	0	0	1	0	0	0	0	0
ENSMUSG00000058568	Defb50	0	0	0	0	0	0	0	0	0	0	0	0	0	0	0	0	0	0	0	0	0	0	0	0	0	0	0	0	0	0	0	0	0	0	0	0	0	0	0	0	0	0	1	0	0	0	0	0
ENSMUSG00000058569	Tmed9	0	0	0	0	0	0	5.18559	317.884	0	18.2017	0	0	0	0	0	0	0	7.82779	0	0	0	51.3732	0	19.0478	0	0	0	0	0	0	1.98229	0	0	0	0	9.11503	108.998	0	0	0	0	0	1	0	0	0	0	0
ENSMUSG00000073862	Gm5600	0	0	0	0	0	0	0	0	0	0	0	0	0	0	0	0	0	0	0	0	0	0	0	0	0	0	0	0	0	0	0	0	0	0	0	0	0	0	0	0	0	0	1	0	0	0	0	0
ENSMUSG00000021583	Erap1	0	0	0	0	0	0	0	0	0	0	0	0	0	0	0	0.127813	0	0	0	0	0	0	0	0	0	0	0	0	0	0	0	0	0	0	0	0	0	0	0	0	0	0	1	0	0	0	0	0
ENSMUSG00000073860	Gm829	0	0	0	0	0	0	0	0	0	0	0	0	0	0	0	0	0	0	0	0	0	0	0	0	0	0	0	0	0	0	0	0	0	0	0	0	0	0	0	0	0	0	1	0	0	0	0	0
ENSMUSG00000073867	AA474408	0	0.334914	0	347.11	0	0	0	0	0	0	0	0	0	0	0	0	0	0	0	0	0	0	53.9314	0	0	0	0	0	0	0	0	0	0	0	0	3.87641	0	0	0	0	0	0	1	0	0	0	0	0
ENSMUSG00000079800	AC125149.3	0	0	0	0	0	0	0	0	0	0	0	0	0	0	0	0	0	0	0	0	0	0	0	0	0	0	0	0	0	0	0	0	0	0	0	0	0	0	0	0	0	0	1	0	0	0	0	0
ENSMUSG00000021585	Cast	0	0	0	0	0	0	0	0	0	0	0	0	0	0	0	49.6423	0	0	0	0.718434	0	0	0	0	0	0	0	0	0	0.585207	0	0	0	0	0	0	0	0	0	0	0	0	1	0	0	0	0	0
ENSMUSG00000021589	Rhobtb3	0	0	0	0	0	0	0	0	0	0	0	0	0	5.7163	0	0	22.3833	0	0	49.6171	0	0	0	0	4.82442	0	0	0	0	0	0	0	0	0	0	0	0	0	0	0	0	0	1	0	0	0	0	15.071
ENSMUSG00000079808	AC168977.1	0	0	0	0	0	0	0	0	0	0	0	0	0	0	0	0	0	0	0	0	0	0	0	0	0	0	0	0	0	0	0	0	0	0	0	0	0	0	0	0	0	0	1	0	0	0	0	0
ENSMUSG00000097309	Gm17249	0	0	0	0	0	0	0	0	0	0	0	0	0	0	0	0	0	0	0	0	0	0	0	0	0	0	0	0	0	0	0	0	0	0	0	0	0	0	0	0	0	0	1	0	0	0	0	0
ENSMUSG00000030889	Vwa3a	0	0	0	0	0	0	0	0	0	0	0	0	0	0	0	0	0	0	0	0	0	0	0	0	0	0	0	0	0	0	0	0	0	0	0	0	0	0	0	0	0	0	1	0	0	0	0	0
ENSMUSG00000030888	Rrp8	0	0	0	0	0	0.19155	0	0	0	38.9364	0	0	0	12.5103	0	1.55982	0	0	0	0	0	0	0	0	0	0	0	19.9192	0	0	0	0	0	0	0	0	0	0	0	0	0	0	1	0	0	0	0	0
ENSMUSG00000086190	4930579M01Rik	0	0	0	0	0	0	0	0	0	0	0	0	0	0	0	0	0	0	0	0	0	0	0	0	0	0	0	0	0	0	0	0	0	0	0	0	0	0	0	0	0	0	1	0	0	0	0	0
ENSMUSG00000086191	Zfp652os	0	0	0	0	0	0	0	0	0	0	0	0	0	0	0	0	0	221.765	0	0	0	0	0	0	0	0	0	0	0	0	0	142.186	0	0	0	0	0	0	0	0	0	0	1	0	0	0	0	0
ENSMUSG00000086196	Gm13571	0	0	0	0	0	0	0	0	0	0	0	0	0	0	0	0	0	0	0	0	0	0	0	0	0	0	0	0	0	0	0	0	0	0	0	0	0	0	0	0	0	0	1	0	0	0	0	0
ENSMUSG00000086197	Gm13976	0	0	0	0	0	0	0	0	0	0	0	0	0	0	0	0	0	0	0	0	0	0	0	0	0	0	0	0	0	0	0	0	0	0	0	0	0	0	0	0	0	0	1	0	0	0	0	0
ENSMUSG00000086194	Gm16329	0	0	0	0	0	0	0	0	0	0	0	0	0	0	0	0	0	0	0	0	0	0	0	0	0	0	0	0	0	0	0	0	0	0	0	0	0	0	0	0	0	0	1	0	0	0	0	0
ENSMUSG00000030881	Arfip2	0	0	0	0	3.35155	0	0	0	0	0	0	0	0	0	0	11.4222	0	0	0	0	0	9.16813	0	0	0	31.1208	0	5.38359	0	0	0	0	0	0	0	0	5.71191	9.77893	0	3.71886	0	15.8022	16.8022	0	0	0	0	0
ENSMUSG00000026753	Ppp6c	0	0	0	0	0	0	0	0	0	0.283887	0	0	0	0	2.78979	21.622	0	0	0	0	0	60.821	0	0	0	30.6957	0	32.6947	0	0	0	0	0	0	0	33.8389	0.905145	0	37.0442	0	0	0	1	0	0	0	54.8284	0
ENSMUSG00000026750	Psmb7	18.301	22.6129	0	0	0	6.79532	0	21.4183	0	1.03717	4.92478	3.68602	20.2895	0	15.2859	9.94472	20.6884	11.1504	17.8708	0	13.1025	0	0	69.905	0	17.4175	0	0.409034	0	0	0	42.8955	0	0	0	18.1773	0	2.22925	13.5312	16.6693	0	19.6301	20.6301	8.67429	65.3772	8.24679	34.4235	32.1509
ENSMUSG00000030882	Dnhd1	0	0	0	0	0	0	0	0	0	0	0	0	0	0	0	0	0	0	0	0	0	0	0	0	0	0	0	0	0	0	0	0	0	0	0	0	0	0	0	0	15.6086	0	1	0	0	0	0	0
ENSMUSG00000030884	Uqcrc2	0	0	0	0.325028	0	163.07	0	11.6857	0	101.591	0	164.838	16.6047	0	41.6994	44.8215	14.1143	265.095	2.03238	0	39.2865	259.268	274.256	34.2012	141.618	324.898	0	17.5729	0	383.786	244.987	0	0	340.992	0	92.9776	66.2915	79.7993	38.0675	0.288935	76.4954	7.77328	8.77328	215.087	69.7904	75.9369	137.656	13.1567
ENSMUSG00000026754	Golga1	0	0	0	0	0	0	0	0.154669	0	28.2272	0	0	0	43.6457	0	0	3.73632	0	0	0	0	0	0	0	0	0.147369	5.12577	19.9365	0	0	0	0	0	0	0	1.47688	4.61101	0	0.3054	0	0	0.171429	1.17143	0	0	0	0	0
ENSMUSG00000026755	Arpc5l	29.7094	53.9169	0	0	0	39.4257	0	84.2523	0	22.916	0	37.332	40.5448	20.1591	42.1195	25.0175	61.3941	12.7616	0	0	0	0	0	0	57.1686	80.8095	1.33723	29.3859	0	151.165	0	0	0	0	0	6.93421	1.99708	38.2616	30.8298	47.9639	47.5449	0	1	93.2381	66.8719	78.6649	44.7691	20.4425
ENSMUSG00000059218	Gm13084	0	0	0	0	0	0	0	0	0	0	0	0	0	0	0	0	0	0	0	0	0	0	0	0	0	0	0	0	0	0	0	0	0	0	0	0	0	0	0	0	0	0	1	0	0	0	0	0
ENSMUSG00000059213	Ddn	106.744	0	0	0	0	0	0	53.8231	0	68.8602	0	0	45.7993	0	29.1004	2.88095	0	2.54736	0	0	5.59077	0	0	0	3.73596	0	0	7.39708	46.2575	0	62.4435	0	0	0	0	0	0	0	0	0	0	0	1	110.093	18.9391	157.024	52.1278	0
ENSMUSG00000086224	2700069I18Rik	0	0	0	0	0	0	0	0	0	0	0	0	0	0	0	0	0	0	0	0	0	0	0	0	0	0	0	0	0	0	0	0	0	0	0	0	0	0	0	0	0	0	1	0	0	0	0	0
ENSMUSG00000086226	Gm12660	0	0	0	0	0	0	0	0	0	0	0	0	0	0	0	0	0	0	0	0	0	0	0	0	0	0	0	0	0	0	0	0	0	0	0	0	0	0	0	0	0	0	1	0	0	0	0	0
ENSMUSG00000086227	Gm11820	0	0	0	0	0	0	0	0	0	0	0	0	0	0	0	0	0	0	0	0	0	0	0	0	0	0	0	0	0	0	0	0	0	0	0	0	0	0	0	0	0	0	1	0	0	0	0	0
ENSMUSG00000086220	Gm16599	0	0	0	0	0	0	0	0	0	0	0	0	0	0	0	0	0	0	0	0	0	0	0	0	0	0	0	0	0	0	0	0	0	0	0	0	0	0	0	0	0	0	1	0	0	0	0	0
ENSMUSG00000086221	4930412B13Rik	0	0	0	0	0	0	0	0	0	0	0	0	0	0	0	0	0	0	0	0	0	0	0	0	0	0	0	0	0	0	0	0	0	0	0	0	0	0	0	0	0	0	1	0	0	0	0	0
ENSMUSG00000086222	Gm11665	0	0	0	0	0	0	0	0	0	0	0	0	0	0	0	0	0	0	0	0	0	0	0	0	0	0	0	0	0	0	0	0	0	0	0	0	0	0	0	0	155.69	0	1	0	0	0	0	0
ENSMUSG00000086228	Ubap1l	0	0	0	0	0	0	0	0	0	0	0	0	0	0	0	0	0	0	0	0	0	0	0	0	0	0	0	0	0	0	0	0	0	0	0	60.917	0	0	0	0	0	1.63187	2.63187	242.782	0	0	0	0
ENSMUSG00000003824	Syce2	0	0	0	0	0	0	0	0	0	0	0	0	0	0	0	0	0	0	0	0	0	0	0	0	0	0	0	0	0	0	0	0	0	0	0	0	0	0	0	0	0	0	1	0	0	0	0	0
ENSMUSG00000081649	Olfr213	0	0	0	0	0	0	0	0	0	0	0	0	0	0	0	0	0	0	0	0	0	0	0	0	0	0	0	0	0	0	0	0	0	0	0	0	0	0	0	0	0	0	1	0	0	0	0	0
ENSMUSG00000098559	Gm15013	0	0	0	0	0	0	0	0	0	0	0	0	0	0	0	0	0	0	0	0	0	0	0	0	0	0	0	0	0	0	0	0	0	0	0	0	0	0	0	0	0	0	1	0	0	0	0	0
ENSMUSG00000094679	Gm21721	0	0	0	0	0	0	0	0	0	0	0	0	0	0	0	0	0	0	0	0	0	0	0	0	0	0	0	0	0	0	0	0	0	0	0	0	0	0	0	0	0	0	1	0	0	0	0	0
ENSMUSG00000085551	1810063I02Rik	0	0	0	0	0	0	0	0	0	0	0	0	0	0	0	0	0	0	0	0	0	0	0	0	0	0	0	0	0	0	0	0	0	0	0	0	0	0	0	0	0	0	1	0	0	0	0	0
ENSMUSG00000085550	Gm15658	0	0	0	0	0	0	0	0	0	0	0	0	0	0	0	0	0	0	0	0	0	0	0	0	0	0	0	0	0	0	0	0	0	0	0	0	0	0	0	0	0	0	1	0	0	0	0	0
ENSMUSG00000085556	Gm15020	0	0	0	0	0	0	0	0	0	0	0	0	0	0	0	0	0	0	0	0	0	0	0	0	0	0	0	0	0	0	0	0	0	0	0	0	0	0	0	0	0	0	1	0	0	0	0	0
ENSMUSG00000085555	2610035F20Rik	0	0	0	0	0	0	0	0	0	0	0	0	0	0	0	0	0	0	0	0	0	0	0	0	0	0	0	0	0	0	0	0	0	0	0	0	0	0	0	0	0	0	1	0	0	0	0	0
ENSMUSG00000004446	Bid	0	0	0	0	0	0	0	0	0	0	0	0	0	0	0	0	0	0	0	0	0	0	0	0	0	0	0	0	0	25.4034	0	0	0	0	0	29.6085	0	0	0	0	0	0	1	0	0	0	0	0
ENSMUSG00000094672	Vmn2r25	0	0	0	0	0	0	0	0	0	0	0	0	0	0	0	0	0	0	0	0	0	0	0	0	0	0	0	0	0	0	0	0	0	0	0	0	0	0	0	0	0	0	1	0	0	0	0	0
ENSMUSG00000094673	Olfr1354	0	0	0	0	0	0	0	0	0	0	0	0	0	0	0	0	0	0	0	0	0	0	0	0	0	0	0	0	0	0	0	0	0	0	0	0	0	0	0	0	0	0	1	0	0	0	0	0
ENSMUSG00000094675	Astx4b	0	0	0	0	0	0	0	0	0	0	0	0	0	0	0	0	0	0	0	0	0	0	0	0	0	0	0	0	0	0	0	0	0	0	0	0	0	0	0	0	0	0	1	0	0	0	0	0
ENSMUSG00000098557	Kctd12	0	10.34	12.3134	57.7708	0	0	0	0	0	0	131.579	0	0	0	0	78.799	0	7.94389	0	0	0	0	0.545793	0	0	0	0	19.6462	0	0	0	0	0	0	0	37.2813	0	0	2.43419	0	0	0	1	0	13.8082	4.45097	33.7792	1.15722
ENSMUSG00000033863	Klf9	0	0	0	33.2671	11.708	0	0	84.7473	0	2.546	8.06087	0	87.28	0	33.3544	6.7615	0	0	831.839	0	33.7659	0	135.762	0	12.4566	0	172.599	0	0	0	0	0	0	0	120.43	19.8318	0	0	0	14.7957	61.1849	83.5959	84.5959	0	77.5328	44.9973	87.0622	25.7242
ENSMUSG00000047161	Chst9	0	0	0	0	0	0	0	0	0	0	0	0	0	0	0	0	0	0	0	0	0	0	0	0	0	0	0	0	0	0	0	0	0	0	0	0	0	0	0	0	0	0	1	0	0	0	0	0
ENSMUSG00000085885	Gm11906	0	0	0	0	0	0	0	0	0	0	0	0	0	0	0	0	0	0	0	0	0	0	0	0	0	0	0	0	0	0	0	0	0	0	0	0	0	0	0	0	0	0	1	0	0	0	0	0
ENSMUSG00000085884	Gm15342	0	0	0	0	0	0	0	0	0	0	0	0	0	0	0	0	0	0	0	0	0	0	0	0	0	0	0	0	0	0	0	0	0	0	0	0	0	0	0	0	0	0	1	0	0	0	0	0
ENSMUSG00000085887	Arhgap27os3	0	0	0	0	0	0	0	0	0	0	0	0	0	0	0	0	0	0	0	0	0	0	0	0	0	0	0	0	0	0	0	0	0	0	0	0	0	0	0	0	0	0	1	0	0	0	0	0
ENSMUSG00000085886	D030047H15Rik	0	0	0	0	0	3.17963	0	0	0	0	0	1.84795	0	0	0	0	0	0	0	0	0	0	0	0	0	0	0	0	0	0	0	0	0	0	0	0	3.94497	0	0	0	0	0	1	0	3.99009	0	0	0
ENSMUSG00000085881	Gm15912	0	0	0	0	0	0	0	89.7054	0	0	0	0	0	108.489	219.679	0	0	2.74796	0	0	0	278.986	0	0	0	0	0	0	0	0	0	0	0	0	0	0	0	0	0	0	0	0	1	0	0	0	0	0
ENSMUSG00000085883	Gm3848	0	0	0	0	0	0	0	0	0	0	0	0	0	0	0	0	0	0	0	0	0	0	0	0	0	0	0	0	0	0	0	0	0	0	0	0	0	0	0	0	0	0	1	0	0	0	0	0
ENSMUSG00000085882	2610507I01Rik	0	0	0	0	0	0	0	0	0	0	0	0	0	0	0	0	0	0	0	0	0	0	0	0	0	0	0	0	0	0	0	0	0	0	0	0	0	0	0	0	0	0	1	0	0	0	20.4778	0
ENSMUSG00000085889	1700054M17Rik	0	0	0	0	0	0	0	0	0	0	0	0	0	0	0	0	0	0	0	0	0	0	0	0	0	0	0	0	0	0	0	0	0	0	0	0	0	0	0	0	0	0	1	0	0	0	0	0
ENSMUSG00000085888	Gm12224	0	0	0	0	0	0	0	0	0	0	0	0	0	0	0	0	0	0	0	0	0	0	0	0	0	0	0	0	0	0	0	0	0	0	0	0	0	0	0	0	0	0	1	0	0	0	0	0
ENSMUSG00000029919	Hpgds	0	21.6524	0	0	0.137915	0	0.478573	0	0	0	1.1399	0	47.476	0	0	71.1548	41.4852	52.2123	1.83702	0.540715	0	0.498762	0	0	0	0	22.5976	0	0	0	0	0	161.791	30.8462	0	0	0	0	0	24.9687	34.5989	3.22295	4.22295	0	26.3044	0	2.17193	0
ENSMUSG00000029918	Mrps33	0	44.7394	0	63.9256	134.793	0	0	0	50.3123	33.209	0	0	0	49.4927	13.3181	3.0137	117.176	64.1193	0	0	3.24755	0	0	0	0	0	0	14.4319	0	19.8853	0	56.0602	152.327	0	0	11.879	57.468	0	14.7374	34.3392	0	22.3446	23.3446	0	130.021	97.0119	69.525	19.608
ENSMUSG00000029915	Clec5a	0	0	0	0	0	0	0	0	0	0	0	0	0	0	0	84.8149	0	0	0	0	0	0	0	0	0	0	0	46.469	0	0	0	0	0	543.72	64.3149	0	0	0	61.7596	26.6679	0	32.0991	33.0991	0	0	0	0	0
ENSMUSG00000029917	C130060K24Rik	0	0	0	0	0	0	0	0	0	0	0	0	0	0	0	0	0	0	0	0	0	0	0	0	0	0	0	0	0	0	0	0	0	0	0	0	0	0	0	0	0	0	1	0	0	0	0	0
ENSMUSG00000029916	Agk	0	0	0	0	0	0.687664	0	0	0	0	0	0.426331	0	0	0	0	0	0	0	0.315363	0	0	0	0	0	0	25.6025	0.110382	0	50.8131	0	17.3637	0	0	0	0	12.1788	0	15.8237	0	0	0	1	62.647	0	0	0.422367	3.4707
ENSMUSG00000029911	Ssbp1	0	0	42.9648	0	0	0	0	0	0	0	0	0.179709	0	0.601013	0	10.8205	14.1226	0	0	0	0	0	0	0	33.3618	0	0	0	0	0	0	0	0	0	0	1.8611	0	0	6.54188	0	0	0	1	0	0	0	0	0
ENSMUSG00000029910	Mad2l1	0	0	0	0	0	0	0	0	0	0	0	0	0	0	0	0	0	0.762322	0	0	0	0	0	0	0	0	0	0	0	0	0	0	0	0	0	0	0	0	0	0	0	0	1	0	0	0	0	0
ENSMUSG00000029913	Prdm5	0	0	0	0	0	0	0	0	0	0	0	0	0	0	0	0	0	0	0	0	0	0	0	41.8112	0	0	0	0	0	0	0	0	0	0	0	0	0	0	0	0	0	0	1	0	0	2.60803	0	0
ENSMUSG00000070527	Mkrn3	0	0	0	0	0	0.39581	0	0	0	0	0	0	0	0	0	0	0	0	0	0	0	0	0	0	0	0	0	0	0	0	0	0	0	0	0	0	0	0	0	0	0	0	1	0	0	0	0	0
ENSMUSG00000095108	Gm17467	0	0	0	0	0	0	0	0	0	0	0	0	0	0	0	0	0	0	0	0	0	0	0	0	0	0	0	0	0	0	0	0	0	0	0	0	0	0	0	0	0	0	1	0	0	0	0	0
ENSMUSG00000095101	Gm13285	0	0	0	0	0	0	0	0	0	0	0	0	0	0	0	0	0	0	0	0	0	0	0	0	0	0	0	0	0	0	0	0	0	0	0	0	0	0	0	0	0	0	1	0	0	0	0	0
ENSMUSG00000006179	Prss16	0	0	0	0	0	0	0	0	0	0	2.33441	0	0	0	0	10.2427	0	0	0	0	0	0	0	0	0	0	0	0	0	0	0	0	0	0	0	0	0	0	0	0	0	0	1	0	0	0	1.48306	0
ENSMUSG00000095103	Gm21171	0	0	0	0	0	0	0	0	0	0	0	0	0	0	0	0	0	0	0	0	0	0	0	0	0	0	0	0	0	0	0	0	0	0	0	0	0	0	0	0	0	0	1	0	0	0	0	0
ENSMUSG00000095105	Edaradd	0	0	0	0	0	0	0	0	0	0	0	0	0	0	0	0	0	0	0	0	0	0	0	0	0	0	0	0	0	0	0	0	0	0	0	0	0	0	0	0	0	0	1	0	0	0	0	0
ENSMUSG00000095104	Esp15	0	0	0	0	0	0	0	0	0	0	0	0	0	0	0	0	0	0	0	0	0	0	0	0	0	0	0	0	0	0	0	0	0	0	0	0	0	0	0	0	0	0	1	0	0	0	0	0
ENSMUSG00000095107	Vmn2r-ps10	0	0	0	0	0	0	0	0	0	0	0	0	0	0	0	0	0	0	0	0	0	0	0	0	0	0	0	0	0	0	0	0	0	0	0	0	0	0	0	0	0	0	1	0	0	0	0	0
ENSMUSG00000098082	Gm20574	0	0	0	0	0	0	0	0	0	0	0	0	0	0	0	0	0	0	0	0	0	0	0	0	0	0	0	0	0	0	0	0	0	0	0	0	0	0	0	0	0	0	1	0	0	0	0	0
ENSMUSG00000098087	Gm17750	0	0	0	0	0	0	0	0	0	0	0	0	0	0	0	0	0	0	0	0	0	0	0	0	0	0	0	0	0	0	0	0	0	0	0	0	0	0	136.597	0	0	0	1	0	0	0	0	0
ENSMUSG00000035273	Hpse	0	0	0	0	0	0	0	0	0	0	0	0	0	0	0	0	0	0	0	0	0	0	0	0	0	0	0	0	0	0	0	0	0	0	0	0	0	0	0	0	0	0	1	0	0	0	0	0
ENSMUSG00000043263	Pyhin1	0	0	1.59532	0	0	0.267337	0	0	0	0	0	0	0	0	0	185.724	0	0	0	0	0	0	0	0	0	0	0	0	0	0	0	0	0	0	0	0	0	0	0	0	0	0	1	0	0	0	0	0
ENSMUSG00000043262	Uevld	0	0	0	0	0	0	0	0	0	0	0	0	0	0	0	0	0	0	0	0	0	0	0	0	0	0	1.44461	0	0	0	0	0	0	0	0	0	0	0	0	1.0916	0	0	1	0	0	0	0	0
ENSMUSG00000098088	Gm26916	0	0	0	0	0	0	0	0	0	0	0	0	0	0	0	0	0	0	0	0	0	98.1651	0	0	0	0	113.44	0	0	0	0	0	0	0	0	0	0	0	0	45.7174	0	0	1	0	0	0	0	0
ENSMUSG00000043267	Olfr1031	0	0	0	0	0	0	0	0	0	0	0	0	0	0	0	0	0	0	0	0	0	0	0	0	0	0	0	0	0	0	0	0	0	0	0	0	0	0	0	0	0	0	1	0	0	0	0	0
ENSMUSG00000035279	Ssc5d	0	0	0	0	0	0	0	0	0	0	0	0	0	0	0	0	0	0	0	0	0	0	0	0	0	0	0	0	0	0	0	0	0	0	0	0	0	0	0	0	0	0	1	0	0	0	0	0
ENSMUSG00000035278	Plekhj1	259.842	463.572	0	0	0	102.478	0	0	80.2109	89.4476	167.113	124.331	0	0	28.8153	5.29802	136.505	0	0	0	190.994	3.04803	2.85945	0	108.959	112.352	0	0	0	151.93	0	0	0	0	0	61.6796	49.5485	0	127.542	59.118	0	0	1	131.986	112.528	139.94	13.2731	103.032
ENSMUSG00000000125	Wnt3	0	0	0	0	0	0	0	0	0	0	0	0	0	0	0	0	0	0	0	0	0	0	0	0	0	0	0	0	0	0	0	0	0	0	0	0	0	0	0	0	0	0	1	0	0	0	0	0
ENSMUSG00000044533	Rps2	0	32.2501	59.3007	27.6875	0.220195	69.652	0.764087	69.1977	34.6765	12.4506	0	71.3831	6.42379	3.25326	48.9369	18.6326	30.5721	70.5118	0	0.431448	47.3954	0	47.0839	48.2733	31.6295	0	0	54.0839	0	0	0	0	172.21	0	163.09	8.05657	84.3865	31.2827	8.33049	52.5965	0	23.8578	24.8578	0	37.798	85.3053	58.9508	34.8349
ENSMUSG00000034435	Tmem30b	0	0	0	0	0	0	0	0	0	0	0	0	0	0	0	0	0	0	0	0	0	0	0	0	0	0	0	0	0	0	0	0	0	0	0	0	0	0	0	0	0	0	1	0	0	0	0	0
ENSMUSG00000108626	RP23-178C20.4	0	0	0	0	0	0	0	0	0	0	0	0	0	0	0	0	0	0	0	0	0	0	0	0	0	0	0	0	0	0	0	0	0	0	0	0	0	0	0	0	0	0	1	0	0	0	0	0
ENSMUSG00000034430	Zxdc	0	0	0	0	0	8.64185	0	0	0	0	0	7.68976	0	0	0	0.0379187	14.5173	0	0	0	24.8458	0	0	0	0	0	0	0	0	0	63.8441	0	0	0	0	0	0	1.1726	0	12.4146	0	0	1	19.3462	0	0	0	0
ENSMUSG00000083489	Gm11784	0	0	0	0	0	0	0	0	0	0	0	0	0	0	0	0	0	0	0	0	0	0	0	0	0	0	0	0	0	0	0	0	0	0	0	0	0	0	0	0	0	0	1	0	0	0	0	0
ENSMUSG00000034438	Gbp8	0	0	0	0	0	0	0	0	0	0	0	0	0	0	0	0	0	0	0	0	0	0	0	0	0	0	0	0	0	0	0	0	0	0	0	0	0	0	0	0	0	0	1	0	0	0	0	0
ENSMUSG00000074011	Gm7682	0	0	0	0	0	0	0	0	0	0	0	0	0	0	0	0	0	0	0	0	0	0	0	0	0	0	0	0	0	0	0	0	0	0	0	0	0	0	0	0	0	0	1	0	0	0	0	0
ENSMUSG00000100628	Gm29648	0	0	0	0	0	0	0	0	0	0	0	0	0	0	0	0	0	0	0	0	0	0	0	0	0	0	0	0	0	0	0	0	0	0	0	0	0	0	0	0	0	0	1	0	0	0	0	0
ENSMUSG00000068129	Cst7	0	0	0	806.191	0	0	0	0	0	0	0	0	0	0	0	58.2819	0	0	0	0	0	0	0	0	0	0	0	0	0	0	0	0	0	0	0	91.8844	0	0	0	0	0	0	1	0	0	0	0	0
ENSMUSG00000053914	Kdm4d	0	0	0	0	0	0	0	0	0	0	0	0	0	0	0	0	0	0	0	0	0	54.2558	0	0	0	0	0	0	0	0	0	0	0	0	0	0	0	0	0	0	0	0	1	0	0	0	0	0
ENSMUSG00000053916	Nanp	0	0	0	0	0	30.1138	0	0	0	0	0	34.8722	0	0	0	0	0	0	0	0	0	0	0	0	0	0	0	8.20779	0	0	0	0	0	0	0	0	0	0	0	0	0	0	1	0	0	0	0	0
ENSMUSG00000017723	Wfdc2	0	0	0	0	0	0	0	0	0	0	0	0	0	0	0	0	0	0	0	0	0	0	0	0	0	0	0	0	0	0	0	0	0	0	0	0	0	0	0	0	0	0	1	0	0	0	0	0
ENSMUSG00000017721	Pigt	0	0	0	0	81.0133	0	0	0	0	16.1425	0	0	0	0	0	0	0	0	0	0	56.797	0	0	9.09742	0	0	0	10.7727	0	0	0	0	0	0	0	0	0	0	37.1264	30.6121	0	0	1	0	0	0	0	26.9452
ENSMUSG00000017720	Trp53tg5	0	0	0	0	0	0	0	8.70781	0	0	0	0	0	0	0	0	0	0	0	0	0	0	0	0	0	0	0	0	0	0	0	0	0	0	0	0	0	0	0	0	0	0	1	0	0	0	0	0
ENSMUSG00000017724	Etv4	0	0	0	0	0	0	0	0	0	0	0	0	0	0	0	0.25285	0	0	0	0	0	0	0	0	0	0	0	0	0	0	0	0	0	0	0	0	0	0	0	0	0	0	1	0	0	0	0	0
ENSMUSG00000009356	Lpo	0	0	0	0	0	0	0	0	0	0	0	0	0	0	0	0	0	0	0	0	0	0	0	0	0	0	0	0	0	0	0	0	0	0	0	0	0	0	0	0	0	0	1	0	0	0	0	0
ENSMUSG00000009350	Mpo	0	0	0	0	0	0	0	0	0	0	0	0	0	0	0	0	0	0	0	0	0	0	0	0	0	0	0	2.72159	0	0	0	0	0	0	0	0	0	0	0	0	0	0	1	0	0	0	0	0
ENSMUSG00000015474	Ppt2	14.0092	3.06422	0	0	0	6.56096	0	4.8761	0	0	0	7.54605	0	0	0	2.9003	0	0	0	0	0	11.8377	0	0	12.4015	14.936	0	0	0	0	0	0	0	0	0	0	1.20967	9.51334	0	0	0	0	1	0	0	0	2.86242	0
ENSMUSG00000011267	Zfp296	0	0	0	0	0	0	0	0	0	0	0	0	0	0	0	0	0	0	0	0	0	0	0	0	0	0	0	0	0	0	0	0	0	0	0	0	0	0	0	0	0	0	1	0	0	0	0	0
ENSMUSG00000078816	Prkcg	75.8841	0	0	0	0	52.9449	0.816077	59.7106	261.117	278.231	0	53.3888	0	12.5082	28.1416	4.7761	10.886	5.27878	4.70007	31.3495	33.5091	155.72	141.284	200.237	17.7352	62.4856	137.174	61.9588	0	34.8903	150.289	33.8449	0	0	0	127.645	362.73	94.9585	152.14	232.503	9.83414	79.4409	80.4409	0.32587	17.9432	123.651	6.17238	11.8378
ENSMUSG00000078817	Nlrp12	0	0	0	0	0	0	0	0	0	0	0	0	0	0	0	0	0	0	0	0	0	0	0	0	0	0	0	0	0	0	0	0	0	0	0	0	0	0	0	0	0	0	1	0	0	0	0	0
ENSMUSG00000078815	Cacng6	0	0	0	0	0	0	0	64.5962	0	0	0	0	0	0	0	0	0	0	0	0	0	0	0	0	0	0	0	0.52569	0	0	0	0	0	0	0	0	0	0	0	0	0	0	1	0	0	0	0	0
ENSMUSG00000078812	Eif5a	133.445	109.099	212.099	67.6315	258.988	78.3314	0	54.5946	18.3704	34.658	72.7198	75.0917	107.669	0.684323	229.672	187.718	262.628	394.792	0	0	0	528.009	0.785866	190.135	330.231	300.954	101.875	42.5907	18.8643	11.8244	274.554	16.6675	0	103.615	85.7813	213.305	254.108	86.6002	123.559	262.374	135.593	221.446	222.446	273.819	97.1965	102.555	151.994	93.2787
ENSMUSG00000015478	Rnf5	0	182.619	0	0	0	0	0	0	0	0	84.4176	0	0	102.189	20.1547	41.8072	27.278	39.9898	0	0	38.4239	172.062	0	30.0557	0.940715	0	0	2.15691	0	19.4354	0	0	0	0	0	57.522	0	76.4038	0	0	0	42.5817	43.5817	0	18.7386	0	4.12554	87.6103
ENSMUSG00000078810	Gp6	0	0	0	0	0	0	0	0	0	0	0	0	0	0	0	0	0	0	0	0	0	0	0	0	0	0	0	0	0	0	0	0	0	0	0	0	0	0	0	0	0	0	1	0	0	0	0	0
ENSMUSG00000099758	Gm10830	0	0	0	0	0	0	0	0	0	0	0	0	0	0	0	0	0	0	0	0	0	0	0	0	0	0	0	0	0	0	0	0	0	0	0	0	0	0	0	0	0	0	1	0	0	0	0	0
ENSMUSG00000099759	1700030C10Rik	0	0	0	0	0	0	0	0	0	0	0	0	0	0	0	0	0	0	0	0	0	0	0	0	0	0	0	0	0	0	0	0	0	0	0	0	0	0	0	0	0	0	1	0	0	0	0	0
ENSMUSG00000046323	Dppa3	0	0	0	0	0	0	0	0	0	0	0	0	0	0	0	0	0	0	0	0	0	0	0	0	0	0	0	0	0	0	0	0	0	0	0	0	0	0	0	0	0	0	1	0	0	0	0	0
ENSMUSG00000099751	1700022A22Rik	0	0	0	0	0	0	0	0	0	0	0	0	0	0	0	0	0	0	0	0	0	0	0	0	0	0	0	0	0	0	0	0	0	0	0	0	0	0	0	0	0	0	1	0	0	0	0	0
ENSMUSG00000099752	Gm29018	0	0	0	0	0	0	0	0	0	0	0	0	0	0	0	0	0	0	0	0	0	0	0	0	0	0	0	0	0	0	0	0	0	0	0	0	0	0	0	0	0	0	1	0	0	0	0	0
ENSMUSG00000099754	Vmn1r-ps34	0	0	0	0	0	0	0	0	0	0	0	0	0	0	0	0	0	0	0	0	0	0	0	0	0	0	0	0	0	0	0	0	0	0	0	0	0	0	0	0	0	0	1	0	0	0	0	0
ENSMUSG00000099755	Gm21114	0	0	0	0	0	0	0	0	0	0	0	0	0	0	0	0	0	0	0	0	0	0	0	0	0	0	0	0	0	0	0	0	0	0	0	0	0	0	0	0	0	0	1	0	0	0	0	0
ENSMUSG00000099756	Gm28763	0	0	0	0	0	0	0	0	0	0	0	0	0	0	0	0	0	0	0	0	0	0	0	0	0	0	0	0	0	0	0	0	0	0	0	0	0	0	0	0	0	0	1	0	0	0	0	0
ENSMUSG00000099757	BE692007	0	0	0	0	0	0	0	0	0	0	0	0	0	0	0	0	0	0	0	0	0	0	0	0	0	0	0	0	0	0	0	0	0	0	0	0	0	0	0	0	0	0	1	0	0	0	0	0
ENSMUSG00000097004	4731419I09Rik	0	0	0	0	0	0	0	0	0	0	0	0	0	0	0	0	0	0	0	0	0	0	0	0	6.30602	0	0	0	0	0	0	0	0	0	0	0	0	0	0	0.713389	0	0	1	0	0	0	0	0
ENSMUSG00000050296	Abca12	0	0	0	0	0	0	0	0	0	0	0	0	0	0	0	0	0	0	0	0	0	0	0	0	0	0	0	0	0	0	0	0	0	0	0	0	0	0	0	0	0	0	1	0	0	0	0	0
ENSMUSG00000075165	Olfr1105	0	0	0	0	0	0	0	0	0	0	0	0	0	0	0	0	0	0	0	0	0	0	0	0	0	0	0	0	0	0	0	0	0	0	0	0	0	0	0	0	0	0	1	0	0	0	0	0
ENSMUSG00000050295	Foxc1	63.1201	0	0	0	0	0	0	0	0	0	0	0	0	0	0	0	0	0	0	0	0	0	0	0	0	0	0	0	0	0	0	0	0	0	0	0	0	0	3.04689	0	0	0	1	0	0	0	0	0
ENSMUSG00000093509	Obox3-ps3	0	0	0	0	0	0	0	0	0	0	0	0	0	0	0	0	0	0	0	0	0	0	0	0	0	0	0	0	0	0	0	0	0	0	0	0	0	0	0	0	0	0	1	0	0	0	0	0
ENSMUSG00000075164	Olfr1106	0	0	0	0	0	0	0	0	0	0	0	0	0	0	0	0	0	0	0	0	0	0	0	0	0	0	0	0	0	0	0	0	0	0	0	0	0	0	0	0	0	0	1	0	0	0	0	0
ENSMUSG00000093507	Gm20627	0	0	0	0	0	0	0	0	0	0	0	0	0	0	0	0	0	0	0	0	0	0	0	0	0	0	0	0	0	0	0	0	0	0	0	0	0	0	0	0	0	0	1	0	0	0	0	0
ENSMUSG00000093504	Vmn1r-ps24	0	0	0	0	0	0	0	0	0	0	0	0	0	0	0	0	0	0	0	0	0	0	0	0	0	0	0	0	0	0	0	0	0	0	0	0	0	0	0	0	0	0	1	0	0	0	0	0
ENSMUSG00000093503	Vmn2r-ps4	0	0	0	0	0	0	0	0	0	0	0	0	0	0	0	0	0	0	0	0	0	0	0	0	0	0	0	0	0	0	0	0	0	0	0	0	0	0	0	0	0	0	1	0	0	0	0	0
ENSMUSG00000093502	Gm20700	0	0	0	0	0	0	0	0	0	0	0	0	0	0	0	0	0	0	0	0	0	0	0	0	1.72732	0	0	0	0	0	0	0	0	0	0	0	0	0	0	0	0	0	1	0	0	0	0	0
ENSMUSG00000093501	Vmn1r22	0	0	0	0	0	0	0	0	0	0	0	0	0	0	0	0	0	0	0	0	0	0	0	0	0	0	0	0	0	0	0	0	0	0	0	0	0	0	0	0	0	0	1	0	0	0	0	0
ENSMUSG00000050299	Gm9843	184.276	352.727	322.299	255.761	122.123	117.996	0	119.014	90.6427	23.8094	34.7862	130.182	53.2301	74.6522	359.906	141.506	438.448	359.153	0	0	39.8914	167.592	28.5874	729.924	52.9233	284.504	0	196.449	1543.83	0	83.7443	0	0	0	0	12.8406	85.2402	0	246.915	29.9346	44.0195	31.3116	32.3116	0	441.714	291.322	232.095	45.4221
ENSMUSG00000075166	Olfr1104	0	0	0	0	0	0	0	0	0	0	0	0	0	0	0	0	0	0	0	0	0	0	0	0	0	0	0	0	0	0	0	0	0	0	0	0	0	0	0	0	0	0	1	0	0	0	0	0
ENSMUSG00000097619	4833422M21Rik	0	0	0	0	0	0	0	0	0	0	0	0	0	0	0	0	0	0	0	0	0	0	0	0	0	0	0	0	0	0	0	0	0	0	0	0	0	0	0	0	0	0	1	0	0	0	0	0
ENSMUSG00000097618	Gm26507	0	0	0	0	0	0	0	0	0	0	0	0	0	0	0	0	0	0	0	0	0	0	0	0	0	0	0	0	0	0	0	0	0	0	0	0	0	0	0	0	0	0	1	1.04278	0	0	0	0
ENSMUSG00000097617	Gm10687	0	0	0	0	0	0	0	0	0	0	0	0	0	0	0	0	0	0	0	0	0	0	0	0	0	0	0	0	0	0	0	0	0	0	0	0	0	0	0	0	0	0	1	0	0	0	0	0
ENSMUSG00000097616	1110019D14Rik	0	0	0	0	0	0	1484.62	0	0	3.60388	0	0	0	0	0	0	0	199.254	0	0	0	0	0	0	0	0	0.463937	0	0	0	0	0	0	0	0	0	0.328161	0	0	0	0	0	1	0	0	0	0	0
ENSMUSG00000097615	Gm2061	0	0	0	0	0	0	0	0	0	0	0	0	0	0	13.1396	0	0	0	0	0	0	0	0	0	0	0	0	0	0	0	0	0	0	0	0	0	0	0	0	0	0	3.26561	4.26561	0	0	0	0	0
ENSMUSG00000097614	Gm26508	0	0	0	0	0	0	0	0	0	0	0	0	0	2.06786	0	15.5687	0	0	0	0	20.6888	0	211.437	0	0	163.605	71.3364	70.1121	0	0	0	0	0	0	0	0	110.636	0	0	27.202	0	0	1	0	0	0	0	0
ENSMUSG00000097613	Gm17597	0	0	0	0	0	0	0	0	0	0	0	0	0	0	0	0	0	0	0	0	0	0	0	0	0	0	0	0	0	0	0	0	0	0	0	0	0	0	0	0	397.929	0	1	0	0	0	0	0
ENSMUSG00000097610	A930012L18Rik	0	0	0	0	0	0	0	0	0	0	0	0	0	0	0	0	0	0	0	0	0	0	0	0	2.72371	0	0	0	0	0	0	0	0	254.464	0	0	0	0	12.9127	0	0	0	1	0	0	0	0	0
ENSMUSG00000075163	Olfr1107	0	0	0	0	0	0	0	0	0	0	0	0	0	0	0	0	0	0	0	0	0	0	0	0	0	0	0	0	0	0	0	0	0	0	0	0	0	0	0	0	0	0	1	0	0	0	0	0
ENSMUSG00000041138	Nme8	0	0	0	0	0	0	0	0	0	0	0	0	0	0	0	0	0	0	0	0	0	0	0	0	0	0	0	0	0	0	0	0	0	0	0	0	0	0	0	0	0	0	1	0	0	0	0	0
ENSMUSG00000041130	Zfp598	0	0	0	0	0	0	0	0	0	15.4501	0	0	0	0	0	0	0	0	0	0	0	0	0	0	59.9144	0	0	0	0	0	0	0	0	0	0	0	0	0	0	6.42796	0	0	1	0	0	0	0	11.6106
ENSMUSG00000041133	Smc1a	0	0.318961	0	0	0.302658	0	0	63.0699	118.129	0	0	0	0	0	0	31.757	0	25.1354	0	0	0.688144	7.11815	3.0816	7.71568	0	0	0	0	0	36.2111	0	0	118.351	0	112.083	0	28.2	64.4972	0	2.8688	0	31.5064	32.5064	0	10.1015	0	0	5.44102
ENSMUSG00000041132	N4bp2l1	0.182124	0	0	0	0	0	0	0	0	19.645	11.5173	0	4.33783	21.0068	0	0	25.8038	25.6573	0	0	24.6168	0	0	0	0	28.256	2.5136	0	0	0	0	0	0	0	0	0	0	0	0	0	0	0	1	0	1.32933	0	0	42.1018
ENSMUSG00000041135	Ripk2	0	58.1085	30.8564	0	0	184.269	0	0	0	0	113.904	170.499	0	0	0	2.45607	0	0	0	0	0	1.75044	0	0	0.289615	0	5.68886	0	0	0	0	0	0	0	0	0	0	0	0	0	0	36.4842	37.4842	11.7321	0	0	0	0
ENSMUSG00000041134	Cyyr1	0	0	0	0	0	0	0	0	0	0.578278	0	0	0	0	0	0	0	0	0	0	0	0	0	0	0	0	0	0	0	0	0	0	0	0	0	0	0.430159	0	0	0	0	0	1	0	0	0	0	0
ENSMUSG00000075169	Olfr1098	0	0	0	0	0	0	0	0	0	0	0	0	0	0	0	0	0	0	0	0	0	0	0	0	0	0	0	0	0	0	0	0	0	0	0	0	0	0	0	0	0	0	1	0	0	0	0	0
ENSMUSG00000016921	Srsf6	0	30.5927	0	0	0	35.2637	0	0.276787	121.104	16.4609	112.178	36.3648	167.997	51.6438	12.3463	43.3045	30.0814	11.0236	0	0	0.218952	0	83.8366	23.5669	0.172957	0	0.113237	57.2819	0	12.6737	0	20.7879	0	0	0	45.8072	0	0	103.829	78.1807	0	0	1	0	0	83.9409	11.3741	32.2009
ENSMUSG00000027408	Cpxm1	0	0	0	0	0	0	0	0	0	0	0	0	0	0	0	0	0	0	0	0	0	0	0	0	0	0	0	0	0	0	0	0	0	0	0	0	0	0	0	0	0	0	1	0	0	0	0	0
ENSMUSG00000037583	Nr0b2	0	0	0	0	0	0	0	0	0	0	0	0	0	0	0	0	0	0	0	0	0	0	0	0	0	0	0	0	0	0	0	0	0	0	0	0	0	0	0	0	0	0	1	0	0	0	0	0
ENSMUSG00000058600	Rpl30	2.3776	5.51371	49.0177	61.8216	0.455025	7.564	298.394	0	43.304	0.395762	0	8.23964	97.3457	15.4613	11.6676	13.6413	31.5881	12.5964	0	1.78399	7.58704	0	0	40.5979	0	0	23.7224	16.858	0	0	0	0	0	0	337.019	15.2622	16.4035	17.0112	28.4037	11.4297	23.7841	26.5838	27.5838	0	36.8846	0	28.6635	1.63659
ENSMUSG00000062477	Hmgb1l	0	0	0	0	0	0	0	0	0	0	0	0	0	0	0	0	0	0	0	0	0	0	0	0	0	0	0	0	0	0	0	0	0	0	0	0	0	0	0	0	0	0	1	0	0	0	0	0
ENSMUSG00000090346	Vmn1r5	0	0	0	0	0	0	0	0	0	0	0	0	0	0	0	0	0	0	0	0	0	0	0	0	0	0	0	0	0	0	0	0	0	0	0	0	0	0	0	0	0	0	1	0	0	0	0	0
ENSMUSG00000090341	Gm17217	0	0	0	0	0	0	0	0	0	0	0	0	0	0	0	0	0	0	0	0	0	0	0	0	0	0	0	0	0	0	0	0	0	0	0	0	0	0	0	0	0	0	1	0	0	0	0	0
ENSMUSG00000090342	Vmn2r46	0	0	0	0	0	0	0	0	0	0	0	0	0	0	0	0	0	0	0	0	0	0	0	0	0	0	0	0	0	0	0	0	0	0	0	0	0	0	0	0	0	0	1	0	0	0	0	0
ENSMUSG00000055401	Fbxo6	95.7051	0	0	0	150.057	0	487.21	0	0	0	0	0	0	0	0	1.81663	0	0	0	479.178	23.8472	0	0	0	55.6533	0	0	0	0	67.7995	0	0	0	0	0	35.8002	0	19.3132	0	24.483	0	24.9425	25.9425	0	6.71755	0	0	40.5243
ENSMUSG00000050431	Olfr730	0	0	0	0	0	0	0	0	0	0	0	0	0	0	0	0	0	0	0	0	0	0	0	0	0	0	0	0	0	0	0	0	0	0	0	0	0	0	0	0	0	0	1	0	0	0	0	0
ENSMUSG00000055407	Map6	0.124895	24.4768	0	0	160.137	29.6033	0	0	0.108307	37.6713	0.790124	28.204	0	0	9.805	2.91212	2.2125	3.71926	0	0	0	3.11298	16.8722	107.225	78.843	0	0.0749404	18.2332	15.5859	51.3923	0	0	0	42.7623	0	2.91517	0	29.3067	0	0	0	0	1	14.1754	3.64644	5.28983	0	0
ENSMUSG00000055408	Hottip	0	0	0	0	0	0	0	0	0	0	0	0	0	0	0	0	0	0	0	0	0	0	0	0	0	0	0	0	0	0	0	0	0	0	0	0	0	0	0	0	0	0	1	0	0	0	0	0
ENSMUSG00000055409	Nell1	0	0	0	0	0	36.5391	0	0.144018	0	0	0	34.3763	0	0	0	0	0	0	0	0	0	0	0	0	0	0	0	0	0	0	0	0	0	0	0	0	0	0	0	0	0	0	1	0	0	0	0	0
ENSMUSG00000050439	Enthd1	0	0	0	0	0	0	0	0	0	0	0	0	0	0	0	0	0	0	0	0	0	0	0	0	0	0	0	0	0	0	0	0	0	0	0	0	0	0	0	0	0	0	1	0	0	0	0	0
ENSMUSG00000051527	Usp29	0	0	0	0	0	0	0	0	0	4.02833	0	0	0	0	0	0	6.21146	0	0	0	0	0	0	0	0	3.6766	0	0.276294	0	0	0	0	0	0	0	0	0	0	0	1.71759	0	0.570259	1.57026	1.48813	0	3.71369	10.9215	0
ENSMUSG00000095562	Gm21887	0	0	0	0	0	0	0	0	0	0	0	0	0	0	0	0	0	0	0	0	0	0	0	0	0	0	0	0	0	0	0	0	0	0	0	0	0	0	0	0	0	0	1	0	0	0	0	0
ENSMUSG00000051528	Olfr424	0	0	0	0	0	0	0	0	0	0	0	0	0	0	0	0	0	0	0	0	0	0	0	0	0	0	0	0	0	0	0	0	0	0	0	0	0	0	0	0	0	0	1	0	0	0	0	0
ENSMUSG00000092228	Vmn1r-ps28	0	0	0	0	0	0	0	0	0	0	0	0	0	0	0	0	0	0	0	0	0	0	0	0	0	0	0	0	0	0	0	0	0	0	0	0	0	0	0	0	0	0	1	0	0	0	0	0
ENSMUSG00000094995	Gm17365	0	0	0	0	0	0	0	0	0	0	0	0	0	0	0	0	0	0	0	0	0	0	0	0	0	0	0	0	0	0	0	0	0	0	0	0	0	0	0	0	0	0	1	0	0	0	0	0
ENSMUSG00000040771	Oard1	0	0	0	0	0	0	0	0	0	0	0	0	0	0	0	0	0	0	0	0	0	0	0	0	0	0	0	39.4858	0	0	0	0	0	0	0	0	57.2832	0	0	0	0	0	1	0	58.8065	0	8.09241	0
ENSMUSG00000040774	Cept1	113.744	57.876	0	0	118.816	0	0	0	0	0	0	0	10.6827	0.601013	0	0	0	0	0	0	0	0	0	0	0	0	7.65544	0	0	0	0	0	0	0	0	0	0	0	0	0	0	36.3042	37.3042	0	0	5.62856	0	0
ENSMUSG00000040775	Gm9772	0	0	0	0	0	0	0	0	0	0	0	0	0	0	0	0	0	0	0	0	0	0	0	0	0	0	0	0	0	0	0	0	0	0	0	0	0	0	0	0	0	0	1	0	0	0	0	0
ENSMUSG00000094993	Igkv4-73	0	0	0	0	0	0	0	0	0	0	0	0	0	0	0	0	0	0	0	0	0	0	0	0	0	0	0	0	0	0	0	0	0	0	0	0	0	0	0	0	0	0	1	0	0	0	0	0
ENSMUSG00000094992	Fbxw25	0	0	0	0	0	0	0	0	0	0	0	0	0	0	0	0	0	0	0	0	0	0	0	0	0	0	0	0	0	0	0	0	0	0	0	0	0	0	0	0	0	0	1	0	0	0	0	0
ENSMUSG00000094999	Gm17412	0	0	0	0	0	0	0	0	0	0	0	0	0	0	0	0	0	0	0	0	0	0	0	0	0	0	0	0	0	0	0	0	0	0	0	0	0	0	0	0	0	0	1	0	0	0	0	0
ENSMUSG00000056174	Col8a2	0	0	0	0	0	0	0	0	0	0	0	0	0	0	0	0	0	0	0	0	0	0	0	0	0	0	0	0	0	0	0	0	0	0	0	0	0	0	0	0	0	0	1	0	10.8223	0	0	0
ENSMUSG00000044287	Nrn1l	0	0	0	0	0	0	0	0	0	0	0	0	0	0	0	0	0	0	0	0	0	0	0	0	0	0	0	0	0	0	0	0	0	0	0	0	0	0	0	0	0	0	1	0	0	0	0	0
ENSMUSG00000105804	Gm43654	0	0	0	0	0	0	0	0	0	0	0	0	0	0	0	0	0	0	0	0	0	0	0	0	0	0	0	0	0	0	0	0	0	0	0	0	0	0	0	0	0	0	1	0	0	0	0	0
ENSMUSG00000105802	Gm43012	0	0	0	0	0	0	0	0	0	0	0	0	0	0	0	0	0	0	0	0	0	0	0	0	0	0	0	0	0	0	0	0	0	0	0	0	0	0	0	0	0	0	1	0	0	0	0	0
ENSMUSG00000105803	Gm43526	0	0	0	0	0	0	0	0	0	0	0	0	0	0	0	0	0	0	0	0	0	0	0	0	0	0	0	0	0	0	0	0	0	0	0	0	0	0	0	0	0	0	1	0	0	0	0	0
ENSMUSG00000105800	Gm18985	0	0	0	0	0	0	0	0	0	0	0	0	0	0	0	0	0	0	0	0	0	0	0	0	0	0	0	0	0	0	0	0	0	0	0	0	0	0	0	0	0	0	1	0	0	0	0	0
ENSMUSG00000105801	C430019N01Rik	0	0	0	0	0	0	0	0	0	0	0	0	0	0	0	0	0	0	0	0	0	0	0	0	0	0	0	0	0	0	0	0	0	0	0	0	0	0	0	0	0	0	1	0	0	0	0	0
ENSMUSG00000057802	Gm10030	0	0	0	0	0	0	0	0	0	0	0	0	0	0	0	0	0	0	0	0	0	0	0	0	0	0	0	0	0	0	0	0	0	0	0	0	0	0	0	0	0	0	1	0	0	0	0	0
ENSMUSG00000057801	Olfr135	0	0	0	0	0	0	0	0	0	0	0	0	0	0	0	0	0	0	0	0	0	0	0	0	0	0	0	0	0	0	0	0	0	0	0	0	0	0	0	0	0	0	1	0	0	0	0	0
ENSMUSG00000105809	Gm42626	0	0	0	0	0	0	0	0	0	0	0	0	0	0	0	0	0	0	0	0	0	0	0	0	0	0	0	0	0	0	0	0	0	0	0	0	0	0	0	0	0	0	1	0	0	0	0	0
ENSMUSG00000012126	Ubxn11	0	14.9438	0	0	9.2042	4.1563	0	10.8416	56.5802	20.3435	4.9857	4.93119	5.28194	1.78339	7.73748	13.7154	10.4721	38.155	28.1419	34.0131	3.20175	22.3826	0	0	14.8096	16.3932	12.3016	20.0817	0	18.0515	26.4049	21.7131	0	0	0	6.44054	21.5889	7.8969	30.2518	11.4409	9.46359	8.33401	9.33401	0	23.0216	16.7023	17.4247	5.42477
ENSMUSG00000012123	Aim1l	0	0	0	0.120112	0	0	0	0	0	0	0	0	0	0	0	0	0	0	0	0	0	0.407505	0	0	0	0	0	0	0	0	0	0	0	0	0	0	20.3731	0	0.426334	0	0	0	1	0	0	0	0	0
ENSMUSG00000025269	Apex2	0	0	0	0	0	0	0	0	0	0	0	0	0	2.39313	1.25862	3.23973	0	0	0	0	0	0	0	0	0	0	0	0	0	0	0	0	0	16.4676	0	0	12.0462	0	0	0	0	0	1	0	0	0	0	0
ENSMUSG00000025268	Maged2	0	0	0	0	0	0	0	0	0	0	0	0	0	42.5165	0	0	0	0	0	0	33.097	0	0	0	0	0	1.31173	0	0	0	0	0	0	0	0	39.7949	29.5088	0	0	0	0	0	1	0	0	4.62923	5.26989	1.20357
ENSMUSG00000025266	Gnl3l	0	0	0	0	0	2.63497	0	0	2.40331	0	2.69602	3.4593	66.0089	0	0	1.34132	3.77653	0	0	0	0	0	46.5216	0	17.9696	33.0747	0	9.40394	0	0	0	0	0	0	0	0	0	17.081	6.79062	3.24808	3.41163	51.6521	52.6521	0	35.7901	13.5439	5.99623	0
ENSMUSG00000025265	Fgd1	0	0	0	0	0	0	0	0	0	0	0	0	0	47.1961	0	0	0	0	0	0	0	0	0	0	0	3.60105	0	0	0	0	0	0	0	0	0	0	0	0	0	0	0	0	1	0	0	0	2.07005	0
ENSMUSG00000025264	Tsr2	0	0	0	0	0	0	0	1.23519	94.9388	0	0	0	33.2786	67.5271	2.00345	0	0	0	0	0.229639	24.3379	6.78475	0.795673	0	0	27.608	0	0	0	0	0	8.43318	0	0	0	7.86205	0	4.38189	0	8.77608	0	21.4128	22.4128	0	0	16.2167	57.8311	30.3402
ENSMUSG00000025262	Fam120c	0	0	0	0	0	0	0	0	0	0	0	0	0	0	0	0	0	0	0	0	0	0	0	0	0	0	0	0	0	0	0	0	0	0	0	0	0	0	0	0	0	0	1	0	0	0	0	0
ENSMUSG00000025261	Huwe1	1.13777	1.21137	5.72805	5.01164	3.03113	0	0	0	0	5.0307	3.74155	0.030761	0	0.823471	0	0.960177	0	0	0	0	0	0	0.118193	11.3674	0	0	0	1.14728	0	0	0	22.5649	0	0	0	0	0	0	0	1.48597	0	0	1	0	2.99021	0	0	0.2506
ENSMUSG00000025260	Hsd17b10	26.4829	97.8109	0	0	0	0	0	13.8007	0	0	0	0	0	102.462	109.446	28.3759	246.881	33.5287	0	0	0	0	0	0	0	0	0	80.5248	0	0	0	0	0	0	0	0	0	0	80.7316	64.222	156.147	70.2705	71.2705	0	91.578	0	0	0
ENSMUSG00000094335	Igkv1-117	0	0	0	0	0	0	0	0	0	0	0	0	0	0	0	0	0	0	0	0	0	0	0	0	0	0	0	0	0	0	0	0	0	0	0	0	0	0	0	0	0	0	1	0	0	0	0	0
ENSMUSG00000091122	Gm8247	0	0	0	0	0	0	0	0	0	0	0	0	0	0	0	0	0	0	0	0	0	0	0	0	0	0	0	0	0	0	0	0	0	0	0	0	0	0	0	0	0	0	1	0	0	0	0	0
ENSMUSG00000094337	Gm3286	0	0	0	0	0	0	0	0	0	0	0	0	0	0	0	0	0	0	0	0	0	0	0	0	0	0	0	0	0	0	0	0	0	0	0	0	0	0	0	0	0	0	1	0	0	0	0	0
ENSMUSG00000094336	Gm13693	0	0	0	0	0	0	0	0	0	0	0	0	0	0	0	0	0	0	0	0	0	0	0	0	0	0	0	0	0	0	0	0	0	0	0	0	0	0	0	0	0	0	1	0	0	0	0	0
ENSMUSG00000094338	Hist1h2bl	0	0	0	0	0	0	0	0	0	0	0	0	0	0	0	0	0	0	0	0	0	0	0	0	0	0	0	0	0	0	0	0	0	0	0	0	0	0	0	0	0	0	1	0	0	0	0	0
ENSMUSG00000091129	Iqcf6	0	0	0	0	0	0	0	0	0	0	0	0	0	0	0	0	0	0	0	0	0	0	0	0	0	0	0	0	0	0	0	0	0	0	0	0	0	0	0	0	0	0	1	0	0	0	0	0
ENSMUSG00000060131	Atp8b4	0	0	0	0	0	0	0	0	0	0	0	0	0	0	0	0	0	0	0	0	0	0	0	0	0	0	0	0	0	0	0	0	0	0	0	0	0	0	0	0	0	0	1	0	0	0	0	0
ENSMUSG00000047203	Vmn1r54	0	0	0	0	0	0	0	0	0	0	0	0	0	0	0	0	0	0	0	0	0	0	0	0	0	0	0	0	0	0	0	0	0	0	0	0	0	0	0	0	0	0	1	0	0	0	0	0
ENSMUSG00000047205	Dusp18	0	0	0	0	0	23.0548	0	0	0	0	0	22.2378	0	0	0	0	0	5.18827	0	0	0	0	0	0	0	0	0	0	0	0	151.499	0	0	0	0	0	0	0	0	0	18.9111	0	1	0	7.18771	0	10.2877	1.08439
ENSMUSG00000047207	Olfr1495	0	0	0	0	0	0	0	0	0	0	0	0	0	0	0	0	0	0	0	0	0	0	0	0	0	0	0	0	0	0	0	0	0	0	0	0	0	0	0	0	0	0	1	0	0	0	0	0
ENSMUSG00000024725	Ostf1	0	22.2175	183.633	213.556	0	0	0	0	0	0	51.7892	0	3.32493	0	19.4836	40.1396	17.5813	0	0	0	0	0	0	0	0	0	0	15.1181	634.615	0	0	0	0	0	0	1.15855	21.5975	28.4081	0	15.665	0	0	1	0.526433	0	0	1.99409	0
ENSMUSG00000097979	Gm4691	0	0	0	0	0.562927	0	0	0	0	0	0	0	0	0	0	0	0	0	0	0	0	0	0	0	0	0	0	0	0	0	0	0	0	0	0	0	0	0	0	0.533418	0	0	1	0	0	0	0	0
ENSMUSG00000097972	Scgb2b15	0	0	0	0	0	0	0	0	0	0	0	0	0	0	0	0	0	0	0	0	0	0	0	0	0	0	0	0	0	0	0	0	0	0	0	0	0	0	0	0	0	0	1	0	0	0	0	0
ENSMUSG00000097970	Gm27028	0	0	0	0	0	0	0	0	0	0	0	0	0	0	0	0	0	0	0	0	0	0	0	0	0	0	0	14.5956	0	0	0	0	0	0	0	0	0	0	0	0	0	0	1	0	0	0	0	0
ENSMUSG00000097971	Gm26917	1.32094	132.369	2.14958	0	114.007	74.673	0	166.375	429.563	141.165	43.8545	68.546	138.139	139.664	0	32.2667	11.7002	1.8911	0	0.495271	40.4217	190.231	283.971	162.378	2.11803	29.7718	259.198	278.165	61.7962	0.403427	564.351	0	0	0	0	169.564	13.0374	88.8313	3.82465	54.1478	132.109	307.7	308.7	0.700489	16.8728	0	39.8066	43.623
ENSMUSG00000067786	Nnat	0	3.42586	0	0	0	0	0	15.0091	46.2129	0	0	0	0	0	7.57907	0	0	0	0	0	0	0	0	0	22.1132	0	0	0	108.369	0	0	0	0	0	0	0	14.9995	0	0	2.38144	0	0	1	0	43.6912	12.2668	11.6371	7.43902
ENSMUSG00000067787	Blcap	0	0	0	0	0	0	1.02767	0	0	0	9.78634	0	286.837	0	0	24.7737	0	97.938	0	0	0	0	0	0	0	106.268	0	0	96.5218	0	0	0	0	0	0	0	33.9998	0	112.039	0	0	0	1	222.447	0	0	0	0
ENSMUSG00000097974	Gm10605	0	0	0	0	0	0	0	0	0	0	0	0	0	0	0	0	0	0	0	0	0	0	0	0	0	0	0	0	0	0	0	0	214.828	0	0	0	0	0	0	0	0	0	1	0	0	0	0	0
ENSMUSG00000102505	1600017P15Rik	0	0	0	0	0	0	0	0	0	0	0	0	0	0	0	0	0	0	0	0	0	0	0	0	0	0	0	0	0	0	0	0	0	0	0	0	0	0	0	0	0	0	1	0	0	0	0	0
ENSMUSG00000102502	Ighv1-10	0	0	0	0	0	0	0	0	0	0	0	0	0	0	0	0	0	0	0	0	0	0	0	0	0	0	0	0	0	0	0	0	0	0	0	0	0	0	0	0	0	0	1	0	0	0	0	0
ENSMUSG00000053279	Aldh1a1	83.0502	0	0	0	0	0	0	309.999	0	0	0	0	0	0	238.566	0	0	0	0	0	0	0	0	0	0	0	0	0	0	0	0	0	0	0	0	198.579	0	0	54.7496	0.489768	0	0	1	0	0	0	0	85.4859
ENSMUSG00000046491	C1qtnf2	0	0	0	0	0	0	0	0	0	0	0	0	0	0	0	0	0	0	0	0	0	0	0	0	0	0	0	0	0	0	0	0	0	0	0	0	0	0	0	0	0	0	1	0	0	0	0	0
ENSMUSG00000108022	RP23-78P7.2	0	0	0	0	0	0	0	0	0	0	0	0	0	0	0	0	0	0	0	0	0	0	0	0	0	0	0	0	0	0	0	0	0	0	0	0	0	0	0	0	0	0	1	0	0	0	0	0
ENSMUSG00000092027	Gm17062	0	0	0	0	0	0	0	0	0	0	0	0	0	0	0	0	0	0	0	0	0	0	0	0	0	0	0	0	0	0	0	0	0	0	0	0	0	0	0	0	0	0	1	0	0	0	0	0
ENSMUSG00000046490	Rnf222	0	0	0	0	0	0	0	0	0	0	0	0	0	0	0	0	0	0	0	0	0	0	0	0	0	0	0	0	0	0	0	0	0	0	0	0	0	0	0	0	0	0	1	0	0	0	0	0
ENSMUSG00000068327	Tlx2	0	0	0	0	0	0	0	0	0	0	0	0	0	0	0	0	0	0	0	0	0	0	0	0	0	0	0	0	0	0	0	0	0	0	0	0	0	0	0	0	0	0	1	0	0	0	0	0
ENSMUSG00000068323	Slc4a5	0	0	0	0	0	0	0	0	0	0	0	0	0	0	0	0	0	0	0	0	0	0	0	0	0	0	0	0	0	0	0	0	0	0	0	0	0	0	0	0	0	0	1	0	0	0	0	0
ENSMUSG00000068329	Htra2	0	21.1669	0	0.317234	0	0	0	0	0	7.50776	0	0	0	0	0	4.1732	0	0	0	0	0	0	0	12.1387	0	9.6464	0	1.02087	0	0	0	0	116.376	0	0	16.3342	0	0	0	16.6435	0	29.4	30.4	0	4.25699	0	12.4984	17.1211
ENSMUSG00000068328	Aup1	0.562805	0	0	21.0012	0	0	0	0	0	12.179	0	0	14.0333	30.5482	11.0459	27.2869	107.152	29.3297	0	0	0	1.16885	0	15.923	16.7588	38.3488	21.9519	29.1118	0	0	18.562	23.2479	0	0	0	31.5253	12.0055	19.3266	33.8162	0	0	33.1754	34.1754	0.447679	35.9462	38.7423	0	34.0748
ENSMUSG00000106388	Rhox7-ps2	0	0	0	0	0	0	0	0	0	0	0	0	0	0	0	0	0	0	0	0	0	0	0	0	0	0	0	0	0	0	0	0	0	0	0	0	0	0	0	0	0	0	1	0	0	0	0	0
ENSMUSG00000106384	Gm43188	0	0	0	0	0.491258	0	0	0	0	0	0	0	0.955227	0	0	0	0	0	0	0	0	252.403	0	2.50504	0	0	0	227.842	0	0	0	0	0	0	0	0	0	0	0	0	0	0	1	0	4.68466	0	0	0
ENSMUSG00000106385	Gm42943	0	0	0	0	0	0	0	0	0	0	0	0	0	0	0	0	0	0	0	0	0	0	0	1.669	0	0	0	0	0	0	0	0	0	0	0	0	0	0	0	0	0	0	1	0	0	0	0	0
ENSMUSG00000106386	Gm42991	0	0	0	0	0	0	0	0	0	0	0	0	0	0	0	0	0	0	0	0	0	0	0	0	0	0	0	0	0	0	0	0	0	0	0	0	0	0	0	0	0	0	1	0	0	0	0	0
ENSMUSG00000106387	Igkv4-73	0	0	0	0	0	0	0	0	0	0	0	0	0	0	0	0	0	0	0	0	0	0	0	0	0	0	0	0	0	0	0	0	0	0	0	0	0	0	0	0	0	0	1	0	0	0	0	0
ENSMUSG00000106380	Gm43683	0	0	0	0	0	0	0	0	0	0	0	0	0	0	0	0	0	0	0	0	0	0	0	0	0	0	0	0	0	0	0	0	0	0	0	0	0	0	0	0	0	0	1	0	0	0	0	0
ENSMUSG00000106381	Igkv2-95-1	0	0	0	0	0	0	0	0	0	0	0	0	0	0	0	0	0	0	0	0	0	0	0	0	0	0	0	0	0	0	0	0	0	0	0	0	0	0	0	0	0	0	1	0	0	0	0	0
ENSMUSG00000106382	Trav4-1	0	0	0	0	0	0	0	0	0	0	0	0	0	0	0	0	0	0	0	0	0	0	0	0	0	0	0	0	0	0	0	0	0	0	0	0	0	0	0	0	0	0	1	0	0	0	0	0
ENSMUSG00000106383	E330034L11Rik	0	0	0	0	0	0	0	0	0	0	0	0	0	0	0	0	0	0	0	0	0	0	0	0	0	0.556353	0	0	0	0	0	0	0	0	0	0	0	0	0	0	0	0	1	0	0	0	0	0
ENSMUSG00000063445	Nmral1	0	0	66.2783	0	0	0	0	0	0	0	0	0	0	0	0	0	0	0	0	0	0	0	0	0	0	0	0	11.9089	0	0	0	0	0	0	0	0	0	0	0	14.9418	0	0	1	0	0	0	0	0
ENSMUSG00000063447	Ube2d2b	0	0	0	0	0	0	0	0	0	0	0	0	0	0	0	0	0	0	0	0	0	0	0	0	0	0	0	0.867796	0	0	0	0	0	0	0	0	0	0	0	0	0	0	1	0	0	0	0	0
ENSMUSG00000063446	Lppr1	0	0	0	0	0.132491	0	0	0	0	0	0	0	0	0	0	0	0	0	0	0	0	1.91763	0	0	0	0	0	0	0	0	0	0	0	0	0	0	0	0	0	0	0	0	1	0	0	0	0	0
ENSMUSG00000076940	Iglv2	0	0	0	0	0	0	0	0	0	0	0	0	0	0	0	0	0	0	0	0	0	0	0	0	0	0	0	0	0	0	0	0	0	0	0	0	0	0	0	0	0	0	1	0	0	0	0	0
ENSMUSG00000100979	Gm29347	0	0	0	0	0	0	0	0	0	0	0	0	0	0	0	0	0	0	0	0	0	0	0	0	0	0	0	0	0	0	0	0	0	0	0	0	0	0	0	0	0	0	1	0	0	0	0	0
ENSMUSG00000100978	Gm20912	0	0	0	0	0	0	0	0	0	0	0	0	0	0	0	0	0	0	0	0	0	0	0	0	0	0	0	0	0	0	0	0	0	0	0	0	0	0	0	0	0	0	1	0	0	0	0	0
ENSMUSG00000066438	Plekhd1	0	0	0	0	0	0	0	0	0	0	0	0	0	0	0	0	0	0	0	0	0	0	0	0	0	0	0	0	0	0	0	0	0	0	0	0	0	0	0	0	0	0	1	0	0	0	0	0
ENSMUSG00000100971	Gm28824	0	0	0	0	0	0	0	0	0	0	0	0	0	0	0	0	0	0	0	0	0	0	0	0	0	0	0	0	0	0	0	0	0	0	0	0	0	0	0	0	0	0	1	0	0	0	0	0
ENSMUSG00000100970	Gm29270	0	0	0	0	0	0	0	0	0	0	0	0	0	0	0	0	0	0	0	0	0	0	0	0	0	0	0	0	0	0	0	0	0	0	0	0	0	0	0	0	0	0	1	0	0	0	0	0
ENSMUSG00000100973	Gm29299	0	0	0	0	0	0	0	0	0	0	0	0	0	0	0	0	0	0	0	0	0	0	0	0	0	0	0	0	0	0	0	0	0	0	0	0	0	0	0	0	0	0	1	0	0	0	0	0
ENSMUSG00000100972	Gm28553	0	0	0	0	0	0	0	0	0	0	0	0	0	0	0	0	0	0	0	0	0	0	0	0	0	0	0	0	0	0	0	0	0	0	0	0	0	0	0	0	0	0	1	0	0	0	0	0
ENSMUSG00000100975	Gm28875	0	0	0	0	0	0	0	0	0	0	0	0	0	0	0	0	0	0	0	0	0	0	0	0	0	0	0	0	0	0	0	0	0	0	0	0	0	0	0	0	0	0	1	0	0	0	0	0
ENSMUSG00000100974	Gm28459	0	0	0	0	0	0	0	0	0	0	0	0	0	0	0	0	0	0	0	0	0	0	0	0	0	0	0	0	0	0	0	0	0	0	0	0	0	0	0	0	0	0	1	0	0	0	0	0
ENSMUSG00000100976	Gm29134	0	0	0	0	0	0	0	0	0	0	0	0	0	0	0	0	0	0	0	0	0	0	0	0	0	0	0	0	0	0	0	0	0	0	0	0	0	0	0	0	0	0	1	0	0	0	0	0
ENSMUSG00000092474	Gm20478	0	0	0	0	0	0	0	0	0	0	0	0	0	0	0	0	0	0	0	0	0	0	0	0	0	0	0	0	0	0	0	0	0	0	0	0	0	0	0	0	0	0	1	0	0	0	0	0
ENSMUSG00000092476	Vmn1r-ps65	0	0	0	0	0	0	0	0	0	0	0	0	0	0	0	0	0	0	0	0	0	0	0	0	0	0	0	0	0	0	0	0	0	0	0	0	0	0	0	0	0	0	1	0	0	0	0	0
ENSMUSG00000092477	Gm18808	0	0	0	0	0	0	0	0	0	0	0	0	0	0	0	0	0	0	0	0	0	0	0	0	0	0	0	0	0	0	0	0	0	0	0	0	0	0	0	0	0	0	1	0	0	0	0	0
ENSMUSG00000092470	Gm20518	0	0	0	0	0	0	0	0	0	0	0	0	0	0	0	0	0	0	0	0	0	0	0	0	0	0	0	0	0	0	0	0	0	0	0	0	0	0	0	0	0	0	1	0	0	0	0	0
ENSMUSG00000092471	Cyp21a2-ps	0	0	0	0	0	0	0	0	0	0	0	0	0	0	0	0	0	0	0	0	0	0	0	0	0	0	0	0	0	0	0	0	0	0	0	0	0	0	0	0	0	0	1	0	0	0	0	0
ENSMUSG00000092472	Gm20473	0	0	0	0	0	0	0	0	0	0	0	0	0	0	0	0	0	0	0	0	0	0	0	0	0	0	0	0	0	0	0	0	0	0	0	0	0	0	0	0	0	0	1	0	0	0	0	0
ENSMUSG00000092473	Vmn1r180	0	0	0	0	0	0	0	0	0	0	0	0	0	0	0	0	0	0	0	0	0	0	0	0	0	0	0	0	0	0	0	0	0	0	0	0	0	0	0	0	0	0	1	0	0	0	0	0
ENSMUSG00000019932	Kera	0	0	0	0	0	0	0	0	0	0	0	0	0	0	0	0	0	0	0	0	0	0	0	0	0	0	0	0	0	0	0	0	0	0	0	0	0	0	0	0	0	0	1	0	0	0	0	0
ENSMUSG00000019933	Mrln	0	0	0	0	0	0	0	0	0	0	0	0	0	0	0	3.11646	0	0	0	0	0	0	0	0	0	0	0	0	0	0	0	0	0	0	0	0	0	43.8102	0	0	0	0	1	0	0	0	0	0
ENSMUSG00000019935	Slc17a8	0	0	0	0	0	0	0	0	0	0	0	0	0	0	0	0	0	0	0	0	0	0	0	0	0	0	0	0	0	0	0	0	0	0	0	0	0	0	0	0	0	0	1	0	0	0	0	0
ENSMUSG00000019936	Epyc	0	0	0	0	0	0	0	0	0	0	0	0	0	0	0	0	0	0	0	0	0	0	0	0	0	0	0	0	0	0	0	0	0	0	0	0	0	0	0	0	0	0	1	0	0	0	0	0
ENSMUSG00000100888	Gm29567	0	0	0	0	0	0	0	0	0	0	0	0	0	0	0	0	0	0	0	0	0	0	0	0	0	0	0	0	0	0	0	0	0	0	0	0	0	0	0	0	0	0	1	0	0	0	0	0
ENSMUSG00000070469	Adamtsl3	0	0	0	0	0	0	0	0	0	0	0	0	0	0	0	0	0	0	0	0	0	0	0	0	0	0	0	0	0	0	0	0	0	0	0	0	0	0	0	0	0	0	1	0	0	0	0	0
ENSMUSG00000103779	Gm36931	0	0	0	0	0	0	0	0	0.500816	0	0	0	0	0	0	0.106861	0	0	0	0	0	0	0	0	0.264641	0	0.173264	0	0	0	0	0	0	0	0	0	0	0	0	0	0	0	1	0	0	0	0	1.58989
ENSMUSG00000064145	Arih2	0	0	0	0	0.0784387	20.0431	0	10.2207	16.8849	0	0.648313	21.7562	24.7135	0	0	0.682705	18.1502	0	0	0	0	0.283669	0	0	5.63355	0	0	3.33656	0	0	0.623939	11.2883	0	0	0	0	0	0	0	0	1.63999	0	1	2.28271	2.24398	2.17021	0	0
ENSMUSG00000020346	Mgat1	0	0	0	0	0	0	0	0	0	16.2921	0	0	0	1.29197	0	9.37309	0	0	0	0	0	0	0	0	0	0	0	11.0995	0	0	0	0	0	0	0	0	0	0	0	0	0	0	1	0	0	0	0	0
ENSMUSG00000070465	Gm9696	0	0	0	0	0	0	0	0	0	0	0	0	0	0	0	0	0	0	0	0	0	0	0	0	0	0	0	0	0	0	0	0	0	0	0	0	0	0	0	0	0	0	1	0	0	0	0	0
ENSMUSG00000103775	Gm36997	0	0	0	0	0	0	0	0	0	0	0	0	0	0	0	0	0	0	0	0	0	0	0	0	0	0	0	0	0	0	0	0	0	0	0	0	0	0	0	0	0	0	1	0	0	0	0	0
ENSMUSG00000064141	Zfp69	0	0	0	0	0	0	0	0	0	0	0	0	0	0	0	0	0	0	0	0	0	144.96	0	0	0	0	0	0	0	0	0	0	0	0	0	0	0	0	0	9.54812	0	0	1	0	0	0	0	0
ENSMUSG00000064140	Trim38	0	0	0	0	0	0	0	0	0	0	0	0	0	0	0	0	0	0	0	0	0	0	0	0	0	0	0	0	0	0	0	0	0	0	0	0	0	0	0	0	0	0	1	0	0	0	0	0
ENSMUSG00000103770	Pcdha9	0	0	0	0	0	0	0	0	0	0	0	0	0	0	0	0	0	0	0	0	24.0919	0	0	0	0	0	0	0	0	0	0	0	0	0	0	0	5.72967	0	0	0	0	0	1	0	0	0	0	0
ENSMUSG00000020340	Cyfip2	0	2.86334	1.99714	0	0.100647	34.131	0	122.273	163.517	77.2218	9.97836	33.9614	30.1446	12.4901	17.205	7.83527	44.2487	2.40963	37.5446	0	5.26332	0	3.41612	1.53966	165.173	64.6941	3.78742	17.2631	188.619	185.282	42.9676	14.4843	39.3569	0	260.819	71.1998	47.1677	37.6283	43.0259	151.591	113.623	97.7164	98.7164	113.536	33.5937	105.836	20.0767	16.6464
ENSMUSG00000053490	Trim60	0	0	0	0	0	0	0	0	0	0	0	0	0	0	0	0	0	0	0	0	0	0	0	0	0	0	0	0	0	0	0	0	0	0	0	0	0	0	0	0	0	0	1	0	0	0	0	0
ENSMUSG00000053499	Gm5444	0	0	0	0	0	0	0	0	0	0	0	0	0	0	0	0	0	0	0	0	0	0	0	0	0	0	0	0	0	0	0	0	0	0	0	0	0	0	0	0	0	0	1	0	0	0	0	0
ENSMUSG00000107479	RP23-111G16.8	0	0	0	0	0	0	0	0	0	0	0	0	0	0	0	0	0	0	0	0	0	0	0	0	0	0	0	0	0	0	0	0	0	0	0	0	0	0	0	0	0	0	1	0	0	0	0	0
ENSMUSG00000107478	Atn1	0.318039	0	0	0	0	0.231275	0	0	0	0	0	0	0	0	0	0	0	0.364377	0	0	0	0	0	0	2.91396	0	2.86263	4.00825	0	0	0	0	0	0	0	0	0	0	0	0	0	0	1	0	0	0	0	0
ENSMUSG00000107477	RP23-45G16.11	0	0	0	0	0	0	0	0	0	0	0	0	0	0	0	0	0	0	0	0	0	0	0	0	0	0	0	0	0	0	0	0	0	0	0	0	0	0	0	0	0	0	1	0	0	0	0	0
ENSMUSG00000107476	Zfp862-ps	0	0	0	0	0	0	0	0	0	0	0	0	0	0	0	0.0919922	0	0	0	0	0	0	0	0	0	12.3343	0	0	0	0	0	0	0	0	0	0	0	0	0	0.360724	0	0	1	0	0	0	0	0
ENSMUSG00000107473	RP24-571G22.1	0	0	0	0	0	0	0	0	0	0	0	0	0	0	0	0	0	0	0	0	0	0	0	0	0	0	0	0	0	0	0	0	0	0	0	0	0	0	0	0	0	0	1	0	0	0	0	0
ENSMUSG00000107472	RP23-333I12.1	0	0	0	0	0	0	0	0	0	0	0	0	0	0	0	0	0	0	0	0	0	0	0	0	0	0	0	0	0	0	0	0	0	0	0	0	0	0	0	0	0	0	1	0	0	0	0	0
ENSMUSG00000054728	Phactr1	0	12.4671	0	0.0716611	119.809	40.2318	117.563	3.73579	0.0761663	0.0584716	18.884	38.659	0	30.9878	6.8953	13.1328	6.22209	11.4681	142.409	0	11.2603	0.243124	19.3949	0	54.5607	0.122739	12.7018	14.4828	10.9607	114.644	0	19.3497	0	0	99.5855	55.3479	11.3719	19.1018	3.5606	20.4551	25.299	55.701	56.701	1.58383	10.2579	13.0222	4.23488	15.9533
ENSMUSG00000054723	Vmac	0	0	0	0	0	0	0	0	0	0	0	0	0	0	0	2.02892	0	0	0	0	0	0	0	0	0	0	0	0	0	0	0	0	0	0	0	0	0	0	0	0	0	120.838	121.838	0	0	0	0	0
ENSMUSG00000054720	Lrrc8c	0	0	0	0	0	0.705391	0	74.939	0	35.6353	1.0229	0.874607	22.6255	0	0	0	0	0	0	0	22.8866	0	0	0	53.3317	0.113036	0	0.849058	0	45.2108	0	0	0	0	0	10.5666	0	37.9408	0	26.2772	0	0	1	0	0	0	0	0
ENSMUSG00000054727	1700013H16Rik	0	0	0	0	0	0	0	0	0	0	0	0	0	0	0	0	0	0	0	0	0	0	0	0	0	0	0	0	0	0	0	0	0	0	0	0	0	0	0	0	0	0	1	0	0	0	0	0
ENSMUSG00000079806	Gm21719	0	0	0	0	0	0	0	0	0	0	0	0	0	0	0	0	0	0	0	0	0	0	0	0	0	0	0	0	0	0	0	0	0	0	0	0	0	0	0	0	0	0	1	0	0	0	0	0
ENSMUSG00000102642	A130048G24Rik	0	0	0	0	0	0	0	0	0	0	0	0	0	0	0	0	0	0	0	0	0	0	0	19.6736	0	0	0	0	0	0	0	0	0	0	0	0	0	0	0	0	0	0	1	0	0	0	0	0
ENSMUSG00000036744	Olfr701	0	0	0	0	0	0	0	0	0	0	0	0	0	0	0	0	0	0	0	0	0	0	0	0	0	0	0	0	0	0	0	0	0	0	0	0	0	0	0	0	0	0	1	0	0	0	0	0
ENSMUSG00000036745	Ttll7	0	3.83694	16.5168	0	0	53.3385	0.25272	0.069805	7.34362	3.23108	0	56.6765	3.11618	0	0	2.14814	3.37115	12.9685	0	0	0	0	0	48.2703	6.10244	3.72375	0	0	5.93118	10.6885	0	0	0	0	26.9708	0	2.10035	0	16.5313	16.7059	0	0.154675	1.15467	0	13.1961	4.03	11.8518	6.28446
ENSMUSG00000096201	Gm10715	0	0	0	0	0	0	0	0	0	0	0	0	0	0	0	0	0	0	0	0	0	0	0	0	0	0	0	0	0	0	0	0	0	0	0	0	0	0	0	0	0	0	1	0	0	0	0	0
ENSMUSG00000036743	Psma8	0	0	0	0	0	0	0	0	0	0	0	0	0	0	0	0	0	0	0	0	0	0	0	0	0	0	0	0	0	0	0	0	0	0	0	64.9779	0	0	0	0	0	0	1	0	0	0	0	0
ENSMUSG00000033510	Otud7a	0	0	0	0	0	0	0	0	0	0	0	0	0	0	0	0	0	2.5675	0	0	0	0	1.29429	0	3.87953	0	0	1.30791	0	0	0	0	0	0	0	0	0	0	0	0	0	0	1	0	0	0	0	0
ENSMUSG00000036748	Cuedc2	0	195.851	3.09941	406.62	0	0	0	191.704	0	100.82	18.0651	0	96.7538	22.6143	102.807	70.0507	75.9026	86.7133	0	0	56.7636	85.0549	16.6987	2.78768	0	37.4364	24.8582	42.7585	0	39.2447	137.713	78.6749	0	0	0	116.688	12.7343	0	39.2948	33.6822	91.4274	63.8779	64.8779	0	57.3501	45.3765	166.447	19.6561
ENSMUSG00000036749	Pramel5	0	0	0	0	0	0	0	0	0	0	0	0	0	0	0	0	0	0	0	0	0	0	0	0	0	0	0	0	0	0	0	0	0	0	0	0	0	0	0	0	0	0	1	0	0	0	0	0
ENSMUSG00000096209	Olfr510	0	0	0	0	0	0	0	0	0	0	0	0	0	0	0	0	0	0	0	0	0	0	0	0	0	0	0	0	0	0	0	0	0	0	0	0	0	0	0	0	0	0	1	0	0	0	0	0
ENSMUSG00000021587	Pcsk1	0	161.779	0	0	0	0	0	32.5352	0	0.504877	127.088	0.256277	131.523	94.3342	0	0	0	0	0	0	0	0	0	0	22.9302	0	0	15.1338	0	0	0	0	0	0	0	84.9613	0	19.5326	79.0569	0	0	0	1	133.539	0	0	0	0
ENSMUSG00000062797	l7Rn6	0	0	0	0	0	3.28328	0	0	0	3.65106	0	2.39892	0	39.3923	4.22039	8.59524	0	104.181	1.64557	0	41.1653	0	41.8979	0	0	0	31.1621	16.9384	0	0	74.631	0	96.5425	0	0	24.0906	23.2774	0	0.934106	13.105	67.0986	0	1	0	7.06296	34.1615	0	0
ENSMUSG00000062794	Zfp599	0	0	0	0	0	0	0	0	0	0	0	0	0	0	0	0	0	0	0	0	0	0	10.0773	0	0	0	0	57.8501	0	0	0	0	0	0	0	0	0	0	0	0	254.488	0	1	92.5771	0	0	0	0
ENSMUSG00000062793	Olfr1158	0	0	0	0	0	0	0	0	0	0	0	0	0	0	0	0	0	0	0	0	0	0	0	0	0	0	0	0	0	0	0	0	0	0	0	0	0	0	0	0	0	0	1	0	0	0	0	0
ENSMUSG00000062791	Gm382	0	0	0	0	0	0	0	0	0	0	0	0	0	0	0	0	0	0	0	0	0	0	0	0	0	0	0	0	0	0	0	0	0	0	0	0	0	0	0	0	0	0	1	0	0	0	0	0
ENSMUSG00000062421	Arf2	0.876592	0	0	0	0	27.7246	0	0	0	0	30.4874	26.0776	0.652321	1.98222	86.0277	43.1494	0	0	0	0.657334	110.602	0	257.334	0	0	0	0	0.460373	0	0	0	0	0	0	0	2.04605	84.6572	15.0499	0	74.7278	0	14.9672	15.9672	0	3.19914	9.28187	0	12.0621
ENSMUSG00000062426	Olfr304	0	0	0	0	0	0	0	0	0	0	0	0	0	0	0	0	0	0	0	0	0	0	0	0	0	0	0	0	0	0	0	0	0	0	0	0	0	0	0	0	0	0	1	0	0	0	0	0
ENSMUSG00000019066	Rab3d	0	0	0	0	0	0	0	0	0	0	0	0	0	0	0	0	0	0	0	0	0	0	0	0	0	0	0	0	10.1096	0	0	0	0	0	0	0	0	0	0	0	0	0	1	0	0	0	0	0
ENSMUSG00000035498	Cdcp1	0	0	0	0	0	0	0	0	0	0	0	0	0	0	0	0	0	0	0	0	0	0	0	0	0	0	0	0	0	0	0	0	0	0	0	0	0	0	0	0	0	0	1	0	0	0	0	0
ENSMUSG00000091462	Gm17084	0	0	2.59197	0	0	0	0	0	0	0	1.88935	0	0.889338	0	0	5.195	0	0	1.52363	0	0	0	0	0	0	0	0	0	0	0	0	0	0	0	0	0	0	0	0	16.6839	0	0	1	0	8.7194	0	0	0
ENSMUSG00000101731	3830432H09Rik	0	0	0	0	0	0	0	0	0	0	0	0	0	0	0	0	0	0	0	0	0	0	0	0	0	0	0	0	0	0	0	0	0	0	0	0	0	0	0	0	0	0	1	0	0	0	0	0
ENSMUSG00000091460	Gm7808	0	2.88961	0	20.4546	0	0	0	0	0	0	22.6625	0	5.3315	0	0	1.32569	0	0	36.5221	10.75	8.31226	0	0	27.9632	0	5.00598	0	3.76269	0	0	0	0	0	0	0	16.7227	3.04193	0	10.3741	0	0	11.6515	12.6515	0	26.1469	0	0	0
ENSMUSG00000101733	Gm29189	0	0	0	0	0	0	0	0	0	0	0	0	0	0	0	0	0	0	0	0	0	0	0	0	0	0	0	0	0	0	0	0	0	0	0	0	0	0	0	0	0	0	1	0	0	0	0	0
ENSMUSG00000101734	4933400C23Rik	0	0	0	0	0	0	0	0	0	0	0	0	0	0	0	0	0	0	0	0	0	0	0	0	0	0	0	0	0	0	0	0	0	0	0	0	0	0	0	0	0	0	1	0	0	0	0	0
ENSMUSG00000101737	Gm28849	0	0	0	0	0	0	0	0	0	0	0	0	0	0	0	0	0	0	0	0	0	0	0	0	0	0	0	0	0	0	0	0	0	0	0	0	0	0	0	0	0	0	1	0	0	0	0	0
ENSMUSG00000101738	Gm29006	0	0	0	0	0	0	0	0	0	0	0	0	0	0	0	0	0	0	0	0	0	0	0	0	0	0	0	0	0	0	0	0	0	0	0	0	0	0	0	0	0	0	1	0	0	0	0	0
ENSMUSG00000101739	Gm5733	0	0	0	0	0	0	0	0	0	0	0	0	0	0	0	0	0	0	0	0	0	0	0	0	0	0	0	0	0	0	0	0	0	0	0	0	0	0	0	0	0	0	1	0	0	0	0	0
ENSMUSG00000055891	Ubl4b	0	0	0	0	0	0	0	0	0	0	0	0	0	0	0	0	0	0	0	0	0	0	0	0	0	0	0	0	0	0	0	0	0	0	0	0	0	0	0	0	0	0	1	0	0	0	0	0
ENSMUSG00000055897	Ppp4r1l-ps	0	0	0	0.119516	0	0	0	0	0	0	0	0	0	20.2087	0.958328	0	2.59497	0	0	0	0	26.7751	0	0	0	0	0.0439475	10.6926	0	4.73985	0	0	0	0	0	0	0	0	0	0	0	0	1	0	0	0	0	0
ENSMUSG00000055895	Oosp2	0	0	0	0	0	0	0	0	0	0	0	0	0	0	0	0	0	0	0	0	0	0	0	0	0	0	0	0	0	0	0	0	0	0	0	0	0	0	0	0	0	0	1	0	0	0	0	0
ENSMUSG00000108012	RP24-137B5.2	0	0	0	0	0	0	0	0	0	0	0	0	0	0	0	0	0	0	0	0	0	0	0	0	0	0	0	0	0	0	0	0	0	0	0	0	0	0	0	0	0	0	1	0	0	0	0	0
ENSMUSG00000108010	RP23-74G1.5	0	0	0	0	0	0	0	0	0	0	0	0	0	0	0	0	0	0	0	0	0	0	0	0	0	0	0	0	0	0	0	0	0	0	0	0	0	0	0	0	0	0	1	0	0	0	0	0
ENSMUSG00000108011	RP23-114E15.17	0	0	0	0	0	0	0	0	0	0	0	0	0	0	0	0	0	0	0	0	0	0	0	0	0	0	0	0	0	0	0	0	0	0	0	0	0	0	0	0	0	0	1	0	0	0	0	0
ENSMUSG00000071738	Cldn34b3	0	0	0	0	0	0	0	0	0	0	0	0	0	0	0	0	0	0	0	0	0	0	0	0	0	0	0	0	0	0	0	0	0	0	0	0	0	0	0	0	0	0	1	0	0	0	0	0
ENSMUSG00000108014	RP23-447L9.2	0	0	0	0	0	0	0	0	0	0	0	0	0	0	0	0	0	0	0	0	0	0	0	0	0	0	0	0	0	0	0	0	0	0	0	0	0	0	0	0	0	0	1	0	0	0	0	0
ENSMUSG00000108015	RP23-81F19.1	0	0	0	0	0	0	0	0	0	0	0	0	0	0	0	0	0	0	0	0	0	0	0	0	0	0	0	0	0	0	0	0	0	0	0	0	0	0	0	0	0	0	1	0	0	0	0	0
ENSMUSG00000060499	Rpl10l	0	0	0	0	0	0	0	0	0	0	0	0	0	0	0	0	0	0	0	0	0	0	0	0	0	0	0	0	0	0	0	0	0	0	0	0	0	0	0	0	0	0	1	0	0	0	0	0
ENSMUSG00000097154	Gm26510	0	0	0	0	0	0	0	0	0	0	0	0	0	0	0	0	0	0	0	0	0	0	0	0	0	0	0	0	0	0	0	0	0	0	0	0	0	0	0	0	0	0	1	0	0	0	0	0
ENSMUSG00000097155	Gm26511	0	0	0	0	0	0	0	0	0	0	0	0	0	0	0	0	0	0	0	0	0	0	0	0	0	0	0	0	0	2.68024	0	0	0	0	0	0	0	0	0	0	0	0	1	0	0	0	0	0
ENSMUSG00000097156	Gm3764	0	0	0	0	0	25.7097	0	0	0	7.99835	7.48927	27.9113	5.79278	4.59174	0	2.25424	0	0	0	0	0	0	47.909	0	0.155058	0	14.0104	22.5672	0	7.43696	0	0	0	0	0	0	4.66842	0	0	34.3698	29.7801	0	1	0	4.93965	0	5.4382	2.79384
ENSMUSG00000097157	Gm26512	0	0	0	0	0	0	0	0	0	0	0	0	0	0	0	0	0	0	0	0	0	0	0	0	0	0	0	0	0	0	0	0	0	0	0	0	0	0	0	0	0	0	1	0	0	0	0	0
ENSMUSG00000097150	Gm26513	0	0	0	0	0.426323	0	0	0	135.725	0	0	0	0	0	0	0	0	0	0	0	8.07765	0	0	0	0	0	0	0	0	0	0	0	0	0	0	0	0	0	0	0	0	0	1	0	0	0	0	0
ENSMUSG00000097151	Gm26514	0	0	0	0	0	0	0	0	0	0	0	0	0	0	0	0	0	0	0	0	0	0	0	0	0	0	0.589817	0	0	0	0	0	0	0	0	0	0	0	0	0	115.354	0	1	0	0	0	0	0
ENSMUSG00000097152	Gm26515	0	0	0	0	0	0	0	0	0	0	0	0	0	0	0	0	0	0	0	0	0	0	0	0	0	0	0	0	0	0	0	0	0	0	0	0	0	0	0	2.01984	0	0	1	0	0	0	0	0
ENSMUSG00000097158	Gm26516	0	0	0	0	0	0	0	0	0	0	0	0	0	0	0	0	0	4.54681	0	0	0	0	0	0	0	0	0	0	0	0	0	0	0	0	0	0	0	0	0	0	0	0	1	0	0	0	0	0
ENSMUSG00000097159	Gm26517	0	0	0	0	0	0	0	0	0	0	0	0	0	0	0	0	0	0	0	0	0	0	0	0	0	0	0	0	0	0	0	0	0	0	0	0	0	0	0	0	0	0	1	0	0	0	0	0
ENSMUSG00000031918	Mtmr2	0	0	0	0	0	0	0	1.16726	0	7.65399	0	0	4.47542	9.59936	4.62795	11.0616	0	20.6606	0	0	29.7517	0	1.83799	0	0.324012	0	0	30.0902	0	0	0	0	0	0	0	0	0	0	0	0	0	0	1	1.68832	0	7.49039	0	0
ENSMUSG00000031919	Tmed6	0	0	0	0	0	0	0	0	0	0	0	0	0	0	0	0	0	0	0	0	0	0	0	0	0	0	0	0	0	0	0	0	0	0	0	0	0	0	0	0	0	0	1	0	0	0	0	0
ENSMUSG00000031916	Cog8	0	5.79784	0	0	0	0	0	11.9313	13.2886	0	43.0673	0	0	35.0842	0	0	0	0	0	0	1.53643	0	0	11.8124	6.4134	0	4.31383	0	0	0	0	0	0	32.3868	0	15.012	0	23.82	0	24.8431	0	0	1	0	0	12.0191	0	2.08238
ENSMUSG00000031917	Nip7	0	0	0	0	0	0	0	0.335552	0	0	0	0	0	47.5836	17.9537	29.7933	0	0	0	1.37257	0	1.26608	0	0	64.5359	0	0.274444	45.1558	0	0	0	0	0	0	0	0	0	7.85265	0	34.5113	0	49.0876	50.0876	0	33.3875	0	0	0
ENSMUSG00000031910	Has3	0	0	0	0	0	0	0	0	0	0	0	0	0	0	0	0.158141	0	0	0	0	0	0	0	0	0	0	0	5.98331	0	0	0	0	0	0	0	0	0	0	0	0	0	0	1	0	0	0	0	0
ENSMUSG00000031913	Vps4a	0	151.789	0	0	0	0	0	28.3964	0	0	0	0	8.7132	0	0	57.8245	71.7693	8.76684	0	0	103.694	0	44.4485	26.3561	197.19	0	0	16.0784	0	1.64958	0	24.7983	0	0	0	0	60.9724	46.3837	0	0	108.074	78.3408	79.3408	0	19.7185	0	0	76.8261
ENSMUSG00000049349	Gm5105	0	0	0	0	0	0	0	0	0	0	0	0	0	0	0	13.8672	0	0	0	0	0	0	0	0	0	0	0	0	0	0	0	0	0	0	0	0	0	0	12.0545	0	0	0	1	0	0	0	0	0
ENSMUSG00000038637	Lrrc56	0	0	0	0	0	0	0	0	0	0	0	0	0	0	0	0	0	0	0	0	0	0	0	0	0	0	0	0	0	0	0	33.1578	0	0	0	0	0	0	0	0	0	11.5028	12.5028	0	0	0	0	0
ENSMUSG00000038633	Degs1	0	1.10453	0	0	0.262069	79.1636	0	75.5777	53.1475	251.001	2.16606	75.9299	117.738	0.774236	22.3997	33.8342	6.0654	0	0	0	118.18	0	0	60.1262	0	0	0	33.0835	0	0	256.424	0	614.877	0	0	39.9558	168.456	45.0701	92.2045	0.248331	0	187.071	188.071	0	0	0	16.5086	86.6893
ENSMUSG00000038630	Zkscan16	0	0	0	0	0	24.1709	0	0	0	0	0	20.1285	0	0	0	0	0	0	0	0	0	0	0	0	1.36381	0	0	0	0	0	0	0	0	0	0	0	0	0	0	0	0	0	1	0	76.0577	0	0	0
ENSMUSG00000030359	Pzp	0	0	0	0	0	0	0	0	0	0	0	0	0	0	0	0	0	0	0	0	0	0	0	0	0	0	0	0	0	0	0	0	0	0	0	0	0	0	0	0	0	0	1	0	0	0	0	0
ENSMUSG00000030357	Fkbp4	0	210.745	0	539.128	0	0	0	78.8127	372.162	0	88.644	0	113.968	0.812778	47.0294	1.59636	0	48.9893	0	0	8.34044	162.256	0	2.80575	168.941	75.8602	257.31	91.3558	0	253.231	113.804	0	0	0	0	3.35581	0	69.9418	91.5899	110.829	11.5042	5.8449	6.8449	224.565	34.1079	76.1348	21.663	0
ENSMUSG00000030351	Tspan11	0	0	0	0	0	0	0	0	0	0	0	0	0	0	0	0	0	0	0	0	0	0	0	0	0	0	0	0	0	0	0	0	0	0	0	0	0	0	0	0	0	0	1	0	0	0	0	27.1306
ENSMUSG00000030350	Prmt8	0	0	0	0	248.16	0	1.35174	0	0	0	0	0	0	0	19.9771	0	0	0	0	0	0	0	0	27.8045	0	0	0	0	0	385.279	126.019	84.0903	0	0	0	47.512	135.244	0	107.58	178.342	0	19.0339	20.0339	0	59.4386	43.1232	8.18013	0
ENSMUSG00000030353	Tead4	0	0	0	0	0	0	0	0	0	0	0	0	0	0	0	0	0	0	0	0	0	0	0	0	0	0	0.85055	0	0	0	0	0	0	0	0	0	0	0	0	0	0	0	1	0	0	0	0	0
ENSMUSG00000030352	Tspan9	0	0	0	0	0	0	0	0	0	0	0	0	0	0	0	0.51419	0	0	0	0	0	0	0	0	0	0	0	4.92452	0	0	0	0	0	0	0	0	0	0	0	0	0	0	1	0	10.1415	0	0	0
ENSMUSG00000104818	Gm43661	0	0	0	0	0	0	0	0	0	0	0	0	0	0	0	0	0	0	0	0	0	0	0	0	0	0	0	0	0	0	0	0	0	0	0	0	0	0	0	0	0	0	1	0	0	0	0	0
ENSMUSG00000104816	Gm43473	0	0	0	0	0	0	0	0	0	0	0	0	0	0	0	0	0	0	0	0	0	0	0	0	0	0	0	0	0	0	0	0	0	0	0	0	0	0	0	0	0	0	1	0	0	0	0	0
ENSMUSG00000104814	Gm42979	0	0	0	0	0	0	0	0	0	0	0	0	0	0	0	0.23027	0	0	0	0	0	0	0	0	0	0	0	0	0	0	0	0	0	0	0	0	0	0	0	0	0	0	1	0	0	0	90.0044	0
ENSMUSG00000104815	Trav5-2	0	0	0	0	0	0	0	0	0	0	0	0	0	0	0	0	0	0	0	0	0	0	0	0	0	0	0	0	0	0	0	0	0	0	0	0	0	0	0	0	0	0	1	0	0	0	0	0
ENSMUSG00000104811	Gm43644	0	0	0	0	0	0	0	0	0	0	0	0	0	0	0	0	0	0	0	0	0	0	0	0	0	0	0	0	0	0	0	0	0	0	0	0	0	0	0	0	0	0	1	0	0	0	0	0
ENSMUSG00000073460	Pnldc1	0	0	0	0	0	0	0	0	0	0	0	0	0	0	0	0	0	0	0	0	0	0	0	0	0	0	0	0	0	0	0	0	0	0	0	0	0	0	0	0	0	0	1	0	0	0	0	0
ENSMUSG00000073468	Sft2d1	1.45852	7.64729	0	0.396738	0.372192	0	0	37.0861	28.4632	19.75	27.6742	0	0	13.197	19.0872	21.8661	34.4474	31.467	0	0	1.69248	22.2203	17.6858	0	0	0	14.4435	14.5553	0	0	0	13.3907	0	0	0	9.07891	8.66971	15.3063	0	8.11422	0	11.4654	12.4654	63.7007	5.32385	25.7499	0	4.01486
ENSMUSG00000049699	Ucn2	0	0	0	0	0	0	0	0	0	0	0	0	0	0	0	0	0	0	0	0	0	0	0	0	0	0	0	0	0	0	0	0	0	0	0	0	0	0	0	0	0	0	1	0	0	0	0	0
ENSMUSG00000049694	BC048671	0	0	0	0	0	0	0	0	0	0	0	0	0	0	0	0	0	0	0	0	0	0	0	0	0	0	0	0	0	0	0	0	0	0	0	0	0	0	0	0	0	0	1	0	0	0	0	0
ENSMUSG00000049690	Nckap5	0	0	0	0	0	0	0	0	0	0	0	0	0	0	0	0	0	0	0	0	0	0	0	0	0	0	0	0	0	0	0	0	0	0	0	0	0	0	0	0	0	0	1	0	0	0	0	0
ENSMUSG00000049691	Nkx3-2	0	0	0	0	0	0	0	0	0	0	0	0	0	0	0	0	0	0	0	0	0	0	0	0	0	0	0	0	0	0	0	0	0	0	0	0	0	0	0	0	0	0	1	0	0	0	0	0
ENSMUSG00000049692	Tmem239	0	0	0	0	0	0	0	0	0	0	0	0	0	0	0	0	0	0	0	0	0	0	0	0	0	0	0	0	0	0	0	0	0	0	0	0	0	0	0	0	0	0	1	0	0	0	0	0
ENSMUSG00000035329	Fbxo33	0.850718	0	0	0	0	0	0	41.3001	0	2.37906	0	0	10.1312	0	0	5.85632	0	1.16926	0	0	0.296101	0	0	0	0	1.54579	11.4349	2.32304	0	0.415497	0	0	0	0	0	1.58853	58.5762	6.81626	45.8194	0	0	10.7901	11.7901	0	16.1456	0	0	14.0473
ENSMUSG00000035325	Sec31a	0	3.59031	0	81.5951	0	0	0	0	0	0	0	0	21.1692	0	0	2.3341	13.1413	0	0	0	38.5934	0	0	6.75581	18.241	0	32.2041	0	0	79.1184	93.6149	6.81063	0	0	0	17.3164	13.6484	33.2632	0	0.0896881	35.6185	5.63021	6.63021	0	0	26.1932	6.45929	6.1254
ENSMUSG00000070605	Gm13251	0	0	0	0	0	0	0	0	0	0	0	0	0	0	0	0	0	0	0	0	0	0	0	0	0	0	0	0	0	0	0	0	0	0	0	0	0	0	0	0	0	0	1	0	0	0	0	0
ENSMUSG00000026950	Neb	0	0	0	0	0.0370127	0	0	0	0	0	0	0	0	0	0	0	0	0	0	0	0	0	0	0	0	0	0	0	0	0	0	0	0	0	0	0	0	0	0	0	0	0	1	0	0	0	0	0
ENSMUSG00000075704	Txnrd2	0	31.6452	0	0	0	0	0	0	0	0	0	0	0	0	0	0	0	0	0	0	0	0	0	0	0	0	15.735	3.41747	0	0	0	0	0	0	108.509	0	0.568774	4.38182	9.42218	0	3.06307	0	1	0	0	0	2.30717	0
ENSMUSG00000075707	Dio3	0	0	0	0	0	0	0	0	0	0	0	0	0	0	0	0	0	0	0	0	0	0	0	0	0	0	0	0	0	0	0	0	0	0	0	0	0	0	0	0	0	0	1	0	0	0	0	0
ENSMUSG00000075706	Gpx4	56.3369	123.168	98.6617	54.8231	0.75659	38.0907	1.3127	21.0217	80.1468	17.1122	15.6274	30.4086	30.1648	0	109.941	37.1326	113.792	155.104	93.2373	0	66.5165	160.145	5.13656	237.229	74.2639	143.341	52.4937	37.3742	0	91.7281	89.2763	0	0	0	280.188	92.2799	27.9042	50.9145	83.0059	16.1358	0	32.9507	33.9507	29.8828	147.915	261.71	103.262	32.6433
ENSMUSG00000075701	Vimp	2.87746	0.331636	0	0	177.811	0	0	0	0	0	0	0	0	35.3333	21.5175	54.3216	0	0.471032	0	0	72.7423	168.514	135.645	0	0	0	0	19.431	0	0	162.714	0	123.055	0	0	46.0585	30.0188	0	0	34.3025	0	0	1	0	75.0266	0	26.4312	142.563
ENSMUSG00000023707	Ogfod2	0	0	0	0	27.3752	0	0	0	81.4546	0	0	0	0	0	0	0	0	19.74	0	0	0	0	0	0	0	0	0	0	564.317	0	0	0	0	0	0	13.0732	0	0	0	0	0	0	1	0	0	0	0	0
ENSMUSG00000026956	Uap1l1	0	0	0	0	0	43.679	0	0	0	0	0	41.7069	0	0	0	11.6708	44.844	0	0	0	0	0	0	0	0	0	0	0	0	0	0	0	0	0	0	0	0	0	0	21.2083	0	79.3484	80.3484	0	21.842	14.6232	0	3.80089
ENSMUSG00000075702	Selm	0	0.716615	0	0	0	44.2458	0	14.3329	0	2.36612	0	52.2567	32.4005	60.2757	34.872	8.71312	15.7378	81.9102	480.139	0	118.791	17.222	81.9319	5.20111	80.5822	431.496	29.5866	0.933138	0	143.729	38.7669	0	531.804	988.401	251.819	10.3679	69.3914	10.169	63.0252	15.1467	0	5.77848	6.77848	139.939	110.24	47.0446	94.5924	34.2276
ENSMUSG00000026958	Dpp7	0	0	0	0	0	0	0.470862	50.9628	0	44.5011	0	0	0	8.41965	0	0	0	0	0	0	0	0	0	0	0	0	0	15.8265	11.0508	0	0	0	0	0	0	0	0	0	0	0	31.2044	29.4042	30.4042	0	0	0	0	0
ENSMUSG00000026959	Grin1	46.8798	0	0	0	0	1.10859	0.253103	84.9777	0.578462	7.29677	4.21825	0.644266	12.1997	0	1.24685	0.811182	1.68812	0.21826	62.6775	132.974	33.1683	0.52785	0	0	0	18.7803	0.114358	14.0119	0	0	0.386706	26.2503	0	16.3136	27.0116	32.0269	7.52421	15.271	8.83009	8.84954	12.1983	42.4583	43.4583	34.772	0	10.0925	11.4867	17.3087
ENSMUSG00000056812	St8sia3	21.5435	0	0	0.274672	0	76.9804	677.257	0.493753	0	0	5.32234	81.8275	25.3081	0	0	9.71853	0	0	0	0	28.3176	0	0	0	0.462661	89.4032	0	24.7505	0	0	0	0	0	0	0	11.0002	0	0.963591	22.9086	5.25125	0	24.0868	25.0868	0	6.14307	0	1.35247	29.6472
ENSMUSG00000043068	Fam89a	0	0	0	0	0	0	0	0	0	0	0	0	0	0	0	1.17061	0	0	0	0	0	0	0	0	0	0	0	0	0	0	0	0	0	0	0	0	0	0	0	0	0	0	1	0	0	0	0	0
ENSMUSG00000056815	Gm6812	0	0	0	0	0	0	0	0	0	0	0	0	0	0	0	0	0	0	0	0	0	0	0	0	0	0	0	0	0	0	0	0	0	0	0	0	0	0	0	0	0	0	1	0	0	0	0	0
ENSMUSG00000043061	Tmem18	0	92.0369	0	0	0	28.3405	0	0	0	0	0	33.0221	0	0	0	0	0	0	0	0	0	0	0	0	0	0	0	0	0	0	0	0	0	0	0	0	0	0	0	0	0	0	1	0	20.5668	0	0	31.0178
ENSMUSG00000043060	Fscb	0	0	0	0	0	0.282705	0	0	0	0	0	0	0	0	0	0	0	0	0	0	0	0	0	0	0	0	0	0	0	0	0	0	0	0	0	0	0	0	0	0	0	0	1	0	0	0	0	0
ENSMUSG00000043065	Spice1	0	0	0	0	0	0	0	0	0	0	0	0	0	0	0	0	0	0	0	0	0	0	0	11.4757	0	0	0	0	0	0	0	0	0	0	0	0	0	0	0	0	0	0	1	0	0	0	0	4.04606
ENSMUSG00000043067	Dpy19l1	0	37.2124	0	0	0	0.0769563	0	1.70739	0	0	0	0	0	0	8.30805	11.476	0	42.423	0	0	0.491121	0	0	0	11.1504	0	0	0.889183	0	14.0847	8.59138	0	0	0	0	13.3377	0	0	0	0	0	0	1	9.76615	3.86216	0	13.6067	1.16486
ENSMUSG00000043066	Vmn1r66	0	0	0	0	0	0	0	0	0	0	0	0	0	0	0	0	0	0	0	0	0	0	0	0	0	0	0	0	0	0	0	0	0	0	0	0	0	0	0	0	0	0	1	0	0	0	3.65608	0
ENSMUSG00000022257	Laptm4b	0	182.712	0	0	0	0	0	0	0	105.591	0	0	0	0	0	0.270448	0	0	0	0	0	0	134.797	0	175.429	0	0	0	0	368.53	390.094	0	0	0	0	0	0	0	0	0	0	0	1	0	0	0	26.4272	0
ENSMUSG00000022255	Mtdh	0	0.0693205	0	57.616	0	22.3062	0	0.063046	0	33.0159	7.06445	23.1831	42.8558	0	6.74656	6.10667	3.04473	0	0	0.128884	5.63331	0	0	0	1.65344	4.02385	0.103129	9.20627	0	0.209861	0	0	0	0	0	11.2321	0.912005	3.93473	13.4376	3.61623	30.2543	3.49352	4.49352	2.09664	2.50902	5.45969	4.83401	0
ENSMUSG00000029286	Enam	0	0	0	0	0	0	0	0	0	0	0	0	0	0	0	0	0	0	0	0	0	0	0	0	0	0	0	0	0	0	0	0	0	0	0	0	0	0	0	0	0	0	1	0	0	0	0	0
ENSMUSG00000022253	Nadk2	8.69028	0	0	0	0	0	0.512975	0	114.224	32.4066	0	0	0	0	32.8542	0.071474	0	0	0	0	0	0	0	0	0	0	0	10.1423	0	0	0	0	0	0	0	0	29.9255	0	0	1.12096	43.2677	35.4888	36.4888	0	0	0	0	0
ENSMUSG00000029280	Smr3a	0	0	0	0	0	0	0	0	0	0	0	0	0	0	0	0	0	0	0	0	0	0	0	0	0	0	0	0	0	0	0	0	0	0	0	0	0	0	0	0	0	0	1	0	0	0	0	0
ENSMUSG00000029283	Cdc7	0	0	0	0	0.135641	0	0	85.1221	0.153676	65.015	1.1211	0	0	0	0	0	0	0.203032	0	0	0	0	0	0	0	0	25.7341	0	0	0	0	0	0	0	0	0	0	33.4692	0	0	0	0	1	0	0	0	0	0
ENSMUSG00000029282	Amtn	0	0	0	0	0	0	0	0	0	0	0	0	0	0	0	0	0	0	0	0	0	0	0	0	0	0	0	0	0	0	0	0	0	0	0	0	0	0	0	0	0	0	1	0	0	0	0	0
ENSMUSG00000029288	Ambn	0	0	0	0	0	0	0	0	0	0	0	0	0	0	0	0	0	0	0	0	0	0	0	0	0	0	0	0	0	0	0	0	0	0	0	0	0	0	1.36511	0	0	0	1	0	0	0	0	0
ENSMUSG00000031007	Atp6ap2	53.4313	49.1955	1.09381	160.358	238.095	92.7329	6.69426	95.0113	323.065	274.908	3.18923	75.3262	186.861	240.566	13.1922	219.602	71.425	10.9703	2.57188	0.756054	741.636	0	184.661	617.723	196.301	0	0	0	0	270.223	0	111.06	0	86.302	0	188.253	105.075	60.5904	153.275	368.308	0	150.835	151.835	566.824	165.591	266.944	303.831	221.978
ENSMUSG00000068860	Gm128	0	0	0	0	0	0	0	0	0	0	0	0	0	0	0	0	0	0	0	0	0	0	0	0	0	0	0	0	0	0	0	0	0	0	0	0	0	0	0	0	0	0	1	0	0	0	0	0
ENSMUSG00000028882	Ppp1r8	59.7744	0	0	0	92.3377	0	0	0	0	5.92324	0	0	0	0	0	0	0	0	0	0	0.20642	70.9541	0	6.94249	0	0	0	0	0	0	0	0	0	0	0	0	0	32.5847	0	0	0	0	1	0	54.5444	0	37.1729	0
ENSMUSG00000028883	Sema3a	0	0	0	0	0	0	0	0	0	0	1.00299	0	0	0	0	0	0	0	0	0	0	0	0	0	0	0	0	0	0	0	0	0	0	0	0	0	0	1.81565	0	0	0	0	1	0	0	0	0	0
ENSMUSG00000028884	Rpa2	0	0	0	0	0	0	0	0	0	0	0	0	0	0	0	0	0	0	0	0	0	0	0	0	0	0	0	28.6327	0	0	0	0	0	0	0	0	0	0	38.984	0	0	0	1	0	51.5914	0	0	3.70471
ENSMUSG00000028885	Smpdl3b	0	0	0	0	0	0	0	0	0	0	0	0	0	0	0	0	0	0	0	0	0	0	0	0	0	0	0	0	0	0	0	0	0	0	0	0	0	0	0	0	0	0	1	0	0	0	0	0
ENSMUSG00000028886	Eya3	0	0	0	0	0	0	0	0	0	0	0	0	0	0	0	0	0	0	0	0	0	0	0	0	0	0	0	0	0	0	0	0	0	0	0	0	0	0	0	0	0	0	1	0	0	0	6.00654	0.967948
ENSMUSG00000028889	Yrdc	0	114.803	473.682	0	3.01494	98.1785	0	228.583	0	50.1995	0	76.8416	149.084	82.7102	88.3474	29.1527	0	0	0	0	88.7773	3.11654	0	0	175.269	0	77.6521	95.1385	0	0	0	309.927	0	0	0	44.6459	133.513	112.704	87.9772	155.524	0	78.6818	79.6818	0.596723	0	59.5885	0	15.4839
ENSMUSG00000034636	Zyg11b	0	0	0	25.8615	0	0	0	0	0	0.303066	0	0	0	0	1.98503	2.24594	0	0	0	0	0	0	0	0	0	0	0.0910307	0	0	2.03775	0	0	0	0	0	0.708215	0	0	0.439351	23.995	0	0	1	0	4.42936	12.8548	24.9923	0
ENSMUSG00000034634	Ly6d	0	0	0	0	0	0	0	0	0	0	0	0	0	0	0	0	0	0	0	0	0	0	0	0	0	0	0	0	0	0	0	0	0	0	0	0	0	0	0	0	0	0	1	0	0	0	0	0
ENSMUSG00000048562	Sp8	0	0	0	0	0	0	0	0	0	0	0	0	0	0	0	0	0	0	0	0.92863	0	0	0	0	0	0	0	0	0	0	0	0	0	0	0	0	0	0	0	0	0	0	1	0	0	0	0	0
ENSMUSG00000102410	Gm36935	0	49.7772	0	0	0	0	0	0	0	0	0	0	0	0	0	0	0	0	0	0	0	0	12.3289	0	0	0	0	0	0	0	0	0	0	0	0	0	0	0	0	0	0	0	1	0	0	0	0	0
ENSMUSG00000102411	Gm36936	0	0	0	0	0	0	0	0	0	0	0	0	0	0	0	0	0	0	0	0	0	0	0	0	0	0	0	0	0	0	0	0	0	0	0	0	0	0	0	0	0	0	1	0	0	0	0	0
ENSMUSG00000102413	Gm36937	0	0	0	0	0	0	0	0	0	0	0	0	0	0	0	0	0	0	0	0	0	0	0	0	76.9811	0	0	0	0	0	0	0	0	0	0	0	0	0	0	0	0	0	1	0	0	0	0	0
ENSMUSG00000102414	Gm36938	0	0	0	0	0	0	0	0	0	0	0	0	0	0	0	0	0	0	0	0	0	0	0	0	0	0	0	0	0	0	0	0	0	0	0	0	0	0	0	0	0	0	1	0	0	0	0	0
ENSMUSG00000102415	A430110C17Rik	0	0	0	0	0	0	0	0	0	0	0	0	0	0	0	0	0	0	0	0	0	0	0	0	0	0	0	0	0	0	0	0	0	0	0	0	0	0	0	0	0	0	1	0	0	0	0	0
ENSMUSG00000102416	4933424G06Rik	0	0	0	0	0	0	0	0	0	0	0	0	0	0	0	0	0	0	0	0	0	0	0	0	0	0	0	0	0	0	0	0	0	0	0	0	0	0	0	5.96169	0	0	1	0	0	0	0	0
ENSMUSG00000102417	Gm36939	0	0	0	0	0	0	0	0	0	0	0	0	0	0	0	0	0	0	0	0	0	0	0	0	0	0	0	0	0	0	0	0	0	0	0	0	0	0	0	0	0	0	1	0	0	0	0	0
ENSMUSG00000102418	Sh2d1b1	0	0	0	0	0	0	0	0	0	0	0	0	0	0	0	0	0	0	0	0	0	0	0	0	0	0	0	0	0	0	0	0	0	0	0	0	0	0	0	0	0	0	1	0	0	0	0	0
ENSMUSG00000102419	Gm36940	0	0	0	0	0	0	0	0	0	0	0	0	0	0	0	0	0	0	0	0	0	0	0	0	0	0	0	0	0	0	0	0	0	0	0	0	0	0	0	0	0	0	1	0	0	0	0	0
ENSMUSG00000029420	Rimbp2	0	0	0.448183	0	0	3.07879	0	0	0	1.92553	0	3.00264	0	0	0	6.5364	0	0	0	0	0	0	0	0	10.6929	0	0	0	0	0	0	0	0	0	0	2.41067	0	0	0	0	0	0	1	0	0	0	17.0141	0
ENSMUSG00000029423	Piwil1	0	0	0	0	0	0	0	0	0	0	0	0	0	0	0	0	0	0	0	0	0	0	0	0	0	0	0	0	0	0	0	0	0	0	0	0	0	0	0	0	0	0	1	0	0	0	0	0
ENSMUSG00000029422	Rsrc2	0	11.7542	0	0	0	0	0	8.39392	0	3.69228	31.9196	0.0480487	27.0931	43.8948	13.0239	2.3681	0	11.4813	1.08752	0.31997	5.27899	2.16581	0	0.277481	33.8065	17.489	0	6.49616	4.43165	0	0	70.4929	0	12.1708	0	0	6.39813	7.32386	4.73489	0.103167	5.68867	11.2138	12.2138	2.41322	10.3788	12.0462	6.28449	2.73908
ENSMUSG00000029427	Zcchc8	0	8.98628	0	0	84.7103	3.31415	0	0	0	3.03501	0.801021	4.02355	30.3462	0	0	2.43681	4.48604	0.145065	0	239.378	0	0	31.907	0	0	0	7.36993	14.2292	0	0	0	0	0	0	0	16.5491	1.98876	10.145	0	0	0	13.1772	14.1772	0	0	0	0	2.78741
ENSMUSG00000029426	Scarb2	0	0	0	0	0	0	0	0	0	0	70.3307	0	35.259	0	0	44.0596	0	0	0	0	0	0	0	0	0	102.628	0	0	0	0	0	147.485	0	0	0	0	0	9.43025	0	0	0	8.37283	9.37283	0	0	0	78.6175	9.06926
ENSMUSG00000029428	Stx2	0	0	0	0	0	0	0	0	3.31977	0	0	0	20.9819	0	0	0	0	0	0	0	0	0	0	0	0	0	66.5137	0	21.7149	0	0	0	0	0	0	0	0.812557	0	0	1.26246	0	0	1	0	0	0	0	0
ENSMUSG00000079737	3110001I22Rik	0	0	0	0	0	0	2.13829	0	0.698147	0	509.096	0	0	0	0	5.06539	0	0	0	0	0	0	0	0	0	0	0	0	0	0	0	0	0	0	0	0	0	0	0	0	0	0	1	0	0	0	0	0
ENSMUSG00000035582	Gdpd4	0	0	0	0	0	0	0	0	0	0	0	0	0	0	0	0	0	0	0	0	0	0	0	0	0	0	0	0	0	0	0	0	0	0	0	0	0	0	0	0	0	0	1	0	0	0	0	0
ENSMUSG00000035580	Kcnh8	0	0	0	0	0	0	0	0	0	0	0	0	0	0	0	0	0	0	0	0	0	0	0	0	0	0	0	0	0	0	0	0	0	0	0	0	0	0	0	0	0	0	1	0	0	0	0	0
ENSMUSG00000035585	Tsen34	0	0	0	0	0	0	11.225	0	0	1.01312	0	0	1.00669	29.0591	0	6.38231	0	9.10107	0	0	0	0	0	15.1745	27.1076	0.827089	0	0	0	6.81233	0	46.5719	0	0	0	20.5186	1.07654	12.5791	0	10.4261	64.9278	2.19935	3.19935	0	6.17004	28.6466	1.35841	0
ENSMUSG00000025701	Alox5	0	0	0	0	0	0	0	0	0	0	0	0	0	0	0	0	0	0	0	0	0	0	0	0	0	0	0	0	0	0	0	0	0	0	0	0	0	0	0	0	0	0	1	0	0	0	0	0
ENSMUSG00000025702	2023-03-08	0	5.32513	0.176867	0	0	0	0	0	0	0.0542668	0	0	0	9.9552	0	1.47829	0	0	0	0	0	0	0	0	0	0	0	0	0	0	0	0	0	0	0	9.89314	0	0	0	0	0	0	1	0	0	5.17879	0	14.8061
ENSMUSG00000034987	Hrh2	0	0	0	0	0	0	0	0	0	0	0	0	0	0	0	0	0	0	0	0	0	0	0	0	142.093	0	18.1948	0	0	0	0	0	0	0	0	0	0	0	0	0	0	0	1	0	0	0	0	0
ENSMUSG00000034981	Parm1	0	0	0	0	0	0	0	89.4689	0	37.5203	0	0	0	0	28.6334	0	0	0.313402	0	0	59.3485	0	0	13.877	106.517	145.48	0.328271	0	0	0	0	0	0	0	0	0	34.0238	154.991	81.5859	52.7909	0	53.8227	54.8227	0.29012	0	0	16.4866	0
ENSMUSG00000021635	Rad17	0	0	0	0	0	0	0	0	0	0	0	0	0	0	0	0	0	0	0	0	12.7871	0	6.09205	0	91.5255	0	0	73.8851	0	0	0	0	0	0	132.938	0	44.9942	0	0	170.81	0	0	1	0	20.539	0	0	0
ENSMUSG00000021636	Marveld2	0	0	0	0	0	0	0	0	0	0	2.35194	0	64.7511	0	0	0	0	0	0	0	0	0	0	0	0	0	0	0	0	0	0	0	0	0	0	0	0	0	0	0	0	0	1	0	0	0	0	0
ENSMUSG00000032679	Cd59a	0	0	0	0	0	0	0	0	0	0	0	0	0	47.5184	0	0	0	0	0	0	0	0	0	0	0	0	0	0	0	0	0	0	0	0	0	0	0	0	0	0	0	0	1	0	0	0	0	0
ENSMUSG00000021638	Ocln	0	0	0.795762	0	0	0	0	0	0	0	0	0	0	0	0	31.9662	0	0	0	0	0	0	0	0	0	0	0	0	0	0	0	0	0	0	0	0	0	0	0	0	0	0	1	0	13.3859	0	0	0
ENSMUSG00000021639	Gtf2h2	0	0	0	0	0	33.0004	0	0	0	9.70826	0	27.8253	0	0	40.0046	26.5466	33.3196	20.4707	0	0	0	47.5445	138.685	0	0	29.2544	43.1822	0	0	0	0	0	0	0	0	34.0298	0	0	3.40469	32.0765	0	4.20651	5.20651	0	0	0	0	0
ENSMUSG00000032673	Prorsd1	0	0	21.741	0	0	0	0	7.01373	0	0	0	0	0	0	0	14.1588	0	57.3788	0	0	0	0	0	0	0	0	0	0	0	0	0	0	0	0	0	0	0	0	39.5633	0	0	0	1	0	0	0	0	0
ENSMUSG00000032586	Traip	0	0	0	0	0	0	0	0	0	0	0	0	0.457481	0	0	0	0	0	0	0	0	0	0	0	0	2.36198	0	3.71108	0	0	0	59.2418	0	0	0	0	4.5651	0	0	0	73.7503	0	1	0	5.60664	0	0	0
ENSMUSG00000074151	Nlrc5	0	0	0	0	0	0	0	0	0	0	0	0	0	0	0	0	0	0	0	0	0	0	0	0	0	0	0	0	0	0	0	0	0	0	0	0	0	0	0	0	0	0	1	0	0	0	0	0
ENSMUSG00000032582	Rbm6	0	0	0	0	0	5.77833	0.591785	0	1.2882	0.197821	0	7.48248	0	0	0	0.329878	0	1.7865	0	0	0	0	20.2605	0	0	0	2.13934	24.0267	0	0	0	0	0	0	0	0.693455	15.4497	0	1.50551	9.80748	29.713	16.5466	17.5466	22.6115	0	0	0	0
ENSMUSG00000032583	Mon1a	0	0	0	0	0	113.319	0	0	0	0	0	102.941	0	0	0	0	0	0	0	0	0	0	8.50642	0	6.29979	0	0	0	0	0	0	0	0	0	0	0	0	0	0	0	0	0	1	0	0	0	0	0
ENSMUSG00000074155	Klk5	0	0	0	0	0	0	0	0	0	0	0	0	0	0	0	0	0	0	0	0	0	0	0	0	0	0	0	0	0	0	0	0	0	0	0	0	0	0	0	0	0	0	1	0	0	0	0	0
ENSMUSG00000074158	9830147E19Rik	0	0	0	0	0	0	0	0	0	0	0	0	0	0	0	0	0	0	0	0	0	0	0	0	0	0	0	0	0	0	0	0	0	0	0	0	0	0	0	0	0	0	1	0	0	0	0	0
ENSMUSG00000032589	Bsn	2.06226	4.26939	0	0	0	2.64924	0	0	0.0596186	0	6.521	2.97489	0	0	0	0.0508843	3.6524	1.88984	0	0	0	0	0	0	2.33064	0	0	0	0	0	0	0	0	0	0	0	1.25493	0	5.97226	0.0498633	3.30064	0	1	0	9.53471	0	1.10502	0
ENSMUSG00000086192	Gm13609	0	0	0	0	0	0	0	0	0	0	0	0	0	0	0	0	0	0	0	0	0	0	0	0	0	0	0	0	0	0	0	0	0	0	0	0	11.9899	0	0	0	0	0	1	0	0	0	0	0
ENSMUSG00000042002	Foxn4	0	0	0	0	0	0	0	0	0	0	0	0	0	0	0	0	0	0	0	0	0	0	0	0	0	0	0	0	0	0	0	0	0	0	0	0	0	0	0	0	0	0	1	0	0	0	0	0
ENSMUSG00000045052	Prlhr	0	0	0	0	0	0	0	0	0	0	0	0	0	0	0	0	0	0	0	0	0	0	0	0	0	0	0	0	0	0	0	0	0	0	0	0	0	0	0	0	0	0	1	0	0	0	0	0
ENSMUSG00000045053	Kcng3	0	0	0	0	0	0	0	0	0	0	0	0	0	0	0	0	0	0	0	0	0	0	0	0	0	0	0	0	0	0	0	0	0	0	0	0	0	21.2787	0	0	0	0	1	0	0	0	0	0
ENSMUSG00000086193	Gm11508	0	0	0	0	0	0	0	0	0	0	0	0	0	0	0	0	0	0	0	0	0	0	0	0	0	0	24.5785	0	0	0	0	0	0	0	0	0	0	0	0	0	0	0	1	0	0	0	0	0
ENSMUSG00000030880	Polr3e	0	0	0	0	0	0	0	0	0	0	0	0	0	0	0	0.363568	0	0.749941	0	0	0	0	0	0	0	0	138.321	0	0	238.279	0	0	0	0	0	1.5285	43.7836	0	0	0	5.23992	0	1	0	0	0	0	0
ENSMUSG00000087296	Gm12130	0	0	0	0	0	0	0	0	0	0	0	0	0	0	0	0	0	0	0	0	0	0	0	0	0	0	0	0	0	0	0	0	0	0	0	0	0	0	0	0	0	0	1	0	0	0	0	0
ENSMUSG00000087294	Gm13556	0	0	0	0	0	0	0	0	0	0	0	0	0	0	0	0	0	0	0	0	0	0	0	0	0	0	11.7833	0	0	0	0	0	0	0	0	0	0	0	0	0	0	0	1	0	0	0	0	0
ENSMUSG00000026751	Nr5a1	0	0	0	0	0	0	0	0	0	0	0	0	0	0	0	0	0	0	0	0	0	0	0	0	0	0	0	0	0	0	0	0	0	0	0	0	0	0	0	0	0	0	1	0	0	0	0	0
ENSMUSG00000087292	Gm13832	0	0	0	0	0	0	0	0	0	0	0	0	0	0	0	0	0	0	0	0	0	0	0	0	0	0	0	0	0	0	0	0	0	0	0	0	0	0	0	0	0	0	1	0	0	0	0	0
ENSMUSG00000087293	Gm14341	0	50.2881	0	0	0	0	0	0	0	40.1338	0	0	0	0	0	0	0	0	0	0	0	0	0	0	0	0	0	0	0	0	0	0	0	0	0	0	0	0	0	0	0	0	1	0	0	0	0	0
ENSMUSG00000087290	Gm15866	0	0	0	0	0	0	0	0	0	0	0	0	0	0	0	0	0	0	0	0	0	0	0	0	0	0	0	0	0	0	0	0	0	0	0	0	0	0	0	0	0	0	1	0	0	0	0	0
ENSMUSG00000087291	Gm11946	0	0	0	0	0	0	0	0	0	0	0	0	0	0	0	0	0	0	0	0	0	0	0	0	0	0	0	0	0	0	0	0	0	0	0	0	0	0	0	0	0	0	1	0	0	0	0	0
ENSMUSG00000033985	Tesk2	0	0	0	0	0	0	0	0	0	0	0	0	0	0	0	0	0	0	0	0	0	0	0	0	0	0	0	0	0	0	0	0	0	0	0	0	0	1.21015	0	0	0	0	1	0	0	0	0	0
ENSMUSG00000033987	Dnah17	0	0.168244	0	0	0	0	0	0	0	0	5.27725	0	0	2.6738	3.63968	0.0514713	0	0	0	0.104296	0	0	1.98727	0	1.33801	0	0	0	0	0	1.97604	0	0	0	0	0	0	0	1.2082	0	0	0	1	0	0	4.41814	2.2353	0
ENSMUSG00000033981	Gria2	18.3673	58.7464	47.5817	3.5253	5.40067	34.5678	0.16882	58.5914	119.939	154.219	83.2004	34.6804	154.134	40.5376	26.6138	3.43455	5.62873	0.436804	323.754	0.0953257	36.3191	25.1723	2.97228	16.8668	27.7203	65.8751	95.3904	67.4244	15.8561	3.25959	132.616	80.5273	19.0243	43.5249	18.0168	38.8668	25.8758	66.2072	8.65047	58.7039	12.205	114.623	115.623	94.4578	23.1979	6.73174	63.336	24.4892
ENSMUSG00000033983	Coil	0	0	3.61189	0	0	98.7632	0	32.2283	0	0	0	99.9445	0	0	56.6348	31.4211	0	0	0	0	0	0.921584	0	0	0	0	14.7838	0	0	0	0	201.732	0	0	0	0	1.27195	0	0	0	0	0	1	0	0	21.1517	13.3776	0
ENSMUSG00000087299	Gm12953	0	0	0	0	0	0	0	0	0	0	0	0	0	0	0	0	0	0	0	0	0	0	0	0	0	0	21.0469	0	0	0	0	0	0	0	0	0	0	0	0	0	0	0	1	0	0	0	0	0
ENSMUSG00000030887	Pdzd9	0	0	0	0	0	0	0	0.368233	0	0	0	0	0	1.135	0	0	0	26.4448	0	0	0	0	0	0	0	0	0	0	0	0	0	0	0	0	0	0	0	0	0	0	0	0	1	0	0	21.2589	0	0
ENSMUSG00000007338	Mrpl49	10.465	0	0	0	0	0	0	0	1.39629	0	15.2745	0	151.005	9.10422	0	39.9267	28.5236	207.469	0	0	54.6419	0	0	65.9751	31.718	303.257	0.96613	25.3664	0	0	0	0	240.964	0	0	0	96.3757	0	0	0	0	0	1	0	182.174	0	129.389	0
ENSMUSG00000086527	Gm15856	0	0	0	0	0	0	0	0	0	0	0	0	0	0	0	0	0	0	0	0	0	0	0	0	0	0	0	0	0	0	0	0	0	0	0	0	0	0	0	0	0	0	1	0	0	0	0	0
ENSMUSG00000044098	Rsbn1	0	0	0	0	0.0803877	5.11617	0	0	0	6.01395	0	5.96477	0	0	0	0.932887	0	4.93194	0	0	36.1289	0	6.82125	0	10.5849	0	0	6.508	0	0	0	0	0	0	0	15.1974	12.3497	0	0	0	0	0	1	0	12.266	0	0	0
ENSMUSG00000086524	Pabpc1l2a-ps	0	0	0	0	0	0	0	0	0	0	0	0	0	0	0	0	0	0	0	0	0	0	0	0	0	0	0	0	0	0	0	0	0	0	0	0	0	0	0	0	0	0	1	0	0	0	0	0
ENSMUSG00000086523	Gm13499	0	0	0	0	0	0	0	0	0	0	0	0	0	0	0	0	0	0	0	0	0	0	0	0	0	0	0	0	0	0	0	0	0	0	0	0	0	0	0	0	0	0	1	0	0	0	0	0
ENSMUSG00000086522	Gm4473	0	0	0	0	0	0	0	0	0	0	0	0	0	0	0	0	0	0	0	0	0	0	0	0	0	0	0	0	0	0	0	0	0	0	0	0	0	0	0	0	0	0	1	0	0	0	0	0
ENSMUSG00000086521	Olfr1343-ps1	0	0	0	0	0	0	0	0	0	0	0	0	0	0	0	0	0	0	0	0	0	0	0	0	0	0	0	0	0	0	0	0	0	0	0	0	0	0	0	0	0	0	1	0	0	0	0	0
ENSMUSG00000044092	C130050O18Rik	0	0	0	0	0	0	0	0	0	0	0	0	0	0	0	0	0	0	0	0	0	0	0	0	0	0	0	0	0	0	0	0	0	0	0	0	0	0	0	0	0	0	1	0	0	0	0	0
ENSMUSG00000086529	Acss2os	0	0	0	0	0	0	0	0	0	0	0	0	0	0	0	0	0	0	0	0	0	0	0	0	0	0	0	0	0	0	0	0	0	0	0	0	0	0	0	0	0	0	1	0	0	0	0	0
ENSMUSG00000086528	Gm15731	0	0	0	0	0	0	0	0	0	0	0	0	0	0	0	0	0	0	0	0	0	0	0	0	0	0	0	0	0	0	0	0	0	0	0	0	0	0	0	0	0	0	1	0	0	0	0	0
ENSMUSG00000075284	Wipf1	0	0	0	0	0	0	0	0	0	0	0	0	0	0	0	22.6354	15.8912	0	0.762882	0	0	0	0	0	0	0	0	0	0	0	0	0	0	0	0	0	0	0	0	0	0	0	1	0	0	0	0	5.76121
ENSMUSG00000075286	Gm1968	0	0	0	0	0	0	0	0	0	0	0	0	0	0	0	0	0	0	0	0	0	0	0	0	0	0	0	0	0	0	0	0	0	0	0	0	0	0	0	0	0	0	1	0	0	0	0	0
ENSMUSG00000075289	Carns1	0	0	0	0	0	0	0	0	0	0	0	0	0	0	0	0	0	0	0	0	0	0	0	0	0	0	0	0	0	0	0	0	0	0	0	0	0	0	0	0	0	0	1	0	0	0	0	0
ENSMUSG00000107949	RP24-179I4.5	0	0	0	0	0	0	0	0	0	0	0	0	0	0	0	0	0	0	0	0	0	0	0	0	0	0	0	0	0	0	0	0	0	0	0	0	0	0	0	0	0	0	1	0	0	0	0	0
ENSMUSG00000024941	Scyl1	0	9.3279	0	0	0	0	0	0	0	0	0	0	0	0	0	12.8418	0	0	0	0	0	0	0	0	0	9.92012	31.2313	0	0	66.1178	0	0	0	0	0	0	81.2349	0	16.7461	0	0	0	1	0	26.8608	0	21.1241	0
ENSMUSG00000040620	Dhx33	0	0	0	0	0	0	0	0	0	0	0.599602	0	0	0	0	0	0	0	0	0	16.8794	0	0	0	0	0	0	0	0	0	0.384617	10.4401	0	48.6765	0	0	0	0	0	0	0	0	1	0	0	0	0	0
ENSMUSG00000024943	Smc5	153.134	0	0	0	0	239.414	1.28509	0.177497	0.20981	41.7235	0	260.257	0	121.474	0	0	0	100.867	0	0	9.96503	0	5.65658	0	0	0	72.3005	19.058	15.0815	0	299.049	0	0	0	0	16.9406	51.6612	0	0	62.6654	0	12.9829	13.9829	0	12.3616	0	14.5819	0
ENSMUSG00000024942	Capn1	0	0	0	0	0.332639	0	0	2.86839	0	0	0	0	0	0	0	0	0	0	0	0	0	0	0	11.8714	0	0	0	10.0416	0	0	0	0	0	0	0	0	0	0	0	0	0	0	1	0	0	0	0	0
ENSMUSG00000024944	Arl2	0.703721	49.6607	0.763447	187.977	0	0	0	0	0	0	0	0	37.7127	0.795656	27.6232	19.6641	49.8525	4.83611	0	0	11.0223	2.923	2.74215	4.11996	0	0	0	22.173	0	0	0	116.306	0	0	0	64.0556	26.7367	0	0	21.6989	0	0	1	5.97179	100.166	178.868	28.2751	63.9105
ENSMUSG00000024947	Men1	0.124748	0	0	0	0	0	0	0	0	0	0	0	22.2844	0	0	0	0	1.85739	0	0	0	3.80035	8.42621	0	0	35.1342	0	0	0	0.152397	0	0	0	0	0	13.9755	24.1482	9.2818	0	0	0	35.7024	36.7024	0	0	0	0	0
ENSMUSG00000021936	Mapk8	20.592	0.635293	0	0	43.2441	0.0818352	0.298899	0	14.9311	22.4043	0	0	61.9839	42.2491	0	0	9.96576	2.44893	0	0	6.13658	0	38.2988	0	0	0	11.615	0.118204	0	0	0	31.0001	0	0	0	21.5372	1.5765	44.4408	0.325902	16.166	5.40283	23.0575	24.0575	54.4332	0	0	0	0
ENSMUSG00000024949	Sf1	0	19.5216	0	5.92269	0	4.28499	0	10.2646	0	0	0	4.90966	0	29.0375	0	0	14.9107	3.25455	0	0	0.976799	0	10.3892	1.23227	0	0	0	0	0	0	0	0	0	0	0	2.45642	14.5641	0	1.52362	0	3.36838	0.684458	1.68446	0	11.523	2.22869	0	4.05467
ENSMUSG00000024948	Map4k2	0	1.31907	0	0	0	0	0	0	0	0	3.44759	0	0	0	0	0	0	0	0	0	21.9127	3.23548	2.22563	0	0	0	0	0	0	0	0	4.28955	0	0	0	0	0	0	0	0	2.49279	0	1	0	0	1.64936	0	9.0024
ENSMUSG00000024142	Mlst8	0	0	0	0	0	0	0	0	0	89.0339	0	0	0	0	0	0	0	0	0	0	140.995	0	0	0	0	0	0	0	0	0	0.798539	0	0	0	0	0	0	0	0	0	0	0	1	0	0	8.32867	0	0
ENSMUSG00000021933	Gucy1b2	0	0	0	0	0	0	0	0	0	0	0	0	0	0	0	0	0	0	0	0	0	0	0	0	0	0	0	0	0	0	0	0	0	0	0	0	0	0	0	0	0	0	1	0	0	0	0	0
ENSMUSG00000059534	Uqcr10	195.502	153.495	367.835	208.672	325.605	190.553	0	67.8791	0.901882	18.6967	164.415	213.059	92.8907	176.406	190.522	106.236	478.9	829.056	302.254	282.446	21.7191	273.624	118.881	1274.37	142.931	886.718	94.8595	112.507	0	66.0332	523.482	687.448	622.565	0	294.797	87.3813	239.288	166.664	271.037	94.318	166.416	174.19	175.19	79.4284	447.899	572.735	296.69	120.212
ENSMUSG00000021932	Rnaseh2b	0	0	0	0	0	0	0	0	0	0	0	0	0	0	0	0	10.8806	0	0	0	0	9.07506	0	0	0	0	0	0	0	0	0	0	0	0	0	0	0	0	0	0	0	0	1	0	0	0	0	0
ENSMUSG00000087432	Gm15123	0	0	0	0	0	0	0	0	0	0	0	0	0	0	0	0	0	0	0	0	0	0	0	0	0	0	0	0	0	0	0	0	0	0	0	0	0	0	0	0	0	0	1	0	0	0	0	0
ENSMUSG00000087433	Gm14167	0	0	0	0	0	0	0	0	41.647	0	0	0	0	0	0	0	0	0	0	0	0	0	0	0	0	0	0	0	0	0	0	0	0	0	0	0	62.5205	0	0	0	0	0	1	0	0	0	38.5931	0
ENSMUSG00000051727	Kctd14	0	0	0	0	0	0	0	0	0	0	0	0	0	0	11.1102	0	0	0	0	0	0	0	0	0	0	0	0	0	0	0	0	0	0	0	0	0	0	0	0	0	0	0	1	0	0	0	0	0
ENSMUSG00000087431	Gm16054	39.6271	115.557	0	0	0	0	0	0	0	0	183.139	0	0	0	0	0	0	4.36439	0	0	0	0	0	0	0.698484	0	0	0	0	0	0	0	0	0	0	0	0	69.7911	0	28.2003	0	0	1	0	0	64.5781	3.06314	0
ENSMUSG00000087436	Gm16156	0	0	0	0	0	0	0	0	0	0	0	0	0	0	0	0	0	0	0	0	0	0	0	0	0	0	0	0	0	0	0	0	0	0	0	0	0	0	0	0	0	0	1	0	0	0	0	0
ENSMUSG00000087437	Gm13112	0	0	0	0	0	0	0	0	0	0	0	0	0	0	0	0	0	0	0	0	0	0	0	0	0	0	0	0	0	0	0	0	0	0	0	0	0	0	0	0	0	0	1	0	0	0	0	0
ENSMUSG00000087434	Rab11fip4os1	0	0	0	0	0	0	0	0	0	0	0	0	0	0	0	0	0	0	0	0	0	0	0	0	0	0	0	0	0	0	0	0	0	0	0	0	0	0	0	0	0	0	1	0	0	0	0	0
ENSMUSG00000087435	Gm16323	0	0	0	0	0	0	0	0	0	0	0	0	0	0	0	0	0	0	0	0	0	0	0	0	0	0	0	0	0	0	0	0	0	0	0	11.6397	0	0	0	0	0	0	1	0	0	0	0	0
ENSMUSG00000043843	Tmem145	6.43836	0	0	0	0	0	0	0	0	0	0	0	0	0	0	4.28966	0	0	0	0	27.8283	0.891193	54.3663	0	0.589859	0	0	0	40.1772	51.1048	0	0	0	0	0	0	0	0	0	0	0	0.523365	1.52336	0	0	0	0	56.7056
ENSMUSG00000090666	Gm17567	0	0	0	0	0	0	0	0	0	0	0	0	0	0	0	0	0	0	0	0	0	0	0	0	0	0	0	0	0	0	0	0	0	0	0	0	0	0	0	0	0	0	1	0	0	0	0	0
ENSMUSG00000079610	Ankrd39	0	0	0	0	0	0	0	8.06855	7.15601	0	0	0	0	0	0	0	0	0	0	0	0	0	0	0	0	0	0	0	0	0	0	0	0	0	0	0	0	0	0	0	0	0	1	0	0	0	0	0
ENSMUSG00000051729	Gm5087	0	0	0	0	0	0	0	0	0	0	0	0	0	0	0	0	0	0	0	0	0	0	0	0	0	0	0	0	0	0	0	0	0	0	0	0	0	0	0	0	0	0	1	0	0	0	0	0
ENSMUSG00000051728	4930563D23Rik	0	0	0	0	0	0	0	0	0	0	0	0	0	0	0	0	0	0	0	0	0	0	0	0	0	0	0	0	0	0	0	0	0	0	0	0	0	0	0	0	0	0	1	0	0	0	0	0
ENSMUSG00000080809	Olfr1273-ps	0	0	0	0	0	0	0	0	0	0	0	0	0	0	0	0	0	0	0	0	0	0	0	0	0	0	0	0	0	0	0	0	0	0	0	0	0	0	0	0	0	0	1	0	0	0	0	0
ENSMUSG00000005615	Pcyt1a	0	0	0	0	0	0	0	0	0	0	0	0	0	0	0	0.534576	11.9372	0	0	0	2.62545	0	0	0	0	0	0	0	0	0	0	0	0	0	0	0	0	0	0	0.0698405	3.08201	0	1	88.4547	4.91992	0	0	1.5901
ENSMUSG00000005610	Eif4g2	21.8229	5.23028	0	0	0.190917	3.35505	0	12.347	0	33.6312	0	4.21604	0	1.69237	55.4847	50.7734	48.5934	4.14244	0	0.374259	12.4438	157.154	0	0	47.192	21.8766	0	2.88166	0	20.4056	0	0	0	0	0	66.9475	68.3485	10.7065	44.7806	18.6395	1.99585	2.43352	3.43352	0.132271	11.8347	15.8496	4.50994	15.1016
ENSMUSG00000005611	Mrvi1	0	0	0	0	0	0	0	0	0	0	0	0	0	0	0	0	0	0	0	0	0	0	0	0	0	0	0	0	0	0	0	0	0	0	0	0	0	0	0	0	0	0	1	0	0	0	0	0
ENSMUSG00000090665	Gad1-ps	0	0	0	0	0	0	0	0	0	0	0	0	0	0	0	0	0	0	0	0	0	0	0	0	0	0.295658	0	0	0	0	0	0	0	0	0	0	0	0	0	0	0	0	1	0	0	0	0	0
ENSMUSG00000040576	Wbscr28	0	0	0	0	0	0	0	0	0	0	0	0	0	0	0	0	0	0	0	0	0	0	0	0	0	0	0	0	0	0	0	0	0	0	0	0	0	0	0	0	0	0	1	0	0	0	0	0
ENSMUSG00000040570	Rundc3b	0	0	0	0	0	76.5635	0	0	0	0	0	77.2998	0	103.578	0	0	0	11.8695	0	0	65.9355	0	0	0	0	30.3713	0	0.351136	0	0	0	0	0	0	0	0	2.55444	0	0	0	0	68.4941	69.4941	0	0	0	0	92.0001
ENSMUSG00000051098	Mblac2	0	0	0	0	0	0	0	0	0	14.7462	0	0	3.72236	0	4.67386	0	0	0	0	0	0	0	96.5118	0	0	0	27.0081	0	0	0	114.549	0	0	0	0	0	0	8.17766	0	44.5758	28.5826	0.580677	1.58068	0	0	37.832	0	25.5598
ENSMUSG00000051095	Olfr986	0	0	0	0	0	0	0	0	0	0	0	0	0	0	0	0	0	0	0	0	0	0	0	0	0	0	0	0	0	0	0	0	0	0	0	0	0	0	0	0	0	0	1	0	0	0	0	0
ENSMUSG00000091821	Srsx	0	0	0	0	0	0	0	0	0	0	0	0	0	0	0	0	0	0	0	0	0	0	0	0	0	0	0	0	0	0	0	0	0	0	0	0	0	0	0	0	0	0	1	0	0	0	0	0
ENSMUSG00000078648	Gm17546	0	0	0	0	0	0	0	0	0	0	0	0	0	0	0	0	0	0	0	0	0	0	0	0	0	0	0	0	0	0	0	0	0	0	0	0	0	0	0	0	0	0	1	0	0	0	0	0
ENSMUSG00000031429	Psmd10	0	0	280.735	0	0	0	0	0	0	0	0	0	0	0	0	6.3643	0	0	0	0	0	6.8025	0	0	0	0	0	0	0	0	1.66264	0	0	0	0	7.64521	4.51886	0	0	0	0	0	1	0	47.8204	86.7254	0	58.5928
ENSMUSG00000046932	Vmn1r193	0	0	0	0	0	0	0	0	0	0	0	0	0	0	0	0	0	0	0	0	0	0	0	0	0	0	0	0	0	0	0	0	0	0	0	0	0	0	0	0	0	0	1	0	0	0	0	0
ENSMUSG00000046934	Csl	0	0	0	0	0	0	0	0	0	0	0	0	0	6.41892	0	0	0	0	0	3.19315	0	0	0	0	1.95009	0	0.42571	0	0	0	0	0	0	0	0	0	0	0	0	0.514582	0	0	1	0	0	0	0	0
ENSMUSG00000102526	Gm37785	0	0	0	0	0	0	0	0	0	0	0	0	0	0	0	0	0	0	0	0	0	0	0	0	0	0	0	0	0	0	0	0	0	0	0	0	0	0	0	0	0	0	1	0	0	0	0	0
ENSMUSG00000026548	Slamf9	0	0	0	0	0	0	0	0	0	0	0	0	0	0	41.4453	1.17239	0	0	0	0	0	0	0	0	0	0	0	76.5166	0	0	0	0	0	0	0	0	0	0	0	0	0	0	1	0	0	0	0	0
ENSMUSG00000026542	Apcs	0	0	0	0	0	0	0	0	0	0	0	0	0	0	0	0	0	0	0	0	0	0	0	0	0	0	0	0	0	0	0	0	0	0	0	0	0	0	0	0	0	0	1	0	0	0	0	0
ENSMUSG00000026547	Tagln2	0	0	0	0	0	0	0	0	0	0	0	0	0	0	48.3713	20.8656	0	0	0	0	0	0	0	0	0	0	0	0	0	0	0	0	0	0	0	0	0	42.3167	50.8485	0	0	0	1	0	0	0	0	0
ENSMUSG00000026546	Cfap45	0	0	0	0	0	0	0	0	0	0	0	0	3.09463	0	2.71993	0	0	0.476121	0	0	0	0	0	0	0	0	0	9.38807	0	0	0	0	0	0	0	0	7.76559	0	27.6894	0	0	0	1	0	0	0	0	0
ENSMUSG00000026544	Dusp23	0	0	0	0	0	0	0	0	0	0	0	0	0	0	0	0	0	0	0	0	0	0	0	0	100.894	0	0	0	0	0	0	0	0	0	0	0	0	0	0	0	0	0	1	0	0	0	0	0
ENSMUSG00000059395	Nkapl	0	0	0	0	0	180.511	0	0	0.821742	0	0	165.937	0	0	0	0	0	0	0	0	0	0	0	0	0	0	0	0	0	0	0	0	0	0	0	0	0	0	0	0	0	0	1	0	0	0	0	0
ENSMUSG00000059397	Olfr54	0	0	0	0	0	0	0	0	0	0	0	0	0	0	0	0	0	0	0	0	0	0	0	0	0	0	0	0	0	0	0	0	0	0	0	0	0	0	0	0	0	0	1	0	0	0	0	0
ENSMUSG00000107334	Gm7538	0	0	0	0	0	0	0	0	0	0	0	0	0	0	0	0	0	0	0	0	0	0	0	0	0	0	0	0	0	0	0	0	0	0	0	0	0	0	0	0	0	0	1	0	0	0	0	0
ENSMUSG00000031424	Kir3dl1	0	0	0	0	0	0	0	0	0	0	0	0	0	0	0	0	0	0	0	0	0	0	0	0	0	0	0	0	0	0	0	0	0	0	0	0	0	0	0	0	0	0	1	0	0	0	0	0
ENSMUSG00000107335	Gm43372	0	3.70723	0	0	0	0	0	4.71914	0	11.3242	0	0	0	0	0	0	0	6.8439	0	0	0	0	35.8238	0	10.1077	12.5283	0	0	0	0	0	0	0	0	0	4.29156	3.70745	0	0	0	0	1.49507	2.49507	0	0	0	1.84743	12.65
ENSMUSG00000000326	Comt	22.2168	0	49.7926	0	133.836	72.3003	0	87.6152	0.315872	0	0	72.1581	71.0321	0	23.8298	54.1938	38.7091	98.0403	0	0	44.1624	0	9.463	0	0	0	0	34.8131	0	0	56.1857	0	109.023	0	0	49.307	45.7694	122.997	0	0	134.064	0	1	0.386318	13.2933	246.884	0	58.1402
ENSMUSG00000100108	Gm28100	0	0	0	0	0	0	0	0	0	0	0	0	0	0	0	0	0	0	0	0	0	0	0	0	0	0	0	0	0	0	0	0	0	0	0	0	0	0	0	0	0	0	1	0	0	0	0	0
ENSMUSG00000095809	Olfr1290	0	0	0	0	0	0	0	0	0	0	0	0	0	0	0	0	0	0	0	0	0	0	0	0	0	0	0	0	0	0	0	0	0	0	0	0	0	0	0	0	0	0	1	0	0	0	0	0
ENSMUSG00000101397	Mug-ps1	0	0	0	0	0	0	0	0	0	0	0	0	0	0	0	0	0	0	0	0	0	0	0	0	0	0	0	0	0	0	0	0	0	0	0	0	0	0	0	0	0	0	1	0	0	0	0	0
ENSMUSG00000003617	Cp	0	0	0	0	0	0	0	0	0	0	0	0	0	0	0	0	0	0	0	0	0	0	0	0	0	0	0	0	0	0	0	0	0	0	0	0	0	0	0	0	0	0	1	0	0	0	0	0
ENSMUSG00000095802	Gm7415	0	0	0	0	0	0	0	0	0	0	0	0	0	0	0	0	0	0	0	0	0	0	0	0	0	0	0	0	0	0	0	0	0	0	0	0	0	0	0	0	0	0	1	0	0	0	0	0
ENSMUSG00000095804	Olfr824	0	0	0	0	0	0	0	0	0	0	0	0	0	0	0	0	0	0	0	0	0	0	0	0	0	0	0	0	0	0	0	0	0	0	0	0	0	0	0	0	0	0	1	0	0	0	0	0
ENSMUSG00000095806	Gm5728	0	0	0	0	0	0	0	0	0	0	0	0	0	0	0	0	0	0	0	0	0	0	0	0	0	0	0	0	0	0	0	0	0	0	0	0	0	0	0	0	0	0	1	0	0	0	0	0
ENSMUSG00000095807	Gm21405	0	0	0	0	0	0	0	0	0	0	0	0	0	0	0	0	0	0	0	0	0	0	0	0	0	0	0	0	0	0	0	0	0	0	0	0	0	0	0	0	0	0	1	0	0	0	0	0
ENSMUSG00000007107	Atp1a4	0	0	0	0	0	0	0	0	0	0	0	0	0	0	0	0.139641	0	0	0	0	0	0	0	0	0	0	0	0	0	0	0	0	0	0	0	0	0	0	0	0	0	0	1	0	0	0	0	0
ENSMUSG00000098326	Dlx6os1	0	0	0	0	0	0	0	0	0	0	0	0	0	0	0	0	0	0	0	0	0	0	0	0	0	0	0	0	0	0	0	0	0	0	0	0	0	0	0	0	0	0	1	0	0	0	0	0
ENSMUSG00000098322	5830468F06Rik	0	0	0	0	0	0	0	0	0	0	0	0	0	0	0	0	0	0	0	0	0	0	0	0	0	0	0	0	0	0	0	0	0	0	0	0	0	0	0	0	0	0	1	0	0	0	0	0
ENSMUSG00000098320	Vis1	0	0	0	0	0	0	0	0	0	0	0	0	0	0	0	0	0	0	0	0	0	0	0	0	0	0	0	0	0	0	0	0	0	0	0	0	0	0	0	0	0	0	1	0	0	0	0	0
ENSMUSG00000084274	Gm12504	0	0	0	0	0	0	0	0	0	0	0	0	0	0	0	0	0	0	0	0	0.316993	0	0	0	0	0	0	0	0	0	0	0	0	0	0	0	0	0	0	0	0	0	1	0	0	0	0	0
ENSMUSG00000084273	Gm12628	0	0	0	0	0	0	0	0	0	0	0	0	0	0	0	0	0	0	0	0	0	0	0	0	0	0	0	0	0	0	0	0	0	0	0	0	0	0	0	0	0	0	1	0	0	0	0	0
ENSMUSG00000046402	Rbp1	0	0	0	0	0	0	0	0	0	0	0	0	42.0218	0	0	0	18.521	0	0	0	0	0	0	197.878	0	0	0	0	0	0	0	0	0	0	0	0	0	0	0	0	0	32.3017	33.3017	0	38.159	44.2939	0	0
ENSMUSG00000096140	Ankrd66	0	0	0	0	0	0	0	0	0	0	0	0	0	0	0	0	0	0	0	0	0	0	0	0	0	0	0	0	0	0	0	0	0	0	0	0	0	0	0	0	0	0	1	0	0	0	0	0
ENSMUSG00000002059	Rab34	23.3943	0	0	0	0	0	0	75.6602	0	0	0	0	0	0	29.5067	0	0	0	0	0	0.654096	0	12.449	0	3.6159	0	12.179	50.6266	0	0	0	0	0	0	0	23.6843	22.1378	4.83965	14.6929	0	0	0.916865	1.91687	0	0	0	0	0
ENSMUSG00000002058	Unc119	0	0	0	0	0	0	0	0	0	0	0	0	0	0	30.9474	0.159132	7.61749	0	0	0	26.8157	0	0	0	53.384	0	0	14.2262	0	61.9552	0	0	0	0	0	0	0	0	0	12.011	0	0	1	0	0	0	13.8223	0
ENSMUSG00000002057	Foxn1	0	0	0	0	0	0	0	0	0	0	0	0	0	0	0	0	0	0	0	0	0	0	0	0	0	0	0	0	0	0	0	0	0	0	0	0	0	0	0	0	0	0	1	0	0	0	0	0
ENSMUSG00000096144	B020004C17Rik	0	0	0	0	0	0	0	0	0	0	0	0	0	0	0	0	0	0	0	0	0	0	0	0	0	0	0	0	0	0	0	0	0	0	0	0	0	0	0	0	0	0	1	0	0	0	0	0
ENSMUSG00000002055	Spag5	0	0	0	0	0	0	0	0	0	0	0	0	0	0	0	0	0	0	0	0	0	0	0	0	0	0	0	0	0	0	0	0	0	0	0	0	0	0	0	0	0	0	1	0	0	0	0	0
ENSMUSG00000002052	Supt6	0	0	0	0	0.268162	0	175.389	18.1133	26.7359	13.7632	33.2323	0	9.90931	5.54643	0	2.39883	9.30637	12.4394	8.03894	0	1.72752	4.3662	0	0	0	10.161	5.78143	14.5346	0	0	3.55532	0	0	0	49.6543	7.35907	19.3343	18.0459	4.058	11.8196	33.6371	8.26078	9.26078	210.899	24.2946	0	12.6693	5.78538
ENSMUSG00000083729	Sh3d2c-ps1	0	0	0	0	0	0	0	0	0	0	0	0	0	0	0	0	0	0	0	0	0	0	0	0	0	0	0	0	0	0	0	0	0	0	0	0	0	0	0	0	0	0	1	0	0	0	0	0
ENSMUSG00000002550	Uck1	0	0	0	0	0	49.0922	0	0	0	0	0	57.3783	0	0	0	23.1554	0	10.2876	0	0	0	0	0	0	0	0	0	21.7949	0	0	0	0	0	0	0	0	33.7906	0	54.7087	0	0	30.7226	31.7226	0	0	0	0	126.153
ENSMUSG00000083722	Adgrd2-ps	0	0	0	0	0	0	0	0	0	0	0	0	0	0	0	0	0	0	0	0	0	0	0	0	0	0	0	0	0	0	0	0	0	0	0	0	0	0	0	0	0	0	1	0	0	0	0	0
ENSMUSG00000046062	Ppp1r15b	0	0	0	0	0	0	0	0	0	0	0	0	58.619	0	0	29.8976	0	0.257802	0	0	0	0	0	0	0	0	0	18.1975	0	0	0	0	0	0	0	0	51.0084	37.3465	3.90934	0	0	9.14747	10.1475	0	1.64241	4.76523	9.94505	86.696
ENSMUSG00000097386	9130213A22Rik	0	0	0	0	0	0	0	0	0	0	0	0	0	0	0	0	0	0	0	0	0	0	0	0	0	0	0	0	0	0	0	0	0	0	0	0	93.4315	0	0	0	0	0	1	0	0	0	0	0
ENSMUSG00000016356	Col20a1	0	0	0	0	0	0	0	0	0	0	0	0	0	0	0	0	0	0	0	0	0	0	0	0	0	0	0	0	0	0	0	0	0	0	0	0	0	0	0	0	0	0	1	0	0	0	0	0
ENSMUSG00000064302	Clasp1	0	0	0	0	0.0235391	4.60615	0	0	0	3.33771	0	4.32489	0	0	0	0.478044	0	0	38.2596	0	0	0	0	7.56067	0.225427	0	0	0.0323024	0	0	0	0	0	31.5776	0	0	0.0261148	0	3.65115	0.156187	17.7164	0	1	10.8629	0.897878	0	0.123602	4.40106
ENSMUSG00000064307	Lrrc51	0	0	0	0	0	0	0	0	0	20.002	0	0	0	0	0	0	0	0	0	0	0	0	0	0	0	0	0	0	0	0	0	0	0	0	0	0	0	0	0	0	0	24.9442	25.9442	0	0	0	0	0
ENSMUSG00000064308	2410137M14Rik	0	0	0	0	0	0	0	0	0	0	0	0	0	0	0	0	0	0	0	0	0	0	0	0	0	0	0	0	0	0	0	0	0	0	0	0	0	0	0	0	0	0	1	0	0	0	0	0
ENSMUSG00000083178	Gm12187	0	0	0	0	0	0	0	0	0	0	0	0	0	0	0	0	0	0	0	0	0	0	0	0	0	0	0	0	0	0	0	0	0	0	0	0	0	0	0	0	0	0	1	0	0	0	0	0
ENSMUSG00000085553	Gm14808	0	0	0	0	0	0	0	0	0	0	0	0	0	0	0	0	0	0	0	0	0	0	0	0	0	0	0	0	0	0	0	0	0	0	0	0	0	0	0	0	0	0	1	0	0	0	0	0
ENSMUSG00000101858	Gm28144	0	0	0	0	0	0	0	0	0	0	0	0	0	0	0	0	0	0	0	0	0	0	0	0	0	0	0	0	0	0	0	0	0	0	0	0	0	0	0	0	0	0	1	0	0	0	0	0
ENSMUSG00000078139	AK157302	0	0	0	0	230.553	3.14346	0	0	0	38.3815	168.59	1.46137	142.659	1.62936	179.139	26.4011	38.2799	0	0	0	65.625	47.8928	138.521	0	97.0461	13.0926	0	65.8395	44.9154	0.880243	222.29	158.74	646.996	0	0	114.356	40.3757	197.947	68.8539	80.5065	23.0622	89.0479	90.0479	0.764203	52.5975	30.5183	46.3233	3.96728
ENSMUSG00000107670	Olfr809	0	0	0	0	0	0	0	0	0	0	0	0	0	0	0	0	0	0	0	0	0	0	0	0	0	0	0	0	0	0	0	0	0	0	0	0	0	0	0	0	0	0	1	0	0	0	0	0
ENSMUSG00000107677	Olfr316	0	0	0	0	0	0	0	0	0	0	0	0	0	0	0	0	0	0	0	0	0	0	0	0	0	0	0	0	0	0	0	0	0	0	0	0	0	0	0	0	0	0	1	0	0	0	0	0
ENSMUSG00000107676	RP23-82I13.10	0	0	0	0	0	0	0	0	0	0	0	0	0	0	0	0	0	0	0	0	0	0	0	0	0	0	0	0	0	0	0	0	0	0	0	0	0	0	0	0	0	0	1	0	0	0	0	0
ENSMUSG00000107675	RP24-272N4.2	0	0	0	0	0	0	0	0	0	0	0	0	0	0	0	0	0	0	0	0	0	0	0	0	0	0	0	0	0	0	0	0	0	0	0	0	0	0	0	0	0	0	1	0	0	0	0	0
ENSMUSG00000078131	Krtap1-3	0	0	0	0	0	0	0	0	0	0	0	0	0	0	0	0	0	0	0	0	0	0	0	0	0	0	0	0	0	0	0	0	0	0	0	0	0	0	0	0	0	0	1	0	0	0	0	0
ENSMUSG00000078130	Gm11555	0	0	0	0	0	0	0	0	0	0	0	0	0	0	0	0	0	0	0	0	0	0	0	0	0	0	0	0	0	0	0	0	0	0	0	0	0	0	0	0	0	0	1	0	0	0	0	0
ENSMUSG00000107679	RP24-446A8.2	0	0	0	0	0	0	0	0	0	0	0	0	0	0	0	0	0	0	0	0	0	0	0	0	0	0	0	0	0	0	0	0	0	0	0	0	0	0	0	0	0	0	1	0	0	0	0	0
ENSMUSG00000107678	RP23-328I7.6	0	0	0	0	0	0	0	0	0	0	0	0	0	0	0	0	0	0	0	0	0	0	0	0	0	0	0	0	0	0	0	0	0	0	0	0	0	0	0	0	0	0	1	0	0	0	0	0
ENSMUSG00000078134	Gm12355	0	0	0	0	0	1.53795	0	1.55093	6.41912	0	0	5.71997	1.57383	0	0	0.782671	0	0	0	0	1.8403	0	0	0	0.96914	0	0	0	0	1.29183	0	0	0	0	0	4.93644	4.93794	0	0	0	0	0	1	3.36459	0	0	0	0
ENSMUSG00000095370	Trav6n-7	0	0	0	0	0	0	0	0	0	0	0	0	0	0	0	0	0	0	0	0	0	0	0	0	0	0	0	0	0	0	0	0	0	0	0	0	0	0	0	0	0	0	1	0	0	0	0	0
ENSMUSG00000095371	Gm9611	0	0	0	0	0	0	0	0	0	0	0	0	0	0	0	0	0	0	0	0	0	0	0	0	0	0	0	0	0	0	0	0	0	0	0	0	0	0	0	0	0	0	1	0	0	0	0	0
ENSMUSG00000082892	Olfr1027-ps1	0	0	0	0	0	0	0	0	0	0	0	0	0	0	0	0	0	0	0	0	0	0	0	0	0	0	0	0	0	0	0	0	0	0	0	0	0	0	0	0	0	0	1	0	0	0	0	0
ENSMUSG00000014195	Dnajc7	0	56.0342	0	0	104.777	0	0	22.0055	0	50.1035	17.5161	0	0	27.6679	0	11.8747	20.4409	0	0	0	0	0	50.9707	0	7.19044	25.9715	0	43.8797	0	3.94577	0	38.1389	0	0	65.4286	0	0	0	40.7719	15.2395	0	0	1	7.5903	3.36959	0	0.927715	0
ENSMUSG00000099496	Gm28365	0	0	0	0	0	0	0	0	0	0	0	0	0	0	0	0	0	0	0	0	0	0	0	0	0	0	0	0	0	0	0	0	0	0	0	0	0	0	0	0	0	0	1	0	0	0	0	0
ENSMUSG00000099495	Gm20800	0	0	0	0	0	0	0	0	0	0	0	0	0	0	0	0	0	0	0	0	0	0	0	0	0	0	0	0	0	0	0	0	0	0	0	0	0	0	0	0	0	0	1	0	0	0	0	0
ENSMUSG00000099494	Gm28197	0	0	0	0	0	0	0	0	0	0	0	0	0	0	0	0	0	0	0	0	0	0	0	0	0	0	0	0	0	0	0	0	0	0	0	0	0	0	0	0	0	0	1	0	0	0	0	0
ENSMUSG00000099493	Gm21753	0	0	0	0	0	0	0	0	0	0	0	0	0	0	0	0	0	0	0	0	0	0	0	0	0	0	0	0	0	0	0	0	0	0	0	0	0	0	0	0	0	0	1	0	0	0	0	0
ENSMUSG00000099491	4930533D04Rik	0	0	0	0	0	0	0	0	0	0	0	0	0	0	0	0	0	0	0	0	0	0	0	0	0	0	0	0	0	0	0	0	0	0	0	0	0	0	0	0	0	0	1	0	0	0	0	0
ENSMUSG00000014198	Zfp385c	0	0	0	0	0	0	0	0	0	0	0	0	0	0	0	0	0	0	0	0	0	0	0	0	0	0	0	0	0	0	0	0	0	0	0	0	0	0	0	0	0	0	1	0	0	0	0	0
ENSMUSG00000099499	Gm28787	0	0	0	0	0	0	0	0	0	0	0	0	0	0	0	0	0	0	0	0	0	0	0	0	0	0	0	0	0	0	0	0	0	0	0	0	0	0	0	0	0	0	1	0	0	0	0	0
ENSMUSG00000099498	Gm29283	0	0	0	0	0	0	0	0	0	0	0	0	0	0	0	0	0	0	0	0	0	0	0	0	0	0	0	0	0	0	0	0	0	0	0	0	0	0	0	0	0	0	1	0	0	0	0	0
ENSMUSG00000098552	Gm27217	0	0	0	0	0	0	0	0	0	0	0	0	0	0	0	0	0	0	0	0	0	0	0	0	0	0	0	0	0	0	0	0	0	0	0	0	0	0	0	0	0	0	1	0	0	0	0	0
ENSMUSG00000001508	Sgca	0	0	0	0	0	0	0	0	0	0	0	0	0	0	0	0	0	0	0	0	0	0	0	0	0	0	0	0	0	0	0	0	0	0	0	0	0	0	0	0	0	0	1	0	0	0	0	0
ENSMUSG00000001504	Irx2	0	0	0	0	0	0	0	0	0	0	0	0	0	0	0	0	0	0	0	0	0	0	0	0	0	0	0	0	0	0	0	0	0	0	0	0	0	0	0	5.35109	0	0	1	0	0	0	0	0
ENSMUSG00000001506	Col1a1	0	0	0	0	0	0	0	0	0	0	0	0	0	0	0	0	0	0	0	0	0	0	0	0	0	0	0	0	0	0	0	0	0	0	0	0	0	0	0	0	0	0	1	0	0	0	0	0
ENSMUSG00000001507	Itga3	0	0	0	0	0	0	0	0	0	0	0	0	0	0	0	0	0	0	0	0	0	0	0	8.81712	0	0	0	0	0	0	0	0	0	0	0	22.0533	0	0	0	0.298082	0	0	1	0	0	0	8.25372	0
ENSMUSG00000092066	1700121N20Rik	0	0	0	0	0	0	0	0	0	0	0	0	0	0	0	0	0	0	0	0	0	0	0	0	0	0	0	0	0	0	0	0	0	0	0	0	0	0	0	0	0	0	1	0	0	0	0	0
ENSMUSG00000019261	Map1s	0	0	0	0	0	0	1.12569	0	0	13.5455	5.3599	0	80.1263	0	0	0	7.50804	0	0	0	0	0	0	0	7.76641	0	0	51.6356	1321.63	0	0	46.6854	0	0	0	0	0	0	0	0	0	0	1	0	0	17.9508	0	79.3134
ENSMUSG00000092060	Bend4	0	0	0	0	0	32.9085	0	0.0422999	0	0	0.364764	34.6173	0	0	0	0	0	0	0	0	0	0	0	0	0	0	0	0	0	0	0	0	0	0	0	0	0	0	0	0	0	4.68787	5.68787	0	0.841696	0	0	0
ENSMUSG00000096777	Gm21723	0	0	0	0	0	0	0	0	0	0	0	0	0	0	0	0	0	0	0	0	0	0	0	0	0	0	0	0	0	0	0	0	0	0	0	0	0	0	0	0	0	0	1	0	0	0	0	0
ENSMUSG00000096776	Vmn1r186	0	0	0	0	0	0	0	0	0	0	0	0	0	0	0	0	0	0	0	0	0	0	0	0	0	0	0	0	0	0	0	0	0	0	0	0	0	0	0	0	0	0	1	0	0	0	0	0
ENSMUSG00000096775	Gm5796	0	0	0	0	0	0	0	0	0	0	0	0	0	0	0	0	0	0	0	0	0	0	0	0	0	0	0	0	0	0	0	0	0	0	0	0	0	0	0	0	0	0	1	0	0	0	0	0
ENSMUSG00000096773	Olfr675	0	0	0	0	0	0	0	0	0	0	0	0	0	0	0	0	0	0	0	0	0	0	0	0	0	0	0	0	0	0	0	0	0	0	0	0	0	0	0	0	0	0	1	0	0	0	0	0
ENSMUSG00000096770	Amy2a4	0	0	0	0	0	0	0	0	0	0	0	0	0	0	0	0	0	0	0	0	0	0	0	0	0	0	0	0	0	0	0	0	0	0	0	0	0	0	0	0	0	0	1	0	0	0	0	0
ENSMUSG00000017550	Atad5	0	0	0	0	0	0	0	0	0	0	0	0	0	0	0	0	0	0	0	0	0	0	0	0	0	0	0	0	0	0	0	0	0	0	0	0	0	0	0	0	0	0	1	0	0	0	0	0
ENSMUSG00000101537	Gm29571	0	0	0	0	0	0	0	0	0	0	0	0	0	0	0	0	0	0	0	0	0	0	0	0	0	0	0	0	0	0	0	0	0	0	0	0	0	0	0	0	0	0	1	0	0	0	0	0
ENSMUSG00000101534	Gm29306	0	0	0	0	0	0	0	0	0	0	0	0	0	0	0	0	0	0	0	0	0	0	0	0	0	0	0	0	0	0	0	0	0	0	0	0	0	0	0	0	0	0	1	0	0	0	0	0
ENSMUSG00000101532	Zbed4-ps1	0	0	0	0	0	0	0	0	0	0	0	0	0	0	0	0	0	0	0	0	0	0	0	0	0	0	0	0	0	0	0	0	0	0	0	0	0	0	0	0	0	0	1	0	0	0	0	0
ENSMUSG00000101533	Gm29393	0	0	0	0	0	0	0	0	0	0	0	0	0	0	0	0	0	0	0	0	0	0	0	0	0	0	0	0	0	0	0	0	0	0	0	0	0	0	0	0	0	0	1	0	0	0	0	0
ENSMUSG00000101530	Gm29259	0	0	0	0	0	0	0	0	0	0	0	0	0	0	0	0	0	0	0	0	0	0	0	0	0	0	0	0	0	0	0	0	0	0	0	0	0	0	0	0	0	0	1	0	0	0	0	0
ENSMUSG00000101531	Gm29672	0	0	0	0	0	0	0	0	0	0	0	0	0	0	0	0	0	0	0	0	0	0	0	0	0	0	0	0	0	0	0	0	0	0	0	0	0	0	0	0	0	0	1	0	0	0	0	0
ENSMUSG00000101538	Gm29029	0	0	0	0	0	0	0	0	0	0	0	0	0	0	0	0	0	0	0	0	0	0	0	0	0	0	0	0	0	0	0	0	0	0	0	0	0	0	0	0	0	0	1	0	0	0	0	0
ENSMUSG00000101539	Gm28252	0	0	0	0	0	0	0	0	0	0	0	0	0	0	0	0	0	0	0	0	0	0	0	0	0	0	0	0	0	0	0	0	0	0	0	0	0	0	0	0	0	0	1	0	0	0	0	0
ENSMUSG00000029007	Agtrap	0	0	0	0	0	0	0	0	0	0	0	0	0	0	0	0	0	0	0	0	0	0	0	0	0	0	0	0	0	0	0	0	0	0	0	0	0	0	0	0	0	0	1	0	37.144	0	0	0
ENSMUSG00000030768	Disp1	0	5.45046	0	0	0	10.9739	0	0	0	22.7993	0	5.78779	0	0	0	0	0	0	0	0	0	0	0	0	0	0	0	15.3789	0	0	0	0	0	0	0	0	0	0	0	0	0	0	1	0	0	0	0	0
ENSMUSG00000029005	Draxin	0	0	0	0	0	0	0	0	0	0	0	0	0	0	0	0	0	0	0	0	0	0	0	0	0	0	0	0	0	0	0	0	0	0	0	0	0	0	0	0	0	0	1	0	0	0	0	0
ENSMUSG00000022052	Ppp2r2a	117.806	0	0	0	0	60.1883	0	0	0	0.228671	15.2049	62.0079	0	74.5767	0	12.3314	36.5032	5.50781	3.50199	1061.71	15.1439	0	0.891985	0	0	0	69.6678	14.0697	0	0	0	0	0	176.41	0	0	56.5759	119.919	19.8925	65.2926	0	82.666	83.666	0	97.7834	0	37.264	66.1712
ENSMUSG00000022055	Nefl	57.4162	52.2651	0	0	0	398.117	0	9.02365	0	12.8356	1050.44	404.877	0	86.2683	0	28.8422	43.5879	11.7442	0	0	134.909	60.2033	14.9173	11.2041	167.228	31.5307	50.701	103.387	25.5672	349.066	0	0	0	140.432	0	134.019	138.595	213.615	194.779	165.452	52.5031	12.0055	13.0055	0	119.758	217.188	49.4403	15.8024
ENSMUSG00000010021	Kif19a	0	0	0	0	0	0	0	0	0	0	0	0	0	0	0	0	0	0	0	0	0	0	0	0	0	0	0	0	0	0	0	0	0	0	0	0	0	0	0	0	0	0	1	0	0	0	0	0
ENSMUSG00000010025	Aldh3a2	0	0	0	0	0	0	0	0	0.178555	0	0	0	0	0	0	0	0	0	0	0	0	0	0	0	0	0	0	0.864943	0	0	0	0	61.6278	0	0	9.61107	0	0	64.392	0	0	0	1	163.805	0	0	0	0
ENSMUSG00000022057	Adamdec1	0	0	0	0	0	0	0	0	0	0	0	0	0	0	0	0	0	0	0	0	0	0	0	0	0	0	0	0	0	0	0	0	0	0	0	0	0	0	0	0	0	0	1	0	0	0	0	0
ENSMUSG00000097233	Gm17552	0	0	0	0	0	0	0	0	0	0	0	0	0	0	0	0	0	0	0	0	0	0	0	0	0	0	0	0	0	0	0	0	0	0	0	0	0	0	0	0	0	0	1	0	0	0	0	0
ENSMUSG00000101288	Gm28342	0	0	0	0	0	0	0	0	0	0	0	0	0	0	0	0	0	0	0	0	0	0	0	0	0	0	0	0	0	0	0	0	0	0	0	0	0	0	0	0	0	0	1	0	0	0	0	0
ENSMUSG00000101289	Gm3454	0	0	0	0	0	0	0	0	0	0	0	0	0	0	0	0	0	0	0	0	0	0	0	0	0	0	0	0	0	0	0	0	0	0	0	0	0	0	0	0	0	0	1	0	0	0	0	0
ENSMUSG00000097232	Gm26854	0	0	0	0	0	0	0	0	0	0	0	0	0	0	0	0	0	0	0	0	0	0	0	0	0	0	0	0	0	0	0	0	0	0	0	0	0	0	0	0	0	0	1	0	0	0	0	0
ENSMUSG00000021506	Pitx1	0	0	0	0	0	0	0	0	0	0	0	0	0	0	0	0	0	0	0	0	0	0	0	0	0	0	0	0	0	0	0	0	0	0	0	0	0	0	0	0	0	0	1	0	0	0	0	0
ENSMUSG00000101280	Gm8600	0	0	0	0	0	0	0	0	0	0	0	0	0	0	0	0	0	0	0	0	0	0	0	0	0	0	0	0	0	0	0	0	0	0	0	0	0	0	0	0	0	0	1	0	0	0	0	0
ENSMUSG00000097235	Gm17250	0	0	0	0	0	0	0	0	0	0	0	0	0	0	0	0	0	0	0	0	0	0	0	0	0	0	0	0	0	0	0	0	0	0	0	0	0	0	0	0	0	0	1	0	0	0	0	0
ENSMUSG00000101282	Gm28152	0	0	0	0	0	0	0	0	0	0	0	0	0	0	0	0	0	0	0	0	0	0	0	0	0	0	0	0	0	0	0	0	0	0	0	0	0	0	0	0	0	0	1	0	0	0	0	0
ENSMUSG00000101283	Gm29314	0	0	0	0	0	0	0	0	0	0	0	0	0	0	0	0	0	0	0	0	0	0	0	0	0	0	0	0	0	0	0	0	0	0	0	0	0	0	0	0	0	0	1	0	0	0	0	0
ENSMUSG00000101284	Gm28811	0	0	0	0	0	0	0	0	0	0	0	0	0	0	0	0	0	0	0	0	0	0	0	0	0	0	0	0	0	0	0	0	0	0	0	0	0	0	0	0	0	0	1	0	0	0	0	0
ENSMUSG00000101285	Gm28600	0	0	0	0	0	0	0	0	0	0	0	0	0	0	0	0	0	0	0	0	0	0	0	0	0	0	0	0	0	0	0	0	0	0	0	0	0	0	0	0	0	0	1	0	0	0	0	0
ENSMUSG00000101286	Gm21317	0	0	0	0	0	0	0	0	0	0	0	0	0	0	0	0	0	0	0	0	0	0	0	0	0	0	0	0	0	0	0	0	0	0	0	0	0	0	0	0	0	0	1	0	0	0	0	0
ENSMUSG00000101287	Gm28166	0	0	0	0	0	0	0	0	0	0	0	0	0	0	0	0	0	0	0	0	0	0	0	0	0	0	0	0	0	0	0	0	0	0	0	0	0	0	0	0	0	0	1	0	0	0	0	0
ENSMUSG00000079773	AC087559.2	0	0	0	0	0	97.8602	0	0	0	0	0	81.9012	0	45.661	0	37.3606	0	77.0793	0	0	0	0	0	472.717	0	148.148	0	0	0	98.6059	0	0	0	0	0	0	0	19.2625	9.74463	0	0	0	1	0	24.5604	0	0	0
ENSMUSG00000079774	Fam205a2	0	0	0	0	0	0	0	0	0	0	0	0	0	0	0	0	0	0	0	0	0	0	0	0	0	0	0	0	0	0	0	0	0	0	0	0	0	0	0	0	0	0	1	0	0	0	0	0
ENSMUSG00000097237	Gm26519	0	0	0	0	0	0	0	0	0	0	0	0	0	0	0	0	0	0	0	0	0	0	0	0	0	0	0	0	0	0	0	0	0	0	0	0	0	0	0	0	0	0	1	0	0	0	0	0
ENSMUSG00000065952	C330021F23Rik	3.76345	14.1656	23.8197	26.8613	0	0	0	9.43044	10.0637	0.83537	0	0	0	11.3494	16.4156	8.12585	22.2193	24.0691	0	0	5.82234	6.08031	7.33308	35.4954	9.19589	18.8509	0	12.5179	39.1409	6.51071	0	0	0	0	0	20.4973	3.19549	0	19.9809	3.41335	10.0388	7.65061	8.65061	4.65796	11.4467	13.2844	11.3422	8.63177
ENSMUSG00000065954	Tacc1	19.9958	15.1112	35.1826	0	0	0	74.6402	49.1483	0	44.1444	2.27839	0.243628	0.536492	0	58.9341	1.13354	3.19153	1.23809	1.83678	0	7.42036	104.279	4.21211	34.4494	57.2779	5.53984	7.35137	2.83826	0	3.95961	0	29.7676	53.9233	0	0	19.3421	35.6393	16.4977	0.52174	2.8756	14.4157	7.61703	8.61703	2.67553	2.62998	11.4458	9.41068	2.97502
ENSMUSG00000065956	Gm14850	0	0	0	0	0	0	0	0	0	0	0	0	0	0	0	0	0	0	0	0	0	0	0	0	0	0	0	0	0	0	0	0	0	0	0	0	0	0	0	0	0	0	1	0	0	0	0	0
ENSMUSG00000108152	RP24-467O4.4	0	0	0	0	0	0	0	0	0	0	0	0	0	0	0	0	0	0	0	0	0	0	0	0	0	0	0	0.861124	0	0	0	0	0	0	0	0	0	0	0	0	91.8396	0	1	0	0	0	0	0
ENSMUSG00000108151	RP23-191I2.3	0	0	0	0	0	0	0	0	0	0	0	0	0	0	0	0	0	0	0	0	0	0	0	0	0	0	0	0	0	0	0	0	0	0	0	0	0	0	0	0	0	0	1	0	0	0	0	0
ENSMUSG00000108150	RP23-115M13.4	0	0	0	0	0	0	0	0	0	0	0	0	0	0	0	0	0	0	0	0	0	0	0	0	0	0	0	0	0	0	0	0	0	0	0	0	0	0	0	0	0	0	1	0	0	0	0	0
ENSMUSG00000097428	AW047730	0	0	0	129.48	0	0	0	0	0	0	0	0	0	0	0	0	0	12.0326	0	0	0	1.07703	0	0	0	0	0	0	315.445	0	0	0	0	0	0	0	0	0	0	0	0	0	1	0	0	0	0	0
ENSMUSG00000097429	Gm26520	0	0	0	0	0	0	0	0	0	0	0	0	0	0	0	0	0	0	0	0	0	0	0	0	0	0	0	0	0	0	0	0	0	0	0	0	0	0	0	0	0	0	1	0	0	0	0	0
ENSMUSG00000108155	RP23-480I16.2	0	0	0	0	0	0	0	0	0	0	0	0	0	0	0	0	0	0	0	0	0	0	0	0	0	0	0	0	0	0	0	0	0	0	0	0	0	0	0	0	0	0	1	0	0	0	0	0
ENSMUSG00000108154	RP23-392K24.8	0	0	0	0	0	0	0	0	0	0	0	0	0	0	0	0	0	0	0	0	0	0	0	0	0	0	0	0	0	0	0	0	0	0	0	0	0	0	0	0	0	0	1	0	0	0	0	0
ENSMUSG00000097424	1700030M09Rik	0	0	0	0	0	0	0	0	0	0	0	0	0	0	0	0	0	0	0	0	0	0	0	0	0	0	0	0	0	0	0	0	0	0	0	0	0	0	0	0	0	0	1	0	0	0	0	0
ENSMUSG00000097425	Vmn1r181	0	0	0	0	0	0	0	0	0	0	0	0	0	0	0	0	0	0	0	0	0	0	0	0	0	0	0	0	0	0	0	0	0	0	0	0	0	0	0	0	0	0	1	0	0	0	0	0
ENSMUSG00000097427	Gm6763	0	0	0	0	0	0	0	0	0	0	0	0	0	0	0	0	0	0	0	0	0	0	0	0	0	0	0	0	0	0	0	0	0	0	0	0	0	0	0	0	0	0	1	0	0	0	0	0
ENSMUSG00000097420	Gm17575	0	0	0	0	0	0	0	0	0	0	0	0	0	0	0	0	0	0	0	0	0	0	0	0	0	0	0	0	0	0	0	0	0	0	0	0	0	0	0	0	0	0	1	0	0	0	0	0
ENSMUSG00000097421	D630011A20Rik	0	0	0	0	0	0	0	0	0	0	0	0	0	0	0	0	0	0	0	0	0	0	0	0	0	0	0	0	0	0	0	0	0	0	0	0	0	0	0	0	0	0	1	0	0	0	0	0
ENSMUSG00000097422	Gm26521	0	0	0	0	0	0	0	0	48.8482	0	0	0	0	0	0	0	0	0	0	0	0	0	0	0	0	0	0	0	0	0	0	0	0	0	0	0	0	0	0	0	0	0	1	0	0	0	0	0
ENSMUSG00000097423	Gm26522	0	0	0	0	0	0	0	0	0	0	0	0	0	0	0	0	0	0	0	0	0	0	0	0	0	0	0	0	0	0	0	0	0	0	0	0	0	0	0	0	0	0	1	0	0	0	0	0
ENSMUSG00000010651	Acaa1b	0	11.8265	0	0	0	0	0	8.06499	0	0	0	0	0	0	0	0	0	0	0	0	0	0	0	0	0	6.8319	0	3.85015	0	0	0	0	0	0	0	0	0	0	0	0	0	0	1	0	0	0	7.36484	16.8147
ENSMUSG00000054966	Lmntd1	0	0	0	0	0	0	0	0	0	0	0	0	0	0	0	0	0	0	0	0	0	0	0	0	0	0	0	0	0	0	0	0	0	0	0	0	0	0	0	0	0	4.1985	5.1985	0	0	0	0	0
ENSMUSG00000054967	Zfp647	0	0	304.928	0	0	0	0	0	0	0	0	0	0	0	0	0	0	0	0	0	0	0	0	0	0	0	0	0	0	0	0	0	0	0	0	0	144.931	0	0	0	0	0	1	0	0	0	0	0
ENSMUSG00000041308	Sntb2	0	0	0	0	0.239909	0	0	0	0	0	0	0	0	0	0	0	0	0	0	0	0	0	0	0	0	0	0	42.137	0	0	0	34.5259	0	0	0	0	1.19747	0	40.8424	20.0116	0	0	1	5.31966	4.57557	0	0	0
ENSMUSG00000041309	Nkx6-2	26.0512	0	0	0	0	0	0	0	0	0	0	0	0	0	0	0	0	0	0	0	0	0	0	0	0	0	0	3.84052	0	0	0	0	0	0	0	0	0	0	0	0	0	0	1	0	10.0088	0	0	0
ENSMUSG00000041303	Gtf3c3	0	0	0	0	6.88965	0	0	0	0	0	0	0	0	0	0	0	4.55552	0	0	0	0	6.4096	0	0	0	0	0	3.78117	0	0	0	0	0	0	0	0	49.7791	0	0	0	0	0	1	18.0033	0	0	0	0
ENSMUSG00000041301	Cftr	0	0	0	0	0	0	0	0	0	0	0	0	0	0	0	0	0	2.23537	0	0	0	0	0	0	0	0	0	0	0	0	0	0	0	0	0	0	0	0	0	0	0	0	1	0	0	0	0	0
ENSMUSG00000000365	Rnf17	0	0	0	0	0	0	0	0	0	0	0	0	0	0	0	0	0	0	0	0	0	0	0	0	0	11.4802	0	0	0	0	0	0	0	0	0	0	0	0	0	0	0	0	1	0	0	0	0	0
ENSMUSG00000078880	Gm14308	0	0	0	0	0	0	0	0	0	0	0	0	0	0	0	0	0	0	0	0	0	0	0	0	0	0	0	0	0	0	0	0	0	0	0	0	0	0	0	0	0	0	1	0	0	0	0	0
ENSMUSG00000022015	Tnfsf11	0	0	0	0	0	0	0	0	0	0	0	0	0	0	0	0	0	0	0	0	0	0	0	0	0	0	0	0	0	0	0	0	0	0	0	0	0	0	0	0	0	0	1	0	0	0	0	0
ENSMUSG00000022014	Epsti1	0	0	0	0	0	0	0	0	0	0	0	0	0	0	0	59.578	0	25.8985	0	0	0	0	0	0	0	0	0	0	0	0	0	0	0	0	0	0	0	0	0	0	0	0	1	0	0	0	0	0
ENSMUSG00000022016	Akap11	0	0	0	19.4344	0	0.105013	246.986	5.93047	4.00736	7.49995	0	0	0	0	7.55802	1.54995	0	16.2092	0	0	9.29876	0	123.053	12.9616	4.36629	0	3.37954	16.987	0	0	0	0	0	0	0	23.5929	8.64372	41.3245	0	0	0	4.93137	5.93137	0	20.0279	3.05818	0	0
ENSMUSG00000022010	Tsc22d1	0.0665385	20.2848	0.288743	144.035	41.4601	65.9399	0	9.0272	19.2145	19.4937	121.18	62.2629	13.7681	8.12614	20.8955	17.3123	21.2122	10.5932	32.9082	128.791	43.3858	0.36857	32.4976	49.5949	47.5519	0.511533	75.9822	7.68725	8.30348	22.2612	30.5207	47.6468	0	0	56.5823	26.7108	35.3923	39.224	43.9296	13.8549	15.9713	34.299	35.299	51.2411	33.9984	32.4156	10.6939	43.9481
ENSMUSG00000022013	Dnajc15	0	320.93	0	0	0	0	0	0	0	0	0	0	0	14.5133	0	60.9688	341.015	294.043	0	0	103.01	154.051	0	0	0	0	136.081	24.7173	0	0	377.769	0	0	0	0	59.9145	79.0128	0	0	0	0	0	1	288.208	156.169	90.6129	0	105.975
ENSMUSG00000022012	Enox1	0	0	0	0	0	0	0	0	0	0	0	0	0	0	0	0	0	0	0	0	0	0	0	0	0.363532	0	243.736	0	0	0	0	0	0	0	0	1.85169	0	18.1617	0	0	82.5149	0	1	0	0	0	0	0
ENSMUSG00000022019	Tdrd3	0	0	0	0	0	0	0	0	0	0	0	0	0	0	0	0.079801	0	0	0	0	0	0	0	0	0	0	0	31.2541	0	0	0	0	0	0	0	0	0	51.8339	31.845	0	0	0	1	0	0	0	0	0
ENSMUSG00000022018	Rgcc	374.483	0	0	0	0	149.328	0	0	0	0	477.485	84.7464	164.108	0	79.0381	0	0	197.182	0	0	0.876047	125.472	3.92163	0	260.125	0	1091.97	201.433	0	1.84487	0	0	0	0	0	0	0	285.217	0	0	169.173	127.695	128.695	0	143.305	255.884	0	0
ENSMUSG00000055610	Olfr307	0	0	0	0	0	0	0	0	0	0	0	0	0	0	0	0	0	0	0	0	0	0	0	0	0	0	0	0	0	0	0	0	0	0	0	0	0	0	0	0	0	0	1	0	0	0	0	0
ENSMUSG00000055612	Cdca7	0	0	0	0	0	0	0	0	0	0	0	0	0	0	0	0	0	0	0	0	0	0	0	0	0	0	0	0	0	0	0	0	0	0	0	0	0	0	0	0	0	0	1	0	0	0	0	0
ENSMUSG00000020528	Prpsap2	0	0	0	0	0	0	0	0	0	0	0	0	0	0	0	0	0	0	0	0	0	0	0	0	0	0	0	0	0	0	0	0	0	0	0	6.77425	0	0	0	9.4755	0	0	1	0	52.963	0	21.3787	0
ENSMUSG00000020527	Myo19	0	0	0	0	0	0	0	0.693113	0	2.06763	0	0	0	0	0	0	0	5.25771	0	0	2.1147	0	0	0	0	0	1.94443	2.41067	0	1.97826	0	0	0	0	0	0.630276	0	7.72694	0	2.44887	6.48203	0	1	0	10.8411	0	0	0
ENSMUSG00000020526	Znhit3	0	0	0	0	0	0	0	14.2125	0	27.5286	0	0	0	0	0	0	76.2772	76.4568	0	0	36.7258	3.57771	0	0	0	0	52.4616	8.14195	0	36.2844	0	0	0	0	0	62.3192	0	51.7626	0	50.3058	117.158	0	1	0	176.046	45.6123	0	0
ENSMUSG00000020525	Ppm1d	0	0	0	0	0	0	0	0	0	0	0	0	0	0	0	0	0	0	0	0	0	0	0	0	0	0	83.6413	0	0	0	0	0	0	0	0	64.4773	0.177655	52.7031	0	180.693	0	0	1	0	0	0	16.8189	0
ENSMUSG00000020524	Gria1	0	17.3519	0	0	0	0	0	3.30824	0	0	40.9619	0	34.6107	1.83122	0	0.214053	0	1.19238	0	0	16.9097	0	0	0	0.106011	0	0	30.0075	238.071	0	0	0	0	0	0	8.63924	0	0	0	4.19608	0	0	1	0	4.22147	24.5016	16.2668	2.54647
ENSMUSG00000020523	Fam114a2	0	0	0	0	0	0	0	0	0	0	0	0	0	0	0	2.50591	0	0	0	0	0	0	0	0	0	0	0	22.7561	0	0	0	0	0	0	0	0	0	0	0	0	0	0	1	0	2.47103	0	0	0
ENSMUSG00000020522	Mfap3	0	0	0	0	0	0	0	0	0	0	0	0	0.193029	39.5987	0	9.6483	0	0	0	0	27.5371	0	0	78.9561	0.118865	0	1.40091	15.9375	0	0	0	7.14323	0	0	0	0	0	0	0	0.094068	4.15115	26.3626	27.3626	0	0	0	8.3381	0
ENSMUSG00000020521	Rnft1	0	0	351.93	0	0	0	0	56.4923	0	0.186485	0	0	53.793	19.6396	43.9862	52.4596	109.146	0	0	0	0	36.4619	0	0	0	0.195831	66.5647	0	0	0	0	0	0	0	0	1.30767	2.02151	0	0	0	0	45.551	46.551	0	6.13388	47.4645	0	0
ENSMUSG00000020520	Galnt10	0	0	0	0	0	0	0	0	0	0	0	0	0	0	0	2.98636	0	0	0	0	0	0	0	0	0	0	0	0	0	0	0	0	0	0	0	0	0	0	0	6.80341	0	0	1	0	0	0	0	0
ENSMUSG00000094810	Olfr907	0	0	0	0	0	0	0	0	0	0	0	0	0	0	0	0	0	0	0	0	0	0	0	0	0	0	0	0	0	0	0	0	0	0	0	0	0	0	0	0	0	0	1	0	0	0	0	0
ENSMUSG00000091867	Cyp2a22	0	0	0	0	0	0	0	0	0	0	0	0	0	0	0	0	0	0	0	0	0	0	0	0	0	0	0	0	0	0	0	0	0	0	0	0	0	0	0	0	0	0	1	0	0	0	0	0
ENSMUSG00000091864	Gm17102	0	0	0	0	0	0	0	0	0	0	0	0	0	0	0	0	0	0	0	0	0	0	0	0	0	0	0	0	0	0	0	0	0	0	0	0	0	105.091	0	0	0	0	1	0	0	0	0	0
ENSMUSG00000094813	Gm20777	0	0	0	0	0	0	0	0	0	0	0	0	0	0	0	0	0	0	0	0	0	0	0	0	0	0	0	0	0	0	0	0	0	0	0	0	0	0	0	0	0	0	1	0	0	0	0	0
ENSMUSG00000094814	Gm21973	0	0	0	0	0	0	0	0	0	0	0	0	0	0	0	0	0	0	0	0	0	0	0	0	0	0	0	0	0	0	0	0	0	0	0	0	0	0	0	0	0	0	1	0	0	0	0	0
ENSMUSG00000091863	Cldn34a	0	0	0	0	0	0	0	0	0	0	0	0	0	0	0	0	0	0	0	0	0	0	0	0	0	0	0	0	0	0	0	0	0	0	0	0	0	0	0	0	0	0	1	0	0	0	0	0
ENSMUSG00000094817	Cphx3	0	0	0	0	0	0	0	0	0	0	0	0	0	0	0	0	0	0	0	0	0	0	0	0	0	0	0	0	0	0	0	0	0	0	0	0	0	0	0	0	0	0	1	0	0	0	0	0
ENSMUSG00000094818	Gm15308	0	0	0	0	0	0	0	0	0	0	0	0	0	0	0	0	0	0	0	0	0	0	0	0	0	0	0	0	0	0	0	0	0	0	0	0	0	0	0	0	0	0	1	0	0	0	0	0
ENSMUSG00000094819	Olfr53	0	0	0	0	0	0	0	0	0	0	0	0	0	0	0	0	0	0	0	0	0	0	0	0	0	0	0	0	0	0	0	0	0	0	0	0	0	0	0	0	0	0	1	0	0	0	0	0
ENSMUSG00000028759	Hp1bp3	14.6343	15.2306	0	0.0770398	0.722802	0.0686642	0	7.82469	0	0.125721	28.6609	0	6.1847	0	0	2.90057	0	27.9023	0	0	1.86236	80.5427	8.09513	35.0054	22.5799	8.38057	0	5.15689	0	1.0377	0	5.20052	0	0	26.765	3.96674	17.3562	4.32332	12.0305	23.2236	0	8.90544	9.90544	0	12.4062	5.99889	45.9066	7.27587
ENSMUSG00000052062	Pard3b	0	0	0	0	0	0	0	0	0	0	0	0	0	0	0	0	28.1511	0	0	0	0	0	0	0	0	0	0	0	0	0	0	0	0	0	0	0	0	0	0	0	0	0	1	0	0	0	0	0
ENSMUSG00000013643	Lypd8	0	0	0	0	0	0	0	0	0	0	0	0	0	0	0	0	0	0	0	0	0	0	0	0	0	0	0	0	0	0	0	0	0	0	0	0	0	0	0	0	0	0	1	0	0	0	0	0
ENSMUSG00000013646	Sh3bp5l	0	0	0	0	0	0	0	0	0	0	0	0.162778	0	0	4.72499	0.534616	0	3.3089	0	0	0	0	0	0	0	0	0	0	0	0	0	0	0	0	0	0	0	0	0	0	0	23.0972	24.0972	0	0	0	0	0
ENSMUSG00000076505	Igkv1-131	0	0	0	0	0	0	0	0	0	0	0	0	0	0	0	0	0	0	0	0	0	0	0	0	0	0	0	0	0	0	0	0	0	0	0	0	0	0	0	0	0	0	1	0	0	0	0	0
ENSMUSG00000057612	Vmn1r37	0	0	0	0	0	0	0	0	0	0	0	0	0	0	0	0	0	0	0	0	0	0	0	0	0	0	0	0	0	0	0	0	0	0	0	0	0	0	0	0	0	0	1	0	0	0	0	0
ENSMUSG00000028756	Pink1	117.379	0	48.5177	775.098	0	0.239119	0	0.964551	0	0	4.1585	0	96.4313	0	124.776	28.2345	40.7638	26.74	0	0	0	100.174	0.853902	29.514	0	0.919272	14.4042	7.25247	0	3.61373	112.789	0	0	0	0	164.235	224.878	0	153.3	49.6222	0	8.55533	9.55533	233.695	76.8078	118.405	109.661	0
ENSMUSG00000057615	Ldoc1	0	0	0	0	0	0	0	0	0	0	0	0	0	0	0	0	0	0	0	0	0	0	0	0	0	0	0	0	0	0	0	0	0	0	0	0	0	0	0	0	0	0	1	0	13.871	40.2448	0	0
ENSMUSG00000057614	Gnai1	96.8345	0	20.1504	19.4769	187.53	43.7266	0	100.206	0	0	5.59242	54.4153	26.3314	0	11.5721	0.163649	0	0.506641	0	0	60.5409	0	0	0	56.3176	0	27.8624	4.64454	744.64	0	189.376	0	0	0	0	80.5037	192.978	65.8023	1.28063	45.8788	0	95.6377	96.6377	90.9994	90.3816	28.0943	119.045	90.0564
ENSMUSG00000028718	Stil	0	0	0	0	0	0	0	0	0	0	0	0	0	0	0	0	0	0	0	0	0	0	0	0	0	0	0	0	0	0	0	0	0	0	0	0	0	0	0	0	0	0	1	0	0	0	0	0
ENSMUSG00000028719	Cmpk1	20.5229	0	0	0	276.74	79.8519	0	110.116	0	61.8578	104.745	76.9331	0	0	75.3883	13.9933	114.794	81.6601	0	0	37.5998	105.708	130.965	0	0.330011	140.169	0	65.805	0	0	0	0	0	0	0	30.2544	0	18.5484	16.6831	4.96377	109.482	113.009	114.009	0	10.5131	68.639	122.979	71.3507
ENSMUSG00000076500	Gm20730	0	0	0	0	0	0	0	0	0	0	0	0	0	0	0	0	0	0	0	0	0	0	0	0	0	0	0	0	0	0	0	0	0	0	0	0	0	0	0	0	0	0	1	0	0	0	0	0
ENSMUSG00000028710	Atpaf1	0	0	0	0	0	0	0	0	0	0	0	0	0	0	0	0.75565	10.8469	8.88632	0	0	0	0	0	0	0	0	0	0	0	0	0	0	0	0	0	5.71791	10.4007	9.34831	0	0	0	5.64402	6.64402	0	0	0	25.4315	0
ENSMUSG00000025582	Nptx1	25.5078	0	10.9556	0	49.0225	0	0	0	0	0	3.3606	0	0	0	0	4.62242	0	0	0	0	21.1191	57.4028	0	0	0	0	0	0	0	0	0	0	159.072	0	0	48.3763	0	1.52121	0	0	0	0	1	0	32.9748	33.7712	7.47432	0
ENSMUSG00000028712	Cyp4a31	0	0	0	0	0	0	0	0	0	0	0	0	0	0	0	0	0	0	0	0	0	0	0	0	0	0	0	0	0	0	0	0	0	0	0	0	0	0	0	0	0	0	1	0	0	0	0	0
ENSMUSG00000028713	Cyp4b1	0	0	0	0	0	0	0	0	0	0	0	0	0	0	0	0	0	0	0	0	0	0	0	0	0	0	0	0	0	0	0	0	0	0	0	0	0	0	0	0	0	0	1	0	0	0	0	0
ENSMUSG00000028715	Cyp4a14	0	0	0	0	0	0	0	0	0	0	0	0	0	0	0	0	0	0	0	0.724947	0	0	0	0	0	0	0	0	0	0	0	0	0	0	0	0	0	0	0	0	0	0	1	0	0	0	0	0
ENSMUSG00000028716	Pdzk1ip1	0	0	0	0	0	0	0	0	0	0	0	0	0	0	0	0	0	0	0	0	0	0	0	0	0	0	0	0	0	0	0	0	0	0	0	0	0	0	0	0	0	0	1	0	0	0	0	0
ENSMUSG00000025583	Rptor	0	0	0	0	0	0	0.180347	0	0	18.7173	0	0	0	0	0	0.15078	0	0	0	0	1.93011	0	0	0	0	0	0	0.071321	0	0	0	0	0	0	0	0	0	1.55446	0	0	0	1.21455	2.21455	0	0.49561	2.87589	0	0
ENSMUSG00000102168	Gm36943	0	0	0	0	0	0	0	0	0	0	0	0	0	0	0	0	0	0	0	0	0	0	0	0	0	0	0	0	0	0	0	0	0	0	0	0	0	0	0	0	0	0	1	0	0	0	0	0
ENSMUSG00000102169	Gm9113	0	0	0	0	0	0	0	0	0	0	0	0	0	0	0	0	0	0	0	0	0	0	0	0	0	0	0	0	0	0	0	0	0	0	0	0	0	0	0	0	0	0	1	0	0	0	0	0
ENSMUSG00000102160	Gm36944	0	0	0	0	0	0	0	0	0	0	0	0	0	0	0	0	0	0	0	0	0	0	0	0	0	0	0	0	0	0	0	0	0	0	0	0	0	0	0	0	0	0	1	0	0	0	0	0
ENSMUSG00000102163	Gm36945	0	0	0	0	0	0	0	0	0	0	0	0	0	0	0	0	0	0	0	0	0	0	0	0	0	0	0	0	0	0	0	0	0	0	0	0	0	0	0	0	0	0	1	0	0	0	0	0
ENSMUSG00000102164	Gm36946	0	0	0	0	0	0	0	0	0	0	0	0	0	0	0	0	0	0	0	0	0	0	0	0	0	0	0	0	0	0	0	0	0	0	0	0	0	0	0	0	0	0	1	0	0	0	0	0
ENSMUSG00000102166	Gm36947	0	0	0	0	0	0	0	0	0	0	0	0	0	0	0	0	0	0	0	0	0	0	0	0	0	0	0	0	0	0	0	0	0	0	0	0	0	0	0	0	0	0	1	0	0	0	0	0
ENSMUSG00000039176	Polg	17.7444	0	0	0	0.233187	0	0	0	0	0	0	0	0	0	0	0	0	0	0	0	0	0	16.8185	0	15.0033	0	10.6031	0	0	0	0	0	0	0	0	8.53254	0	18.7439	0	0	40.2198	0	1	0	0	0	0	0
ENSMUSG00000039174	1700003H04Rik	0	0	0	0	0	0	0	0	0	0	0	0	0	0	0	0	0	0	0	0	0	0	0	0	0	0	0	0	0	0	0	0	0	0	0	0	0	0	0	0	0	0	1	0	0	0	0	0
ENSMUSG00000052396	Mogat2	0	0	0	0	0	0	0	0	0	0	0	0	0	0	0	0	0	0	0	0	0	0	0	0	0	0	0	0	0	0	0	0	0	0	0	0	0	0	0	0	0	0	1	0	0	0	0	0
ENSMUSG00000052392	Acot4	0	0	0	0	0	0	0	0	0	0	0	0	0	0	0	0	0	0	0	0	0	0	0	0	0	0	0	0	0	0	0	0	0	0	0	0	0	0	0	0	0	0	1	0	0	0	0	0
ENSMUSG00000078554	Fam229a	0	0	0	0	0	0	0	0	0	0	0	0	0	0	0	0	0	0	0	0	0	0	0	0	0	0	0	0	0	0	0	0	0	0	0	0	0	0	0	0	0	0	1	0	0	0	0	0
ENSMUSG00000039178	Tbc1d19	0	0	0	0	0.183712	0	0	56.3245	0	0.319569	22.7659	0	0	0	0	0	0	0	0	0	0	0	0	0.936787	0	0	46.3762	0	0	0	0	0	0	0	0	0	0	0	0	7.66197	0	33.1746	34.1746	0	0	0	0.964657	0
ENSMUSG00000039179	Tekt5	0	0	0	0	0	0	0	0	0	0	0	0	0	0	0	0	0	0	0	0	0	0	0	0	0	0	0	0	0	0	0	0	0	0	0	0	0	0	0	0	0	0	1	0	0	0	0	0
ENSMUSG00000067627	Gm10217	0	0	0	0	0	0	0	0	0	0	0	0	0	0	0	0	0	0	0	0	0	0	0	0	0	0	0	0	0	0	0	0	0	0	0	0	0	0	0	0	0	0	1	0	0	0	0	0
ENSMUSG00000067629	Syngap1	0	0	0	0	3.108	0	0	0	0	0	0	0	10.6292	0	0	0	0	0	0	0	0	0	0	0	0	4.20733	2.85643	1.61753	0	0	0	0	0	0	0	0	0	0	0.405452	0	0	0	1	0	0	0	0	0
ENSMUSG00000025090	Ccdc172	0	0	0	0	0	0	0	0	0	0	0	0	0	0	0	0	0	0	0	0	0	0	0	0	0	0	0	0	0	0	0	0	0	0	0	0	0	0	0	0	0	0	1	0	0	0	0	49.1825
ENSMUSG00000025091	Pnliprp2	0	0	0	0	0	0	0	0	0	0	0	0	0	0	0	0	0	0	0	0	0	0	0	0	0	0	0	0	0	0	0	0	0	0	0	0	0	0	0	0	0	0	1	0	0	0	0	0
ENSMUSG00000025092	Hspa12a	0	0	0	0	0	0	0	0	0	0.644049	0	0	0	0	0	0	12.8468	1.66181	0	0	0	10.0456	0	0	6.42514	0	0	21.3338	0	181.292	0	0	0	0	0	0	0	0	32.2101	0	15.4794	0	1	0	0	56.3423	13.6023	17.3029
ENSMUSG00000050677	Ccdc96	0	0.93555	0	0	0	0	0	0	0	0	0	0	0	0	0	0	0	0	0	0	0	0	0	0	0.354405	0	0	0	0	0	0	0	0	0	0	0	0	0	0	0	0	0	1	0	0	0	0	0
ENSMUSG00000021737	Psmd6	0	34.5233	0	0	0	164.553	0	91.6886	0	20.6005	0	191.704	69.4009	2.87516	0	18.98	90.0728	87.377	0	0	52.8607	0	0	23.1548	0	316.927	18.8199	0.445173	0	1.55275	0	0	0	0	0	174.095	31.6654	0	12.2729	46.1238	122.079	184.012	185.012	155.101	120.652	8.97541	3.40537	0
ENSMUSG00000021731	Mrps30	0	210.958	0	0	0	0	0	0	0	69.6659	99.2444	0	0	0	22.8167	17.7484	0	1.99701	0	0	0	0	0	0	0	0	79.0037	57.692	54.3505	0	0	0	0	0	0	40.6989	290.182	64.8734	50.4943	92.3569	585.992	0	1	0	76.3744	18.4645	0	57.5878
ENSMUSG00000021730	Hcn1	0	0	0	0	0	181.863	0	156.897	0	120.981	4.97368	182.943	15.8074	0	0	0	0	0	0	0	54.5272	0	0	0	5.76537	238.296	0	30.1532	0	0	0.798539	281.623	0	0	0	1.83594	41.905	11.2549	154.88	53.3576	0	0	1	0	80.3819	41.6528	151.701	23.8122
ENSMUSG00000021733	Slc4a7	0	0	0	0	50.6977	0	0	0	0.325405	0	0	0	0	0	0	0	0	0	0	0	40.2709	0	0	0	0	0	0	10.4439	0	0.229204	0	10.3335	0	0	0	20.1431	0	9.66452	0	0	0	0	1	0	0	0	1.50751	0
ENSMUSG00000021732	Fgf10	0	0	0	0	0	0	0	0	0	0	0	0	0	0	0	0	0	0	0	0	0	0	0	0	0	0	0	6.08971	0	0	0	0	0	0	0	0	25.9032	0	5.59654	3.80612	0	0.448837	1.44884	0	0	0	0	0
ENSMUSG00000021738	Atxn7	0	0	19.7703	0	0	0	0	9.94829	0	4.58369	0	0	0	0	0	0	0	0	0	0	37.116	18.5044	0	22.9136	0	57.0244	29.5238	0	12.6212	0.494446	21.369	0	0	0	0	9.45105	0	10.4296	0	0	0	0	1	0	0	0	0	5.57214
ENSMUSG00000070311	Olfr894	0	0	0	0	0	0	0	0	0	0	0	0	0	0	0	0	0	0	0	0	0	0	0	0	0	0	0	0	0	0	0	0	0	0	0	0	0	0	0	0	0	0	1	0	0	0	0	0
ENSMUSG00000035873	Pawr	0	0	0	0	0	0	0	0	0	0	0	0	0	0	0	0	0	0	0	0	0	0	0	0	0	0	0	0	0	0	0	0	0	0	0	0	0	0	0	0	0	0	1	0	0	0	0	0
ENSMUSG00000090191	9230105E05Rik	0	0	0	0	0	0	0	0	0	0	0	0	0	0	0	0	0	0	0	0	0	0	0	0	0	0	0	0	0	0	0	0	0	0	0	0	0	0	0	0	0	0	1	0	0	0	0	0
ENSMUSG00000106269	4930580E04Rik	0	0	0	0	0	0	5.33643	0	0	0	0	0	0	0	0	0	0	0	0	0	0	0	0	0	0	0	0	48.5344	0	0	0	0	0	0	0	0	0	0	0	0	0	0	1	0	0	0	0	0
ENSMUSG00000035877	Zhx3	0	0	0	0	0	0	0	0	0	3.40187	0	0	0	0	0	0	8.01735	0.592573	0	0	0.0375168	0	4.53632	0	0	0	9.39156	0	0	0	0	0	0	0	0	0	0	0	0	0	0	0.420618	1.42062	0	0	0	5.71691	0
ENSMUSG00000070313	A630095E13Rik	0	0	0	0	0	0	0	0	0	0	0	0	0	0	0	0	0	0	0	0	0	0	0	0	0	0	0	0	0	0	0	0	0	0	0	0	0	0	0	0	0	0	1	0	0	0	0	0
ENSMUSG00000035875	AI182371	0	0	0	0	0	0	0	0	0	0	0	0	0	0	0	0	0	0	0	0	0	0	0	0	0	0	0	0	0	0	0	0	0	0	0	0	0	0	0	0	0	0	1	0	0	0	0	0
ENSMUSG00000106263	Gm33050	0	0	0	0	0	0	0	0	0	0	0	0	0	0	0	0	0	0	0	0	0	0	0	0	0	0	0	0	0	0	0	0	0	0	0	0	0	0	0	0	0	0	1	0	0	0	0	0
ENSMUSG00000106262	Gm43375	0	0	0	0	0	0	0	0	0	0	0	0	0	0	0	0	0	0	0	0	0	0	0	0	0	0	0	0	0	0	0	0	0	0	0	0	0	0	0	0	0	0	1	0	0	0	0	0
ENSMUSG00000106261	Gm34086	0	0	0	0	0	0	0	0	0	0	0	0	0	0	0	0	0	0	0	0	0	0	0	0	0	0	0	0	0	0	0	0	0	0	0	0	0	0	0	0	0	0	1	0	0	0	0	0
ENSMUSG00000035878	Hykk	0	0	0	0	0	0	0	0	0	0	0	0	0	0	0	0.375309	0	0	0	0	0	0	0	0	0	0	8.02129	0	0	0	0	0	0	0	0	0	0	0	0	0	0	0	1	0	0	0	0	0
ENSMUSG00000106266	Gm43447	0	0	0	0	0	0	0	0	0	0	0	0	0	0	0	0	0	0	0	0	0	0	0	0	0	0	0	0	0	0	0	0	0	0	0	0	0	0	0	0	0	0	1	0	0	0	0	0
ENSMUSG00000106265	Gm42490	0	0	0	0	0	0	0	0	0	0	0	0	0	0	0	0	0	0	0	0	0	0	0	0	0	0	0	0	0	0	0	0	0	0	0	0	0	0	0	0	0	0	1	0	0	0	0	0
ENSMUSG00000022580	Rhpn1	0	0	0	0	0	0	0	0	0	0	0	0	5.85495	0	0	0	0	0	0	0	0	0	0	0	79.9165	0	0	0	0	0	91.0985	0	0	39.6079	0	0	0	0	0	26.5216	11.1077	0	1	0	0	68.6059	0	0
ENSMUSG00000045178	4933411O13Rik	0	0	0	0	0	0	0	0	0	0	0	0	0	0	0	0	0	0	0	0	0	0	0	0	0	0	0	0	0	0	0	0	0	0	0	0	0	0	0	0	0	14.7602	15.7602	0	0	0	7.29412	0
ENSMUSG00000022586	Ly6i	0	0	0	0	0	0	0	0	0	0	0	0	0	0	0	0	0	0	0	0	0	0	0	0	0	0	0	0	0	0	0	0	0	0	0	0	0	0	0	0	0	0	1	0	0	0	0	0
ENSMUSG00000103448	Gm37133	0	0	0	0	0	0	0	0	0	0	0	0	0	0	0	0	0	0	0	0	0	0	0	0	0	0	0	0	0	0	0	0	0	0	0	0	0	0	0	0	0	0	1	0	0	0	0	0
ENSMUSG00000103449	Gm37134	0	0	0	0	0	0	0	0	0	0	0	0	0	0	0	0	0	0	0	0	0	0	0	0	0	0	0	0	0	0	0	0	0	0	0	0	0	0	0	0	0	0	1	0	0	0	0	0
ENSMUSG00000086725	A630052C17Rik	0	0	0	0	0	0	0	0	0	0	0	0	0	0	0	1.86327	0	0	0	0	0	0	0	0	0	0	125.747	61.4667	0	163.665	0	0	0	0	0	5.87533	0	0	0	0	0	24.5592	25.5592	0	0	0	0	0
ENSMUSG00000092019	Gm4027	0	0	0	0	0	0	0	0	0	0	0	0	0	0	0	0	0	0	0	0	0	0	0	0	0	0	0	0	0	0	0	0	0	0	0	0	0	0	0	0	0	0	1	0	0	0	0	0
ENSMUSG00000086727	4931428L18Rik	0	0	0	0	0	0	0	0	0	0	0	0	0	0	0	0	0	0	0	0	0	0	0	0	0	0	0	0	0	0	0	0	0	0	0	0	0	0	0	0	131.719	0	1	0	0	0	0	0
ENSMUSG00000052934	Fbxo31	0	0	0	28.866	0	5.93822	0	0	0	1.81268	0	3.82288	0	0	16.4404	0	0	0	0	25.4516	0	99.7544	0	17.1615	18.4196	0	19.3522	0	0	0	0	0	0	35.8505	59.3602	21.5054	67.0293	0	1.81939	18.6879	26.8067	88.8786	89.8786	0	0	53.228	0	1.15303
ENSMUSG00000086722	Gm15499	0	0	0	0	0	0	0	0	0	0	0	0	0	0	0	0	0	0	0	0	0	0	0	0	0	0	0	0	0	0	0	0	0	0	0	0	0	0	0	0	0	0	1	0	0	0	0	0
ENSMUSG00000086729	Gm15589	0	0	0	0	0	0	0	0	0	0	0	0	0	0	0	0	0	0	0	0	0	0	0	0	0	0	0	0	0	0	0	0	0	0	0	0	0	0	0	0	0	0	1	0	0	0	0	0
ENSMUSG00000086728	Man2c1os	0	0	0	0	0	0	0	14.2835	0	0	0	0	0	0	0	0	0	0	0	0	0	0	0	0	0	0	0	30.457	0	0	0	0	0	0	0	0	2.57236	4.95324	0	0	0	0	1	0	0	0	0	7.14728
ENSMUSG00000022837	Iqcb1	0	0	0	0	0	0	0	18.2409	0	0	47.6637	0	0	0	0	0	0	12.3021	0	0	0.546562	0	0	0	16.0564	0	0	2.37488	0	0	0	217.979	0	0	0	0	0	0	0	23.5148	54.2774	0	1	0	17.8815	39.9147	7.57161	0
ENSMUSG00000022836	Mylk	0	0	0	0	0	0	0	0	0	0	0	0	0	0	0	0	0	0	0	0	0	0	0	0	0	0	0	0	0	0	0	0	0	0	0	0	0.342009	0	0	0	0	0	1	0	0	0	0	0
ENSMUSG00000076755	Gm16602	0	0	0	0	0	0	0	0	0	0	0	0	0	0	0	0	0	0	0	0	0	0	0	0	0	0	0	0	0	0	0	0	0	0	0	0	0	0	0	0	0	0	1	0	0	0	0	0
ENSMUSG00000076754	Trgv2	0	0	0	0	0	0	0	0	0	0	0	0	0	0	0	0	0	0	0	0	0	0	0	0	0	0	0	0	0	0	0	0	0	0	0	0	0	0	0	0	0	0	1	0	0	0	0	0
ENSMUSG00000022833	Ccdc14	0	0	0	0	0	0	0	0	0	0	0	0	0	0	0	0	0	70.7508	0	0	0	0	0	0	0	0	0	0	0	0.412366	0	0	0	0	0	0	0	0	0	0	0	0	1	0	0	0	0	0
ENSMUSG00000022832	Ropn1	0	0	0	0	0	0	0	0	0	0	0	0	0	0	0	0	0	0	0	0	0	0	0	0	0	0	0	0	0	0	0	0	0	0	0	0	0	0	0	0	0	0	1	0	0	0	0	0
ENSMUSG00000022831	Hcls1	0	0	6.45489	0	0	0	0	0	0	0	0	0	0	0	6.48757	4.2207	0	0	0	267.082	0	0	0	0	0	0	0	0	0	0	0	0	0	0	0	0	0	0	1.4359	0	0	0	1	0	0	0	0	0
ENSMUSG00000076750	Tcrg-V3	0	0	0	0	0	0	0	0	0	0	0	0	0	0	0	0	0	0	0	0	0	0	0	0	0	0	0	0	0	0	0	0	0	0	0	0	0	0	0	0	0	0	1	0	0	0	0	0
ENSMUSG00000076759	Trav2	0	0	0	0	0	0	0	0	0	0	0	0	0	0	0	0	0	0	0	0	0	0	0	0	0	0	0	0	0	0	0	0	0	0	0	0	0	0	0	0	0	0	1	0	0	0	0	0
ENSMUSG00000076758	Trav1	0	0	0	0	0	0	0	0	0	0	0	0	0	0	0	0	0	0	0	0	0	0	0	0	0	0	0	0	0	0	0	0	0	0	0	0	0	0	0	0	0	0	1	0	0	0	0	0
ENSMUSG00000039824	Myl6b	0	0	0	0	0	87.4359	0	0	0	0	0	87.7022	0	0	0	0	0	0	0	0	0	0	0	0	0	0	0	1.41926	0	0	0	0	0	0	0	0	0	0	0	0	0	0	1	0	0	0	0	0
ENSMUSG00000039826	Trub2	0	0	0	0	0	12.2082	0	0	0	0	0	10.437	0	0.306201	12.4023	0	11.9914	0	0	0.203082	0	0	0	0	0.372189	0	0	0.142231	0	109.785	0	0	0	0	0	0	0	0	0	0	0	0	1	0	0	0	0	0
ENSMUSG00000086098	Gm14291	0	0	0	0	0	0	0	0	0	0	0	0	0	0	0	0	0	0	0	0	0	0	0	0	0	0	0	0	0	0	0	0	0	0	0	0	0	0	0	0	0	0	1	0	0	0	0	0
ENSMUSG00000086096	Gm12688	0	0	0	0	0	0	0	0	0	0	0	0	0	0	0	0	0	0	0	0	0	0	0	0	0	0	0	0	0	0	0	0	0	0	0	0	0	0	0	0	0	0	1	0	0	0	0	0
ENSMUSG00000086095	Gm15328	0	0	0	0	0.356439	0	0	0	0	0	0	0	0	0	0	0	0	0	0	0	0	0	0	0	0	0	0	0	0	0	0	0	0	0	0	0	0	0	0	0	0	0	1	0	0	0	0	0
ENSMUSG00000039828	Wdr70	0	0	0	0	0	2.81173	0	0	0	0	142.648	3.05026	0	0	0	0	0	0	0	0	0	0	0	0	8.26731	16.6653	2.32062	2.70742	0	0	0	0	0	0	0	42.119	0	0	0	0	0	59.7378	60.7378	2.05066	0	0	0	0
ENSMUSG00000086092	Gm15323	0	0	0	0	0	0	0	0	0	0	0	0	0	0	0	0	0	0	0	0	0	0	0	0	0	0	0	0	0	0	0	0	0	0	0	0	0	0	0	0	0	0	1	0	0	0	0	0
ENSMUSG00000086090	Gm12531	0	0	0	0	57.6983	0	0	0	0	16.7295	0	0	0	0	0	2.18805	0	0	0	0	0	0	0	0	0	0	0	0	0	0	0	0	0	0	0	0	0	0	0	0	0	0	1	0	0	0	0	0
ENSMUSG00000027722	Spata5	67.6737	0	0	0	0	0	0	0	0	0	0	0	0	0	0	22.4777	0	0	0	0	0	9.93034	0	0	0	0	9.27912	20.713	0	4.65201	0	0	0	0	0	0	0	0	51.2667	6.34118	0	0	1	0	0	0	0	30.8377
ENSMUSG00000070348	Ccnd1	0	0	0	0	0	0	0	0	0	0	0	0	0	0	0	66.4212	23.3276	5.28017	0	0	7.64111	0	0	0	0	0	0	0	0	0	0	18.1363	0	0	0	3.07443	0	0	0	0.477852	0	0	1	0	0	6.97353	0	0
ENSMUSG00000020069	Hnrnph3	0	0	0	0	0	0	0	32.3905	27.7688	1.47046	0	0	0.822044	0	83.0784	10.7277	4.89024	0	0	0	0	0	31.5549	0	0	6.9452	3.14739	0	0	0	0	0	0	0	0	2.57733	0	0	0	5.60778	0	0	1	20.7901	0	0	25.5107	34.9467
ENSMUSG00000070342	Gm10287	0	0	0	0	0	0	0	0	0	0	0	0	0	0	0	0	0	0.195799	0	0	0	0	0	2.66729	0	0	0	0	0	0	0	0	0	0	0	0	0	0	0	0	0	0	1	0	0	0	0	0
ENSMUSG00000020063	Sirt1	0	0	0	0	0	0	0	0	0	0	0	0	0	0	0	0	0	0	0	0	0	0	0	0	0	0	0	0.552792	0	0	0	0	0	0	0	0	0	0	0	0	0	0	1	0	5.763	0	0.52889	0
ENSMUSG00000020061	Mybpc1	0	0	0	0	0	0	0	0	0	0	0	0	0	0	0	0	0	0	0	0	0	0	0	0	0	0	0	0	0	0	0	0	0	0	0	0	0	0	0	0	0	0	1	0	0	0	0	0
ENSMUSG00000063632	Sox11	0	0	0	0.136097	0	59.9128	0	0.122375	0	0.222095	4.21904	67.7809	0	0	72.0285	2.83987	0	0	0	0.250168	10.741	0	0	0	0	126.25	48.346	50.2804	20.8161	8.75809	0	0	0	0	0	0	0	0	27.5318	0	48.047	0	1	0	1.21753	31.7965	5.36164	0
ENSMUSG00000020067	Mypn	0	0	0	0	0	0	0	0	0	0	0	0	0	0	0	0	0	0	0	0	0	0	0	0	0	0	0	0	0	0	0	0	0	0	0	0	0	0	0	0	0	0	1	0	0	0	0	0
ENSMUSG00000020064	Herc4	0	0	0	0	216.254	0	35.7276	0	0	0	0	0	0	10.9217	0	0	0	0	0	0	11.8062	0	0	20.1917	0	0	0	73.9065	0	0	0	37.9965	0	0	0	0	0	5.92221	0.998952	3.50374	0	0	1	0	0	0	0	0
ENSMUSG00000070345	Hsf5	0	0	0	0	0	0	0	0	0	0	18.9753	0	0	0	0	0	0	0	0	0	0	0	0	0	0	0	13.6048	4.90243	0	0	0	0	0	0	0	0	0	0	0	0	0	0	1	0	0	0	0	0
ENSMUSG00000052942	Glis3	0	0	0	0	0	0	0	0	0	0	0	0	0	0	0	0	0	0	0	0	0	0	0	0	0	0	0	0	0	0	0	0	0	0	0	0	0	0	0	0	0	0	1	0	0	0	0	0
ENSMUSG00000030968	Pdilt	0	0	0	0	0	0	0	0	0	0	0	0	0	0	0	0	0	0	0	0	0	0	0	0	0	0	0	0	0	0	0	0	0	0	0	0	0	0	0	0	0	0	1	0	0	0	0	0
ENSMUSG00000090907	C030017D09Rik	0	0	0	0	0	0	0	0	0	0	0	0	0	0	0	0	0	0	0	0	0	0	0	0	0	0	0	0	0	0	0	0	0	0	0	0	0	0	0	0	0	0	1	0	0	0	0	0
ENSMUSG00000030963	Umod	0	0	0	0	0	0	0	0	0	0	0	0	0	0	0	0	0	0	0	0	0	0	0	0	0	0	0	0	0	0	0	0	0	0	0	0	0	0	0	0	0	0	1	0	0	0	0	0
ENSMUSG00000030960	Mettl10	0	0	0	0	0	0	1.20884	60.0781	0	0	0	0	0	2.05836	5.9551	0	0	0	0	0	22.7061	0	0	60.3866	0	131.046	0	44.4554	0	0	0	50.134	0	0	0	21.2447	0	0	18.4506	0	0	0	1	0	3.32202	0	27.4308	0
ENSMUSG00000030966	Trim21	0	0	0	0	0	0	0	0	0	0	0	0	0	0	0	0	0	0	0	0	0	0	0	0	0	0	0	0	0	0	0	0	0	0	0	0	0	0	0	0	0	0	1	0	0	0	0	0
ENSMUSG00000030967	Zranb1	28.541	0	0	0	0	0	0	0	0	0.136708	0	0	0	0	0	9.65224	3.6378	40.6895	0	0	36.3334	0	44.8126	0	0.188201	0	8.62576	7.76431	0	0.250865	0	0	0	0	116.417	14.3786	0	38.7838	4.16238	0	0	3.67314	4.67314	0	13.4912	0	28.8784	0
ENSMUSG00000030965	Fam175b	27.2347	0.106655	0	0	0	0	0.351181	0	0	0	0	0	48.4193	0	0	0.0489309	0	0	0	0	0	0	0	12.8996	34.2835	0	1.11076	0	0	0	7.78249	0	0	0	0	8.02349	0	3.02694	4.97718	4.98825	14.8117	0	1	0	0	5.60011	0	0
ENSMUSG00000070699	Sars2	0	0	0	0	0	0	0	0	0	0	0	0	160.993	0	0	0	0	0	0	0	0	0	0	0	0	0	0	0	0	0	0	0	0	0	0	0	0	0	0	74.7773	0	0	1	0	0	0	0	0
ENSMUSG00000048304	Slitrk3	0	0	0	0	0	0	0	0	45.2719	13.3173	78.2449	0	1.51402	0	0	0	0	0	0	0	0	0	0	0	5.12488	13.3855	0	9.07902	0	0	0	0	0	0	0	7.12063	0.0719394	0	54.4801	33.8179	0	22.3255	23.3255	28.2276	8.66023	0	6.12941	0
ENSMUSG00000004105	Angptl2	0	0	0	0	0	0	0	0	0	0	0	0	0	0	0	0	0	0	0	0	0	0	0	0	0	0	0	0	0	0	0	0	0	0	0	0	0	0	0	0	0	0	1	0	0	0	0	0
ENSMUSG00000070697	Utp3	0	160.608	777.421	0	0	319.901	2.26037	0	212.544	0	26.909	347.538	73.4787	0	0	65.1991	15.076	0	8.67651	0	112.561	0	0	0	3.1191	0	0	0	0	0	136.454	0	0	0	0	0	184.247	0	44.3583	33.9589	40.8579	73.3455	74.3455	0	24.8468	90.1326	10.2583	112.418
ENSMUSG00000070690	5830473C10Rik	0	0	0	0	0	0	0	0	0	0	0	0	0	0	0	0	0	0	0	0	0	0	0	0	0	0	0	0	0	0	0	0	0	0	0	0	0	0	0	0	0	0	1	0	0	0	0	0
ENSMUSG00000070691	Runx3	0	0	0	0	0	0	0	0	0	0	0	0	0	0	0	0	0	0	0	0	0	0	0	0	0	0	0	0	0	0	0	0	0	0	0	0	0	0	0	0	0	0	1	0	0	0	0	0
ENSMUSG00000004100	Ppan	0	69.5878	0	0	0	0	0	59.9216	0	0	0	0	0	0	0	9.70433	0	0.349312	0	0	0	0	0	0	0	0	0.182942	0	0	0	0	0	182.511	0	0	29.8866	83.6102	45.3684	0	0	0	0	1	0	0	0	0	0
ENSMUSG00000096436	Olfr1437	0	0	0	0	0	0	0	0	0	0	0	0	0	0	0	0	0	0	0	0	0	0	0	0	0	0	0	0	0	0	0	0	0	0	0	0	0	0	0	0	0	0	1	0	0	0	0	0
ENSMUSG00000096433	Gm4944	0	0	0	0	0	0	0	0	0	0	0	0	0	0	0	0	0	0	0	0	0	0	0	0	0	0	0	0	0	0	0	0	0	0	0	0	0	0	0	0	0	0	1	0	0	0	0	0
ENSMUSG00000033703	Fuk	0	0	0	0	0	0	0	0	0	0	0	0	0	0	0	0	0	0	0	0	10.6867	0	0	0	0	0	3.9016	0	0	3.08754	0	0	0	0	0	0	0	0	3.13819	0	0	0.587183	1.58718	0	0	0	0	0
ENSMUSG00000033701	Acbd6	0	0	0	0	0	31.5608	0	0	0	0	0	31.9478	0	0	33.5349	0	0	0.733898	0	0	5.94687	0	0	0	0	0	0	9.08444	0	47.9171	63.069	0	0	0	0	8.22449	3.33183	26.5848	0	7.08889	41.0107	0	1	0	5.84568	10.1763	0	33.502
ENSMUSG00000033707	Lrrc24	155.331	0	0	0	0	6.37263	0	0	0	0	0	5.92592	2.24944	0	15.818	1.566	0	0	0	0	0.350648	23.4367	0	27.1269	0	0	0	0	0	0	0	0	0	0	0	0	0	0	0	4.82402	67.7078	41.2825	42.2825	16.35	2.20599	0	6.07146	39.9235
ENSMUSG00000033706	Smyd5	0	0	0	0	0	0	0	23.9657	0	0	2.09791	0	15.0636	0	2.17054	0.61396	0	1.14002	0.846318	0	0	0	0	0	0	0	0	0	0	0	17.1711	0	0	56.798	0	1.5488	21.76	0.949639	1.44123	0	13.2738	35.877	36.877	0	0	0	3.33251	21.9133
ENSMUSG00000033705	Stard9	0	0	0	0	0	0	0	0	0	0	0	0	0	0	0	0	0	0	0	0	0	0	0	0	0	0	8.67535	6.10667	0	0	0	0	0	0	0	0	0	1.19918	0	0	0	0	1	0	0	0	0	0
ENSMUSG00000037469	Papl	0	0	0	0	0	0	0	0	0	0	0	0	0	0	0	0	0	0	0	0	0	0	0	0	0	0	0	0	0	0	0	0	0	0	0	0	0	0	0	0	0	0	1	0	0	0	0	0
ENSMUSG00000037466	4930427A07Rik	0	0	0	0	0	0	0	0	0	0	0	0	0	0	0	0	0	0	0	0	0	0	0	0	0	0	0	0	0	0	0	0	0	0	0	0	0	0	0	0	0	0	1	0	0	0	0	0
ENSMUSG00000037465	Klf10	169.348	37.4529	0	0	0.348479	0.331076	0	0.334009	0	421.369	0	0	71.8409	161.657	0	102.618	104.823	16.1651	0	1901.82	0	3.78215	0	0	0	0	250.25	7.65077	56.8154	360.229	1.84755	25.0752	272.538	77.9411	0	95.6334	0	268.385	9.22833	76.3025	240.42	5.18261	6.18261	0.482866	76.4344	135.004	9.14607	135.318
ENSMUSG00000037463	Fbxo27	0	0	0	0	17.9721	0	0	0	0	0	0	0	0	0	0	0	0	0	0	0	0	0	0	0	0	0	0	0	0	0	0	0	0	0	0	0	0	0	0	0	0	0	1	0	28.2274	0	0	0
ENSMUSG00000037461	Ints7	0	11.1777	0	0	120.655	0.183246	0	10.5334	7.97612	4.36242	0	0	0	0	0	0.0466273	0	0	0	0	26.1666	0	0	0.491764	0	0.176072	0.075601	1.45567	0	5.23066	0	6.93938	0	21.5696	0	0	0	0	0.364881	23.8585	0	0.40981	1.40981	0	0.919646	0	0	0
ENSMUSG00000104138	Gm36949	0	0	0	0	0	0	0	0	0	0	0	0	0	0	0	0	0	0	0	0	0	0	0	0	0	0	0	0	0	0	0	0	0	0	0	0	0	0	0	0	0	0	1	0	0	0	0	0
ENSMUSG00000104131	Gm36950	0	0	0	0	0	0	0	0	0	0	0	0	0	0	0	0	0	0	0	0	0	0	0	0	0	0	0	0	0	0	0	0	0	0	0	0	0	0	0	0	0	0	1	0	0	0	0	0
ENSMUSG00000104130	Gm36951	0	0	0	0	0	0	0	0	0	0	0	0	0	0	0	0	0	0	0	0	0	0	0	0	0	0	0	0	0	0	0	0	0	0	0	0	0	0	0	0	0	0	1	0	0	0	0	0
ENSMUSG00000104133	4921511E07Rik	0	0	0	0	0	0	0	0	0	0	0	0	0	0	0	0	0	0	0	0	0	0	0	0	0	0	0	0	0	0	0	0	0	0	0	0	0	0	0	0	0	0	1	0	0	0	0	0
ENSMUSG00000104132	Gm36952	0	0	0	0	0	0	0	0	0	0	0	0	0	0	0	0	0	0	0	0	0	7.41378	0	0	0	0	0	0	0	0	0	0	0	0	0	0	10.0655	0	13.2885	0	0	0	1	0.405607	0	0	0	0
ENSMUSG00000104137	Gm36954	0	0	0	0	0	0	0	0	0	0	0	0	0	0	0	0	0	0	0	0	0	0	0	0	0	0	0	0	0	0	0	0	0	0	0	0	0	0	0	0	0	0	1	0	0	0	0	0
ENSMUSG00000104136	Gm36955	0	0	0	0	0	0	0	0	0	0	0	0	0	0	0	0	0	0	0	0	0	0	0	0	0	0	0	0	0	0	0	0	0	0	0	0	0	0	0	0	0	0	1	0	0	0	0	0
ENSMUSG00000027927	Lelp1	0	0	0	0	0	0	0	0	0	0	0	0	0	0	0	0	0	0	0	0	0	0	0	0	0	0	0	0	0	0	0	0	0	0	0	0	0	0	0	0	0	0	1	0	0	0	0	0
ENSMUSG00000027925	Sprr2j-ps	0	0	0	0	0	0	0	0	0	0	0	0	0	0	0	0	0	0	0	0	0	0	0	0	0	0	0	0	0	0	0	0	0	0	0	0	0	0	0	0	0	0	1	0	0	0	0	0
ENSMUSG00000027923	Lce1b	0	0	0	0	0	0	0	0	0	0	0	0	0	0	0	0	0	0	0	0	0	0	0	0	0	0	0	0	0	0	0	0	0	0	0	0	0	0	0	0	0	0	1	0	0	0	0	0
ENSMUSG00000031709	Tbc1d9	24.9574	0	0	0	0	10.2241	0	0	65.5442	14.1615	0	7.7248	14.1298	0	0	2.01672	9.33823	4.63044	28.6788	0	9.68692	0	11.8728	0	0	57.7354	0	5.16908	0	0	0	0	0	0	0	0	0	0	0	0	0	0	1	0	2.56596	0	7.0628	0
ENSMUSG00000031708	Tecr	402.897	610.549	1618.19	2.2978	936.822	191.896	3105.56	1673.76	816.944	488.428	53.4548	204.482	864.082	654.257	184.353	150.867	83.1763	226.987	0	0	920.82	624.288	1466.48	535.135	690.168	265.842	127.94	326.522	117.211	319.97	327.885	724.306	0	1125.21	798.708	635.72	706.129	800.955	399.803	1004.44	240.479	313.1	314.1	2180.89	212.536	457.574	822.706	449.764
ENSMUSG00000031706	Rfx1	0	0	0	0	0	0	0	0	4.32242	0	0	0	0	0	4.34785	2.45966	0	0	0	0	0	0	0	0	0	0	0	0	0	0	0	0	0	0	0	0	31.3155	0	0	0	0	15.1295	16.1295	0	0	0	0	0
ENSMUSG00000031701	Dnaja2	58.1038	0	1.05952	0	0.373765	179.652	0	141.451	427.271	0	3.08925	208.66	235.522	4.41796	31.9465	108.618	103.779	205.82	0	1.4654	15.8635	10.8195	41.8643	0	246.521	43.6818	0.293004	88.726	0	0	152.628	53.7894	0	0	138.416	45.5874	98.2573	19.5628	1.41416	55.9765	7.81466	105.609	106.609	390.554	171.093	248.235	111.837	112.885
ENSMUSG00000031700	Gpt2	0	7.18212	0	0	0	0	0	0	0	0	0	0	0	0	86.7154	26.9038	0	0	0	0	60.0701	16.633	0	0	0	0	0	0	0	0	0	11.4063	247.947	0	0	0	11.2532	0	4.19783	45.0765	0	0.336661	1.33666	21.0892	0	0	0	0
ENSMUSG00000031703	Itfg1	0.413213	0	0	0	63.8935	0	0	219.998	0	151.598	0	0	0	268.209	5.40663	0	0	166.592	0	0	135.195	1.14381	413.291	0	156.738	0	183.983	39.4929	0	0.504795	0	0	0	777.985	0	96.4417	26.4872	4.72883	223.751	0	0	0.671716	1.67172	7.88957	3.01606	218.807	0	0
ENSMUSG00000098086	1700120C18Rik	0	0	0	0	0	0	0	0	0	0	0	0	0	0	0	0	0	0	0	0	0	0	0	0	0	0	0	0	0	0	0	0	0	0	0	0	0	0	0	0	0	0	1	0	0	0	0	0
ENSMUSG00000003458	Ncstn	0	0	0	0	0.437936	107.328	0	3.35662	0	63.2397	0	106.575	0	0	3.74314	44.4691	30.4018	0	0	0	0	0	0	0	0	0	0	0	0	0	0	0	0	0	81.0904	73.4451	39.9543	0	0	53.1338	0	21.3988	22.3988	0	0	0	6.89675	37.7898
ENSMUSG00000023008	Fmnl3	0	0	0	0	0	0	0	0	0	0	0	0	0	0	0	0.914592	0	0	0	0	0	0	0	0	0	0	0	0	0	0	0	0	0	0	0	0	0	19.8	0	0	7.90938	0	1	0	0	0	0	0
ENSMUSG00000023004	Tuba1b	172.281	260.671	424.24	441.529	0	110.17	1.6228	195.804	0	50.8523	270.455	101.209	1.81944	0	135.912	283.114	476.126	416.378	3.11709	0	163.041	311.346	161.903	45.3007	69.4154	383.013	374.333	247.057	609.674	6.71462	168.648	67.3019	0	209.194	0	142.601	125.275	325.206	295.46	377.676	244.422	199.699	200.699	119.898	316.648	155.297	201.304	174.872
ENSMUSG00000023007	Prpf40b	0	1.87593	0	0	0	0.317076	0	0	0	38.429	2.75824	0	0	11.1788	0	0.376627	0	0.666096	0	0	0	0	5.6653	6.24022	0	0	13.6962	12.2151	0	14.7334	0	8.00692	0	0	41.2085	0	0	0	11.366	18.5635	0	0	1	0	7.42786	0	20.4444	0
ENSMUSG00000043661	Gm9785	0	0	0	0	0	0	0	0	0	0	0	0	0	0	0	0	0	0	0	0	0	0	0	0	0	0	0	0	0	0	0	0	0	0	0	0	0	0	0	0	0	0	1	0	0	0	0	0
ENSMUSG00000071561	BC100530	0	0	0	0	0	0	0	0	0	0	0	0	0	0	0	0	0	0	0	0	0	0	0	0	0	0	0	0	0	0	0	0	0	0	0	0	0	0	0	0	0	0	1	0	0	0	0	0
ENSMUSG00000023000	Dhh	0	0	0	0	0	0	0	0	0	0	0	0	0	0	0	0	0	0	0	0	0	0	0	0	0	0	0	0	0	0	0	0	0	0	0	0	0	0	0	0	0	0	1	0	0	0	0	0
ENSMUSG00000003452	Bicd1	0	0.0329467	0.0886212	0	46.9604	0.0297015	0	25.3101	0.070839	0.027191	18.8547	0	0	0	5.87911	3.00821	5.06334	0.0467951	0	0	0	0	0	0.318831	0	0	14.6565	12.2687	2.54603	0	0	0	0	0	23.155	0	3.93587	2.80515	10.2895	0.829718	0	4.51634	5.51634	0.909801	0	0	0	0.899163
ENSMUSG00000071562	Stfa1	0	0	0	0	0	0	0	0	0	0	0	0	0	0	0	0	0	0	0	0	0	0	0	0	0	0	0	0	0	0	0	0	0	0	0	0	0	0	0	0	0	0	1	0	0	0	0	0
ENSMUSG00000026032	Ndufb3	0	275.49	7.88461	1187.05	0	0	0	1.33297	151.261	49.6019	585.967	0	119.009	254.771	0	130.458	0	251.806	240.86	0	74.8357	568.61	240.73	1042.29	0	299.67	0	0	0	0	217.575	1100.94	0	0	0	135.703	330.891	72.7902	462.991	270.236	87.2313	165.455	166.455	601.32	557.037	846.642	248.213	0
ENSMUSG00000026031	Cflar	0	3.11409	0	0	0.0591086	0	4.71708	0	0	0	0	0	0.114934	0	8.08344	21.1214	2.73605	0	0.393977	0	0	0	0	0	0	0.107916	0	11.1116	0	0	0	0	0	0	0	0	0	0	7.15576	0	2.47168	0	1	0	0	1.63539	1.24124	0
ENSMUSG00000026037	Orc2	19.7733	0	0	0	120.648	0	0	0	0	0	0	0	0	0	0	0	0	0	0	0	0	0	0	0	10.0058	0	0	0	0	0	29.9519	0	0	0	0	0	0.12527	69.2579	0	100.002	0	0	1	0	0	0	0	0
ENSMUSG00000026036	Nif3l1	0.507395	0	18.1659	0	1.74784	17.7079	0	0.465148	0	0	0	17.4101	0	0	18.2586	0	0	0	0	0	0	0	0	0	16.5035	0	0	0	0	0	0	0	0	0	0	0	13.839	0.726154	0	1.28845	0	0	1	0	0.925873	0	0.509823	0
ENSMUSG00000026035	Ppil3	0	0	118.52	0	0	0	0	0	0	0	0	0	0	0	0	0	0	0	0	0	0	0	0	13.3779	0	0	0	0	0	0	0	0	0	0	0	0	1.45527	0	0	0	0	0	1	0	20.019	0	0	0
ENSMUSG00000026034	Clk1	6.07654	13.0374	0.791157	0	19.073	206.348	0.968409	22.8182	95.2825	69.4368	2.30603	210.046	81.2392	101.433	4.77097	18.6234	32.2904	46.357	0	0.547029	43.5742	2.01977	106.726	34.6247	0.445469	0.254821	64.7658	75.4441	0	26.1199	70.3058	113.822	0	0	0	0	40.0903	47.9981	0.351989	30.3347	38.8997	50.2014	51.2014	29.1374	5.32292	0	32.232	4.01416
ENSMUSG00000026039	Sgol2a	0	0	0	0	0	0	0	0	0	0	0	0	0	0	0	0	0	0	0	0	0	0	0	0	0	0	0	0	0	0	0	0	0	0	0	0	0	0	0	0	0	0	1	0	0	0	0	0
ENSMUSG00000034285	Nipsnap1	0	0	0	0	0	0	0	0	0	0	42.2034	0	0	70.4386	0	0.411701	0	0	0	0	0.215087	0	0	0	0.679308	0	0	6.2307	0	0	159.536	0	0	253.897	0	0	45.6451	0	48.314	77.2042	0	0	1	0	0	23.556	0	0
ENSMUSG00000005705	Agrp	0	0	0	0	0	0	0	0	0	0	0	0	0	0	0	0	0	0	0	0	0	0	0	0	0	0	0	0	0	0	0	0	0	0	0	0	0	0	0	0	0	1.95287	2.95287	0	0	0	0	0
ENSMUSG00000034282	Evpl	0	0	0	0	0	0	0	0	0	0	2.74628	0	0	0	0	0	0	0	0	0	0	0	0	0	0	0	0	0	13.5365	0	0	0	0	0	0	0	0	0	0	0	0	0	1	0	0	0	0	0
ENSMUSG00000073633	Fbxo36	0	0	0	0	0	0	0	0	0	0	0	0	0	0	0	0	0	0	0	0	0	0	0	0	0	0	0	0	0	0	0	0	0	0	0	0	0	0	0	0	0	0	1	0	0	0	0	0
ENSMUSG00000073631	Gm10553	0	0	0	0	0	0	0	0	0	0	0	0	0	0	0	0	0	0	0	0	0	0	0	0	0	0	0	0	0	0	0	0	0	0	0	0	0	0	0	0	0	0	1	0	0	0	0	0
ENSMUSG00000073639	Rab18	0	0	0	0	0	211.686	0	0	0	0	0	203.494	0	129.192	112.524	127.988	87.0265	0.703731	0	0	17.4599	0	0	0	0	0	0	11.6123	0	0	0	0	0	210.306	0	269.514	0	0	115.61	0	0	0	1	0	67.2539	0	41.9553	0
ENSMUSG00000049553	Polr1a	31.97	0	0	0	0	5.20164	0	0	0	4.41068	0	5.73283	0	0	0	0	0	0	0	0	0	0	0	0	0	0	34.6621	0.0927728	0	0	0	0	0	0	0	0	2.62458	2.52763	0	0.640801	2.82694	0	1	0.0936752	0	0	0	0
ENSMUSG00000049551	Fzd9	0	0	0	0	0	0	0	0	0	0	0	0	0	0	0	0	0	0	0	0	0	0	0	0	0	0	0	0	0	0	0	0	0	0	0	0	0	0	64.7758	0	0	0	1	0	0	0	0	0
ENSMUSG00000049550	Clip1	6.31067	0	0	3.28094	75.1215	0.0504341	16.9455	31.7372	63.7518	3.46341	1.31585	0.0468732	33.3476	0.15683	4.53731	1.8738	1.22862	6.51368	0	0	9.8571	40.1435	17.2968	0	17.6653	0.193889	1.7063	0.582736	4.32324	7.36749	0	0	0	23.7461	0	8.74102	13.1604	15.0834	18.0745	8.50375	42.1737	25.6006	26.6006	0	9.11244	7.34534	28.4238	0
ENSMUSG00000049556	Lingo1	0	0	0.359634	0	0	51.4588	0	65.5162	0	42.2688	0	5.71536	44.9065	0	0	0	0	0	0	0	6.53838	0	0	0	0	9.61435	0	0	10.332	0	0	0	0	0	0	11.6057	0	3.79454	77.2731	2.28485	0	0	1	0	0	10.5303	1.33177	37.4047
ENSMUSG00000049555	Tmie	0	0	0	0	0	0	0	0	0	0	0	0	0	0	0	0	0	0	0	0	0	0	0	0	0	0	0	0	0	0	0	0	0	0	0	0	0	0	0	0	0	0	1	0	0	0	0	0
ENSMUSG00000069678	Pcgf1	0	0	0	0	0	0	0	3.88313	0	0	12.1752	0	8.59884	0	0	0	0	0	0	0	0	42.6591	76.2824	0	0	0	43.6166	0	0	0	0	0	0	0	0	13.4808	56.8073	44.0799	0	0	0	0	1	0	0	0	0	0
ENSMUSG00000069670	Nkain2	0	0.255782	0	0	0	0	0	0	38.4968	0	2.00603	0	0	0	0	0	0	0	33.9515	0	16.9232	0	0	0	0.580954	0	4.37638	0	0	0	0	17.4643	0	0	0	7.40127	3.49984	1.81522	0	2.53054	0	1.54683	2.54683	0	0	0	0	3.49033
ENSMUSG00000069584	Gm10272	0	0	0	0	0	0	0	0	0	0	0	0	0	0	0	0	0	0	0	0	0	0	0	0	0	0	0	0	0	0	0	0	0	0	0	0	0	0	0	0	0	0	1	0	0	0	0	0
ENSMUSG00000069582	Krtap10-4	0	0	0	0	0	0	0	0	0	0	0	0	0	0	0	0	0	0	0	0	0	0	0	0	0	0	0	0	0	0	0	0	0	0	0	0	0	0	28.6445	0	0	0	1	0	0	0	0	0
ENSMUSG00000069583	Krtap12-1	0	0	0	0	0	0	0	0	0	0	0	0	0	0	0	0	0	0	0	0	0	0	0	0	0	0	0	0	0	0	0	0	0	0	0	0	0	0	0	0	0	0	1	0	0	0	0	0
ENSMUSG00000069581	Tspear	0	0	0	0	0	0	0	0	0	0	0	0	0	0	0	0	0	0	0	0	0	0	0	0	0	0	0	0	0	0	0	0	0	0	0	0	0	0	0	0	0	0	1	0	0	0	0	0
ENSMUSG00000069588	Gm11733	0	0	0	0	0	0	0	0	0	0	0	0	0	0	0	0	0	0	0	0	0	24.9206	0	0	0	0	0	0	0	0	0	0	0	0	0	0	0	0	0	0	0	0	1	0	0	0	0	0
ENSMUSG00000046269	Usp27x	0	0	0	0	0	0	0	0	0	1.47438	0	0	0	0	0	0	0	0	0	0	0	0	0	0	0	0	0	0	0	0	3.74508	0	0	0	0	0	0	0	0	1.07098	0	0	1	0	8.08108	0	0.741629	0
ENSMUSG00000030816	Rnf40	0	18.5743	0	0	0	0	0	0	0	0.0995594	0	0	0	0	0	2.26933	0	0	0	0	0	0	19.0374	0	0	0	0	18.5342	0	0	0	0	0	0	0	5.58446	0	0	29.0142	0	0	55.446	56.446	0	9.82511	0	31.8471	0
ENSMUSG00000046262	C87977	0	0	0	0	0	0	0	0	0	0	0	0	0	0	0	0	0	0	0	0	0	0	0	0	0	0	0	0	0	0	0	0	0	0	0	0	0	0	0	0	0	0	1	0	0	0	0	0
ENSMUSG00000022353	Mtss1	0	39.6337	0	0	0	71.461	0	0	219.375	0	0	80.4224	0.415567	0	0	0	0	0	0	0	0	0	0.725086	0	0	0	22.1167	19.0618	0	0	77.0722	0	0	334.505	0	0	0	27.1674	0	32.6152	44.6792	45.8581	46.8581	0	0	35.4853	0	0
ENSMUSG00000022350	E430025E21Rik	0	4.1596	0	0	0	0	0	0	0	0	0	0	0	0	0	0	0	0	0	0	47.2718	0	0	0	0	0	0	28.5285	0	0	0	0	0	0	0	0	0	0	0	0	0	0	1	0	0	0	0	0
ENSMUSG00000022351	Sqle	0	0	0	0	9.0563	0	1390.67	0.356597	0	50.3945	0	0.109533	0	7.69718	0	0.0599767	0	0	0	0	31.7776	0	0	0	0	0	0	0	20.2248	0	0	17.8522	0	138.725	0	33.2864	0	0	0	50.7959	0	0	1	6.01691	0	13.7325	0	0
ENSMUSG00000022357	Klhl38	0	0	0	0	0	0	0	0	0	0	0	0	0	0	0	0	0	0	0	0	0	0	0	0	0	0	0	0	0	0	0	0	0	0	0	0	0	0	0	0	0	0	1	0	0	0	0	0
ENSMUSG00000022354	Ndufb9	70.2679	307.429	0	0	1.62998	433.534	0	546.589	1758.06	56.7169	484.788	446.342	488.194	481.619	1142.46	350.729	565.752	2641.51	0	0	379.256	2087.77	0	66.4832	44.8762	1195.06	158.455	373.513	1062.48	10.4008	4.32388	0	0	1458.25	0	278.335	130.176	243.76	554.98	236.387	0	391.304	392.304	0	1181.38	902.106	376.483	410.241
ENSMUSG00000022358	Fbxo32	0	0	0	0	0	27.7568	0.530873	0	0	0	0	27.8384	0	0	75.8441	0	0	0	0	0	0	0	0	0	0	0	0	0	0	0	0	0	239.296	0	0	0	0	0	0	0	0	0	1	0	0	55.0357	0	0
ENSMUSG00000022359	Wdyhv1	0	5.91995	0	0	0	0	0	0.769333	0	26.5332	0	0	0	0	0	50.4549	0	0	0	0	0	0	0	0	0	0	0	0	0	0	0	0	0	0	0	0	105.949	0	0	0	251.711	0	1	0	107.166	0	37.9217	155.841
ENSMUSG00000105771	2900064K03Rik	0	0	0	0	0	0	0	0	0	0	0	0	0	0	0	0	0	0	0	0	0	0	0	0	33.0502	33.9237	0	22.451	0	0	0	0	0	0	0	0	0.378165	79.0119	0	0	0	0	1	0	0	0	0	0
ENSMUSG00000105772	Gm42496	0	0	0	0	0	0	0	0	0	0	0	0	0	0	0	3.00792	0	0	0	0	0	0	0	0	0	0	0	0	0	0	0	0	0	0	0	0	0	0	0	0.310242	6.84536	0	1	0	0	0	0	0
ENSMUSG00000105773	4930563F08Rik	0	0	0	0	0	0	0	0	0	0	0	0	0	0	0	0	0	0	0	0	0	0	20.9788	0	0	0	108.227	0	0	0	0	0	0	0	0	0	0	0	0	0	0	0	1	0	0	0	0	0
ENSMUSG00000105774	Gm43006	0	0	0	0	0	0	0	0	0	0	0	0	0	0	0	0	0	0	0	0	0	0	0	0	0	0	0	0	0	0	0	0	0	0	0	0	0	0	0	0	55.3953	0	1	0	0	0	0	0
ENSMUSG00000105776	Gm43292	0	0	0	0	224.461	0	0	1.66049	0	0	0	0	0	0	0	0	0	0	0	0	0	0	0	0	0	0	0	0.594594	0	0	0	0	0	0	0	0	0	0	0	2.05349	0	0	1	0	0	0	0	0
ENSMUSG00000105777	Gm43049	0	0	0	0	0	0	0	0	0	0	0	0	0	0	0	0	0	0	0	0	0	0	0	0	0	0	0	0	0	0	0	0	0	0	0	0	0	0	0	0	0	0	1	0	0	0	0	0
ENSMUSG00000039384	Dusp10	0	0	0	0	0	0	0	0	0	0	0	0	0	0	0	1.16746	0	0	0	0	0	0	0	0	0	0	0	42.6541	0	0	0	0	0	0	0	0	0	0	0	44.0542	0	0	1	0	0	0	0	0
ENSMUSG00000097706	E030037K01Rik	0	45.8439	0	0	0	0	0	0	0	50.9899	0	0	0	0	0	5.25948	0	0	0	0	0	63.4064	0	0	0	13.2414	0	41.4585	0	0	0	0	0	0	0	0	0	0	0	0	0	0	1	0	0	0	0	0
ENSMUSG00000008540	Mgst1	0	0	0	0	0	0	0	0	0	0	0	0	0	0	0	0	30.3329	0	0	0	0	0	0	0	0	0	0	0	0	0	0	0	0	0	0	0	0	0	0	0	0	0	1	0	0	0	0	0
ENSMUSG00000034863	Ano8	0	0	0	0	0	0	0	0	0	0	0	0	0	16.7084	0	0	0	0	0	0	30.6431	0	19.1933	0	0.676774	0	0	0	0	1.80414	0	0	0	0	0	0	0	0	0	43.4161	0	0	1	0	0	0	0	0
ENSMUSG00000088025	Rprl3	0	0	0	0	0	0	0	0	0	0	0	0	0	0	0	0	0	0	0	0	0	0	0	0	0	0	0	0	0	0	0	0	0	0	0	0	0	0	0	0	0	0	1	0	0	0	0	0
ENSMUSG00000034867	Ankrd27	0	0	0	0	0.415853	0	0	61.0924	0	0	0	0	0	0	0	13.2713	0	0	0	0	0	1.00316	0	0	0	0	0	43.5573	0	0	0	0	0	0	0	0	0	0	52.4411	0	0	45.0568	46.0568	0	0	0	0	10.9651
ENSMUSG00000104191	Gm30737	0	0	0	0	0	0	0	0	0	0	0	0	0	0	0	0	0	0	0	0	0	0	0	0	0	0	0	0	0	0	0	0	0	0	0	0	0	0	0	0	0	0	1	0	0	0	0	0
ENSMUSG00000045795	Whamm	0	0	0	0	0	0	0	90.1044	0	0	0	0	0	97.0533	0	0	0	0	0	0	0	0	0	0	0	29.6749	0	0	0	12.1343	0	0	0	0	0	0	0	25.8522	52.3217	11.7984	0	9.54921	10.5492	0	0	28.6985	0	32.3225
ENSMUSG00000045794	Lkaaear1	0	0	0	0	0	0	0	0	0	0	0	0	0	0	0	0	0	0	0	0	0	0	0	180.651	0	0	0	0	0	0	0	0	0	0	0	0	0	0	0	0	0	0	1	0	0	0	0	0
ENSMUSG00000045797	4930402K13Rik	0	0	0	0	0	0	0	0	0	0	0	0	0	0	0	0	0	0	0	0	0	0	0	0	0	0	0	0	0	0	0	0	0	0	0	0	0	0	0	0	0	0	1	0	0	0	0	0
ENSMUSG00000045790	Ccdc149	0	0	0	0	0	0	1.07414	0	0	0	0	0	0	0	0	0	7.16418	122.284	0	0	0	0	0	0	0	0	0	0	0	0	0	0	0	0	0	5.66366	0	0	0	0	0	1.31539	2.31539	0	0	0	0	0
ENSMUSG00000045792	Olfr578	0	0	0	0	0	0	0	0	0	0	0	0	0	0	0	0	0	0	0	0	0	0	0	0	0	0	0	0	0	0	0	0	0	0	0	0	0	0	0	0	0	0	1	0	0	0	0	0
ENSMUSG00000032204	Aqp9	0	0	0	0	0.104154	0	0	0	0	0	0	0	0	0	0	0	0	0	0	0	0	0	0	0	0	0	0	0	0	0	0	0	0	0	0	0	0	0	0	0	0	0	1	0	0	0	0	0
ENSMUSG00000102201	Gm36956	0	0	0	0	0	0	0	0	0	0	0	0	0	0	0	0	0	0	0	0	0	0	0	0	0	0	0	0	0	0	0	0	0	0	0	0	0	0	0	0	0	0	1	0	0	0	0	0
ENSMUSG00000102200	Gm36957	0	0	0	0	0	0	0	0	0	0	0	0	0	0	0	0	0	0	0	0	0	0	0	0	0	0	0	0	0	0	0	0	0	0	0	0	0	0	0	0	0	0	1	0	0	0	0	0
ENSMUSG00000102203	4930412E21Rik	0	0	0	0	0	0	0	0	0	0	0	0	0	0	0	0	0	0	0	0	0	0	0	0	0	0	0	0	0	0	0	0	0	0	0	0	0	0	0	0	0	0	1	0	0	0	0	0
ENSMUSG00000102202	Gm33280	0	0	0	0	0	0	0	0	0	0	0	0	0	0	0	0	0	0	0	0	0	0	0	0	0	0	0	0	0	0	0	0	0	0	0	0	0	0	0	0	0	0	1	0	0	0	0	0
ENSMUSG00000102205	9430092D12Rik	0	0	0	0	0	0	0	0	0	0	0	0	0	0	0	0	0	0	0	0	0	0	0	0	0	0	0	0	0	0	0	0	0	0	0	0	0	0	0	0	0	0	1	0	0	0	0	0
ENSMUSG00000102204	Gm36958	0	0	0	0	0	0	0	0	0	0	0	0	0	0	0	0	0	0	0	0	0	0	0	0	0	0	0	0	0	0	0	0	0	0	0	0	0	0	0	0	0	0	1	0	0	0	0	0
ENSMUSG00000102207	Gm10344	130.902	0	0	0	0	0	0	0	0	0	0	0	0	0	0	0	0	0	0	0	0	0	0	0	0	0	0	0	0	0	0	0	0	0	0	0	0	0	0	0	0	0	1	0	0	0	0	0
ENSMUSG00000102206	Pcdha11	0	0	0	0	0	0	0	0.0578729	0	0	0	0	0	0	0	0	0	0	0	0	0	0	1.63948	0	0	0	0	0.331379	0	0	0	0	0	0	0	0	0	0	0	0	0	0	1	0	0	0	0	0.868311
ENSMUSG00000043569	Cldn34c4	0	0	0	0	0	0	0	0	0	0	0	0	0	0	0	0	0	0	0	0	0	0	0	0	0	0	0	0	0	0	0	0	0	0	0	0	0	0	0	0	0	0	1	0	0	0	0	0
ENSMUSG00000089959	Gm16268	0	0	0	0	0	0	0	0	0	0	0	0	0	0	0	0	0	0	0	0	0	0	0	0	0	0	0	0	0	0	0	0	0	0	0	0	0	0	0	0	0	0	1	0	0	0	0	0
ENSMUSG00000089953	Rnf224	0	0	0	0	0	0	0	0	0	0	0	0	0	0	0	0	0	0	0	0	0	0	0	0	0	0	0	0	0	0	0	0	0	0	0	0	0	0	0	0	0	0	1	0	0	0	0	0
ENSMUSG00000089952	4933413C19Rik	0	0	0	0	0	0	0	0	0	0	0	0	0	0	0	0	0	0	0	0	0	0	0	0	0	0	0	0	0	0	0	0	0	0	0	0	0	0	0	0	0	0	1	0	0	0	0	0
ENSMUSG00000089951	Gm14435	0	0	0	0	0	0	0	0	0	0	0	0	0	0	0	0	0	0	0	0	0	0	0	0	0	0	0	0	0	0	0	0	0	0	0	0	0	0	0	0	0	0	1	0	0	0	0	0
ENSMUSG00000089957	A830011K09Rik	0	0	0	0	0	0	0	0	0	0	0	0	3.21676	0	8.07804	0	0	0	0	0	0	0	0	0	0	0	0	0	0	0	0	0	0	0	0	0	0	0	0	0	0	0	1	0	0	0	9.9222	0
ENSMUSG00000089956	Gm16553	0	0	0	0	0	0	0	0	0	0	0	0	0	0	0	0	0	0	0	0	0	0	0	0	0	0	0	0	0	0	0	0	0	0	0	0	0	0	0	0	0	0	1	0	0	0	0	0
ENSMUSG00000006241	Ccdc159	0	0	0	0	0	0	0	0	0	0	0	0	0	0	0	0	0	0	0	0	0	0	0	0	0	0	0	1.61526	0	0	0	0	0	0	0	0	0	0	0	0	0	0	1	0	0	0	0	0
ENSMUSG00000042211	Fbxo38	0	0	0	0	0	0	0	0	0	0	0	0	0	0	37.2045	0	0	3.98039	0	0	0	0	0	0	0	0	7.39371	0	19.694	0	0	0	0	0	0	0	0	0	0	0	0	86.3094	87.3094	0	0	0	0	0
ENSMUSG00000042210	Abhd14a	0	0	0	0	0	21.6487	0	0	0	0.793027	0	26.1708	0	0	19.4794	0	0	0	0	0	19.6909	0	0	0	0	0	0	0	0	0	0	0	0	0	0	0	0	0	0	0	0	0	1	0	0	0	13.1597	0
ENSMUSG00000042213	Zfand4	0	0	0	0	0	0	0	0	0	0	0	0	0	0	5.6333	0	0	0	0	0	0	0	0	0	0	0	0	0	0	0	0	0	0	0	0	0	0	0	0	0.937034	0	0	1	0	0	0	0	0
ENSMUSG00000042212	Sprr2d	0	0	0	0	0	0	0	0	0	0	0	0	0	0	0	0	0	0	0	0	0	0	0	0	0	0	0	0	0	0	0	0	0	0	0	0	0	0	0	0	0	0	1	0	0	0	0	0
ENSMUSG00000042215	Bag2	0	0	0	0	0	106.022	0	0	0	0	0	105.902	0	0	0	0	0	0	0	0	0	0	0	0	0	0	0	0	0	0	0	0	0	0	0	0	0	0	0	0	0	0	1	0	0	0	0	0
ENSMUSG00000042216	Sgsm1	0	0	0	0	0	0	0	11.8775	0	0	69.0921	0	0	0	0	0	0	0	0	0	0	0	0	3.51133	3.88654	0	0	0	0	0	0	141.615	0	22.0056	36.4362	30.0011	0	0	0	20.7036	0	53.928	54.928	0	0	0	2.06608	0.707746
ENSMUSG00000042219	Olfr631	0	0	0	0	0	0	0	0	0	0	0	0	0	0	0	0	0	0	0	0	0	0	0	0	0	0	0	0	0	0	0	0	0	0	0	0	0	0	0	0	0	0	1	0	0	0	0	0
ENSMUSG00000039878	Slc39a5	0	0	0	0	0	0	0	0	0	0	0	0	0	0	0	0	0	0	0	0	0	0	0	0	0	0	0	0	0	0	0	0	0	0	0	0	0	0	0	0	0	0	1	0	0	0	0	0
ENSMUSG00000045248	Med26	0	0	0	0	0	0	0	0	0	0	0	0	0	0	0	12.3208	0	0	0	0	0	0	0	0	0	0	0	48.3748	0	0	0	0	0	0	0	0	0	5.21883	0	71.4652	0	0	1	0	0	0	0	45.1809
ENSMUSG00000032425	Zfp949	0	0	0	0	0	0	0	0.171511	0	0	2.95653	0	10.0923	0	0	0	0	0	0	0	0	0	0	0	0	0	0	0	0	0	0	0	0	0	66.2672	0	23.7189	0	0	0	250.649	11.7847	12.7847	102.665	0	0	3.75762	0
ENSMUSG00000032420	Nt5e	0	0	0	0	0	2.446	0	0	0	0	0	2.67013	0	0	0	0	0	0	0	0	0.0848503	0	0	0	0	0	0	0	0	0	0	0	0	0	0	0	0	0	0	0	2.34077	0	1	0	0	0	0	0
ENSMUSG00000032423	Syncrip	0	0.0871918	0.117266	0	0	0	0	0	0.0468679	12.3791	0	0	0	0	11.3151	4.62062	0	0.247627	0	0	3.66821	22.4517	0.140347	0	0	0.113309	0	14.7584	0	0	0	2.97665	0	37.0092	0	9.58666	6.56165	0	2.34748	0	0	0	1	3.78371	0.394482	0	0.651469	0
ENSMUSG00000032422	Snx14	15.4171	0	0	0	198.334	0	0	0.122952	0	58.3616	0	0	0.249431	0.378975	0	0.744339	5.93781	0	0	0	0	0	0	0	0	0	0	11.2653	20.9143	0	0	0	0	28.6908	0	0	1.35175	0	0	30.2763	37.5454	0	1	0	0	0	0.673581	2.7675
ENSMUSG00000084828	Gm12367	0	0	0	0	0	0	0	0	0	0	0	0	0	0	0	0	0	0	0	0	0	0	0	0	0	0	0	0	0	0	0	0	0	0	0	0	0	0	0	0	0	0	1	0	0	0	0	0
ENSMUSG00000084829	Gm14266	0	0	0	0	0	0	0	0	0	0	0	0	0	0	0	0	0	0	0	0	0	0	0	0	0	0	0	0	0	0	0	0	0	0	0	0	0	0	0	0	0	0	1	0	0	0	0	0
ENSMUSG00000084821	Gm15880	0	0	0	0	0	0	0	0	0	0	0	0	0	0	0	0	0	0	0	0	0	0	0	0	0	0	0	0	0	0	0	0	0	0	0	0	0	0	0	0	0	0	1	0	0	0	0	0
ENSMUSG00000084822	Myadml2os	0	0	0	0	0	0	0	49.6645	0	0	0	0	0	0	0	0	0	0	0	0	0	0	0	0	0	0	0	0	0	0	0	0	0	0	0	0	0	0	0	0	0	0	1	0	0	0	0	0
ENSMUSG00000084823	Gm17216	0	0	0	0	0	0	0	0	0	0	0	0	0	0	0	0	0	0	0	0	0	0	0	0	0	0	0	0	0	0	0	0	0	0	0	0	0	0	0	0	0	0	1	0	0	0	0	0
ENSMUSG00000084824	Gm16344	0	0	0	0	0	0	0	0	0	0	0	0	0	0	0	0	0	0	0	0	0	0	0	0	0	0	0	0	0	0	0	0	0	0	0	0	0	0	0	0	0	0	1	0	0	0	0	0
ENSMUSG00000084825	2410152P15Rik	0	0	0	0	0	0	0	0	0	0	0	0	0	0	0	0	0	0	0	0	0	0	0	0	0	0	0	0	0	0	0	0	0	0	0	0	0	0	0	0	0	0	1	0	0	0	0	0
ENSMUSG00000084826	AI847159	0	0	0	0	0	0	0	0	0	0	0	0	0	0	0	0	0	0	0	0	0	0	0	0	0	0	0	0	0	0	0	0	0	0	0	0	0	0	0	0	0	0	1	0	0	0	0	0
ENSMUSG00000029090	Adgra3	0	0	0	0	0	0	0	0	0	0	0	0	0	0	0	0	0	0	0	0	0	0	0	0	0	0	0	0	0	0	0	0	0	0	0	0	0	0	0	0	0	0	1	0	0	0	0	0
ENSMUSG00000034432	Cops8	13.1629	0	197.538	0	0	27.9054	0	0	30.8711	25.6786	5.86262	31.9668	42.2296	0	14.556	5.21529	52.5395	4.67192	0	0	32.5904	14.8912	0	0	4.24694	3.36903	0	0	0	12.678	0	30.6356	0	0	0	16.4439	9.28769	2.12187	39.1931	9.28187	11.8688	40.4009	41.4009	0	10.8279	43.2006	0	1.02087
ENSMUSG00000090272	Mndal	0	0	0	0	0	0	0	0	0	0	0	0	0	0	0	0	0	0	0	0	0	0	0	0	0	0	0	0	0	0	0	0	0	0	0	0	0	0	0	0	0	0	1	0	0	0	0	0
ENSMUSG00000079577	Gm14692	0	0	0	0	0	0	0	0	0	0	0	0	0	0	0	0	0	0	0	0	0	0	0	0	0	0	0	0	0	0	0	0	0	0	0	0	0	0	0	0	0	0	1	0	0	0	0	0
ENSMUSG00000079575	Rbpsuh-rs3	0	0	0	0	0	0	0	0	0	0	24.3334	0	0	0	0	12.1062	0	0	0	0	0	0	0	0	0	0	0.577265	0	0	0	0	0	0	0	0	0	0	0	5.57223	0	0	0	1	0	0	0	0	0
ENSMUSG00000031143	Ccdc22	0	0	0	0	0	0	0	108.927	0	0	0	0	0	0	0	5.52246	0	0	0	0	0	0	0	0	0	0	0	22.4389	0	0	0	0	0	0	0	0	0	9.7049	0	21.1593	0	0	1	97.8437	0	0	0	0
ENSMUSG00000079578	Gm1140	0	0	0	0	0	0	0	0	0	0	0	0	0	0	0	0	0	0	0	0	0	0	0	0	0	0	0	0	0	0	0	0	0	0	0	0	0	0	0	0	0	0	1	0	0	0	0	0
ENSMUSG00000031142	Cacna1f	0	0	0	0	0	0	0	0	0	0	0	0	0	0	0	0	0	0	0	0	0	0	0	0	0	0	0	0	0	0	0	0	0	0	0	0	0	0	0	0	0	0	1	0	0	0	0	0
ENSMUSG00000044117	2900011O08Rik	0.822504	139.304	0	0	0	36.4792	0	55.794	3.20969	0	0	31.9762	0	0	145.291	23.1354	0	290.624	0	0.616775	0.238568	0	0	414.056	0	3.73631	90.3211	112.302	0	4.01717	0	0	0	0	0	103.662	150.662	56.4892	36.9165	223.777	0	65.5363	66.5363	61.5085	282.18	191.631	13.2188	6.79108
ENSMUSG00000058099	Nfam1	0	29.8693	0	0	0	0	0	0	0	0	0	0	0	0	0	0	0	0	0	0	0	0	0	0	0	0	0	0	0	0	0	0	0	0	0	0	0	0	0	0	0	0	1	0	0	0	0	0
ENSMUSG00000041548	Hspb8	0	0	0	0	0	0	0	0	0	0	0	0	0	0	43.5168	0	0	0	0	0	0	0	0	0	0	0	0	0	0	0	0	0	0	0	0	0	0	0	0	0	0	0	1	0	16.1837	0	0	0
ENSMUSG00000041544	Ptchd2	0	0	0	0	0.362404	0	0	0	0	0	0	0	0	51.3988	3.09755	0	0	0	0	0.355046	13.4586	0	0	0	0	0	0	0	0	0	0	0	0	0	0	0	0	0	0	0	0	0	1	0	0	0	0	44.3023
ENSMUSG00000058093	Zfp729b	0	0	0	0	0	0	0	0	0	0	0	0	0	0	59.7992	4.3131	0	0	0	0	0	0	0	0	0	0	0	12.4796	0	0	0	0	0	0	0	0	0	0	0	0	0	0	1	0	0	0	0.918388	0
ENSMUSG00000041540	Sox5	0	0	0	0	0.0539872	10.7694	0	0	0	15.1223	0	12.1129	3.56995	0	6.46017	0	0	0	10.0698	0	0	0	0	0	0	0	11.5546	12.8157	0	0	0	0	0	0	19.9931	0	1.58692	6.86269	0	0.307021	0	0	1	0	3.08894	0	0	0
ENSMUSG00000050645	Defb19	0	0	0	0	0	0	0	0	0	0	0	0	0	0	0	0	0	0	0	0	0	0	0	0	0	0	0	0	0	0	0	0	0	0	0	0	0	0	0	0	0	0	1	0	0	0	0	0
ENSMUSG00000000167	Pih1d2	0	0	0	0	0	0	0	50.3498	0	0	0	0	0	0	0	0	0	0	0	0	0	0	0	0	0	0	0	0	0	0	0	0	0	0	0	0	0	0	0	0	0	0	1	0	0	0	0	0
ENSMUSG00000050641	BC048562	0	0	0	0	0	0	0	0	0	0	0	0	0	0	0	0	0	0	0	0	0	0	0	0	0	0	0	0	0	0	0	0	0	0	0	0	0	0	0	0	0	0	1	0	0	0	0	0
ENSMUSG00000050640	Tmem150c	0	2.00977	0	0	0	0	0	43.1272	93.9289	1.99103	0	0.224652	0	0	0	0	0	0	24.5636	0	0	0.459853	0	0	3.65308	0	0	19.1928	0	0	0	0	0	0	0	0	0	0	31.268	0	7.97573	18.6396	19.6396	0	3.6377	0	0	0
ENSMUSG00000024592	C330018D20Rik	0	0	0	0	0	0	0	0	131.966	0	167.358	0	0	0.880091	61.114	0	0	0	0	0	0	0	0	0	0	0	0	29.8399	0	0	0	0	0	0	0	0	0	0	0	0	0	0	1	0	0	0	0	0
ENSMUSG00000024593	Megf10	0	0	0	0	0	0	0	0	0	0	0	0	0	0	0	0	0	0	0	0	0	0	0	0	0	0	0	0	0	0	0	0	0	0	0	0	0	0	0	0	0	0	1	0	0	0	0	0
ENSMUSG00000024590	Lmnb1	0	0	0	0	0	0	0	0	0	0	0	0	0	0	0	0	0	0	0	0	0	0	0	0	0	0	0	14.992	0	0	19.3146	0	0	0	0	0	0	0	0	0	0	0	1	0	0	0	0	0
ENSMUSG00000000168	Dlat	0	0.202513	0	0	0	0.182566	0	0	0	5.85068	0	0	49.332	0	0	0	0	25.3041	0	0	0	0	0	21.5538	50.3749	0	0	62.7555	0	147.755	0	124.467	0	0	0	28.1256	34.4237	54.6003	56.7042	15.4824	0	0	1	9.32066	23.8237	47.8559	23.2008	27.6367
ENSMUSG00000024594	Prrc1	0	0	0	0	0	3.14928	0	0	0.250408	50.7583	0	3.31904	0	0	0	13.0383	0	0	0	0	0.502527	0	0	0	0	0	0	5.45906	0	0	0	0	0	0	0	20.2186	0	0	0	0	0	0	1	0	0	0	6.96139	0
ENSMUSG00000105611	Gm42938	0	0	0	0	0	0	0	0	0	0	0	0	0	0	0	0	0	0	0	0	0	0	0	0	0	0	0	0	0	0	0	0	0	0	0	0	0	0	0	0	0	0	1	0	0	0	0	0
ENSMUSG00000019178	Styxl1	0	0	0	0	0	0	0	0	0	0	0	0	0	0	0	0	0	0	0	0	0	0	0	0	0	0	0	0	0	0	0	0	0	0	0	0	0	0	0	0	0	0	1	0	0	0	0	0
ENSMUSG00000019179	Mdh2	321.646	44.827	1.16521	0	162.377	43.5361	4.27864	94.3209	118.521	28.2482	103.576	40.3029	41.1706	242.301	147.566	87.9495	85.6005	123.939	303.933	172.84	93.6154	113.033	7.67311	6.28681	172.212	358.791	2.57797	67.965	552.641	217.699	305.187	29.5774	482.208	0	0	106.537	265.016	98.3523	76.9749	94.6778	55.857	37.9867	38.9867	0	111.72	130.812	43.1547	53.2055
ENSMUSG00000032301	Psma4	0	59.9028	0	22.8788	0	0	0	0	0	0	0	0	0	0	0	28.3668	55.9757	0	0	0	33.003	36.1071	78.0044	0	0	0	0	31.5356	0	0	124.288	0	0	0	0	0	115.555	72.3568	0	42.4221	0	135.555	136.555	0	40.3742	92.0521	157.154	0
ENSMUSG00000104147	Gm37142	0	0	0	0	0	0	0	0	0	0	0	0	0	0	0	0	0	0	0	0	0	0	0	0	0	0	0	0	0	0	0	0	0	0	0	0	0	0	0	0	0	0	1	0	0	0	0	0
ENSMUSG00000075091	Olfr1233	0	0	0	0	0	0	0	0	0	0	0	0	0	0	0	0	0	0	0	0	0	0	0	0	0	0	0	0	0	0	0	0	0	0	0	0	0	0	0	0	0	0	1	0	0	0	0	0
ENSMUSG00000075090	Olfr1234	0	0	0	0	0	0	0	0	0	0	0	0	0	0	0	0	0	0	0	0	0	0	0	0	0	0	0	0	0	0	0	0	0	0	0	0	0	0	0	0	0	0	1	0	0	0	0	0
ENSMUSG00000075093	Olfr1231	0	0	0	0	0	0	0	0	0	0	0	0	0	0	0	0	0	0	0	0	0	0	0	0	0	0	0	0	0	0	0	0	0	0	0	0	0	0	0	0	0	0	1	0	0	0	0	0
ENSMUSG00000032303	Chrna3	0	0	0	0	0	0	0	0	0	0	0	0	0	0	0	0	0	0	0	0	8.2404	0	0	0	0	0	0	0	0	0	0	0	0	0	0	0	0	0	0	0	0	0	1	0	0	0	0	0
ENSMUSG00000075095	Olfr1229	0	0	0	0	0	0	0	0	0	0	0	0	0	0	0	0	0	0	0	0	0	0	0	0	0	0	0	0	0	0	0	0	0	0	0	0	0	0	0	0	0	0	1	0	0	0	0	0
ENSMUSG00000026457	Adipor1	0	180.947	0	233.362	0	0.12867	0	116.782	0	0	0	0	0.263343	53.2228	62.5114	35.1664	25.0694	3.24247	0	0.265367	2.15551	0	0	0	0	0.123697	0	39.0258	496.592	0.216157	0	87.7225	0	60.5821	0	16.5185	42.063	0	0	31.5799	0	0	1	0	0	0	7.82022	36.0341
ENSMUSG00000075097	Olfr1226	0	0	0	0	0	0	0	0	0	0	0	0	0	0	0	0	0	0	0	0	0	0	0	0	0	0	0	0	0	0	0	0	0	0	0	0	0	0	0	0	0	0	1	0	0	0	0	0
ENSMUSG00000075099	Olfr1224-ps1	0	0	0	0	0	0	0	0	0	0	0	0	0	0	0	0	0	0	0	0	0	0	0	0	0	0	0	0	0	0	0	0	0	0	0	0	0	0	0	0	0	0	1	0	0	0	0	0
ENSMUSG00000026456	Cyb5r1	0	0	0	0	0	0	0	53.9363	0	0	0	0	0	0	0	0	0	0	0	0	0	18.8602	0	0	0	0	0	0	0	0	56.8666	75.0313	0	0	0	0	16.3543	0	0	0	0	0	1	0	0	0	1.56336	0
ENSMUSG00000036526	Card11	0	0	0	0	0	0	0	0	0	0	0	0	0	0	0	0	0	0	0	0	0	0	0	0	0	0	0	0	0	0	0	0	0	0	0	0	0	0	0	0	0	0	1	0	0	0	0	0
ENSMUSG00000032305	Fam219b	0	0	0	0	0	0	0	0	0	0	0	0	0	0	0	0	0	0	0	0	0	0	0	0	49.4769	0	0	0	0	0	0	0	0	0	0	0	0	0	0	0	0	87.8115	88.8115	133.816	13.2489	48.0609	0	0
ENSMUSG00000041895	Wipi1	66.6523	47.603	0	0	0	48.2526	0	0	0	0	0	56.3859	0	37.8555	0	0	0	0	0	0	0	0	0	0	0	0	0	0	0	0	0	0	0	0	0	0	0	0	0	0	0	0	1	0	0	0	7.07936	0
ENSMUSG00000092259	Vmn2r-ps68	0	0	0	0	0	0	0	0	0	0	0	0	0	0	0	0	0	0	0	0	0	0	0	0	0	0	0	0	0	0	0	0	0	0	0	0	0	0	0	0	0	0	1	0	0	0	0	0
ENSMUSG00000041890	Git2	0	0.165601	0	0.0418832	0	0	0	0	0	0.136723	5.51834	0	12.3796	0	0	0	0	0.0588136	0.261893	0	0.029779	0.142097	0.133306	14.2231	0	0	15.1555	0	3.19993	0	0	0	0	0	0	0	0.0653788	1.46907	0	0	0	7.2623	8.2623	0	0	1.08711	0	0
ENSMUSG00000041891	Lman1	0	0	0	0	0	1.6345	0	47.2608	0	0	0	2.53329	21.195	0	0	2.2881	0	0	434.616	0	0	0	0	0	0	0	0.337232	0	0	0	0	0	0	0	0	0	0	0	0	0	11.9923	7.31134	8.31134	0	0	3.96737	0	0
ENSMUSG00000036521	Scgb2b2	0	0	0	0	0	0	0	0	0	0	0	0	0	0	0	0	0	0	0	0	0	0	0	0	0	0	0	0	0	0	0	0	0	0	0	0	0	0	0	0	0	0	1	0	0	0	0	0
ENSMUSG00000083880	Hspe1-ps6	4.89869	3.95151	10.6289	0	3.74953	0	0	0	0	3.26119	0	0	0	0	0	0	0	0	24.9918	0	2.84174	0	12.721	0	0	6.84564	0	0	0	5.98441	0	0	0	0	0	0	2.07913	0	0	0	0	0	1	0	0	0	0	0
ENSMUSG00000083886	Olfr409-ps1	0	0	0	0	0	0	0	0	0	0	0	0	0	0	0	0	0	0	0	0	0	0	0	0	0	0	0	0	0	0	0	0	0	0	0	0	0	0	0	0	0	0	1	0	0	0	0	0
ENSMUSG00000047490	4932411E22Rik	0	0	0	0	0	0	0	0	0	0	0	0	0	0	0	0	0	0	0	0	0	0	0	0	0	0	0	0	0	0	0	0	0	0	0	0	0	0	0	0	0	0	1	0	0	0	0	0
ENSMUSG00000047492	Inhbe	0	0	0	0	0	0	0	0	0	0	0	0	0	0	0	0	0	0	0	0	0	0	0	0	0	0	0	0	0	0	0	0	0	0	0	0	0	0	0	0	0	0	1	0	0	0	0	0
ENSMUSG00000047495	Dlgap2	0	0	0	0	0.822864	27.019	0.407857	33.5582	0	0	0	26.0596	21.7162	2.43102	0	0	0	3.51758	0	0	0	11.4823	0	0	10.4113	0	0.460699	0.967654	0	0	69.1895	0	0	52.5766	0	40.1403	7.62685	4.39451	0	0	14.7447	19.227	20.227	3.0948	8.96764	0	6.78682	3.38053
ENSMUSG00000047496	Rnf152	0	0	0	0	0	5.4878	0	0	0	0	0	6.98909	0.122103	0	0	0	0	0.845704	0	0.246199	0	0	0	0	0	0	0	4.65296	0	0	0	0	0	0	0	0	0	0.938883	6.17675	0	0	0	1	3.56802	0	6.95156	3.2965	0
ENSMUSG00000047497	Adamts12	0	0	0	0	0	0	0	0	0	0	0	0	0	0	0	0	0	0	0	0	0	0	0	0	0	0	0	0	0	0	0	0	0	0	0	0	0	0	0	0	0	0	1	0	0	0	0	0
ENSMUSG00000056728	Ctsll3	0	0	0	0	0	0	0	0	0	0	0	0	0	0	0	0	0	0	0	0	0	0	0	0	0	0	0	0	0	0	0	0	0	0	0	0	0	0	0	0	0	0	1	0	0	0	0	0
ENSMUSG00000051118	Olfr77	0	0	0	0	0	0	0	0	0	0	0	0	0	0	0	0	0	0	0	0	0	0	0	0	0	0	0	0	0	0	0	0	0	0	0	0	0	0	0	0	0	0	1	0	0	0	0	0
ENSMUSG00000051113	Fam71e1	0	0	0	0	0	0	0	0	0	0	0	0	0	0	0	0	0	0	0	0	0	0	0	0	0	0	0	0	0	0	0	0	0	0	0	0	0	0	0	0	0	0	1	0	0	0	0	0
ENSMUSG00000051111	Sv2c	0	0	0	0	0	0	0	0	0	0	0	0	0	0	0	0	0	0	0	0	0	0	0	0	0	0	0	0	0	0	0	0	0	0	0	0	0	0	0	0.386467	0	0	1	0	0	0	0	0
ENSMUSG00000056724	Nbeal2	0	0	0	0	0	0	0	0	0	0	0	0	0	0	0	0	0	0	0	0	0	0	0	0	0	0	0	0	0	0	0	0	0	0	0	0	0	0	0	0	0	0	1	0	0	0	0	0
ENSMUSG00000014837	4931428F04Rik	0	0	0	0	0	0	0	0	0	0	0	0	0	0	0	0	0	0	0	0	0	113.495	0	0	0	0	24.5914	0	0	0	0	0	0	0	0	0	67.2674	0	7.91111	0	0	0	1	0	8.54634	82.6723	0	0
ENSMUSG00000000838	Fmr1	2.16824	0	2.35249	0	0.0754439	0	0	29.8528	0	15.8822	0	0.13329	66.1742	0	0	0.0364764	0	3.83834	0	0	0	0	0	0	0	0	3.13473	0	0	0	0	5.42865	0	0	0	7.82137	5.73233	25.3851	9.41877	5.00576	0	0.320593	1.32059	0	4.31661	0	0	15.7328
ENSMUSG00000066113	Adamtsl1	0	0	0	0	0	18.8259	0	0.0655026	0	0	0	17.7479	0	0	0	0	0	0	0	0	0	0	0	0	0	0	0	0	0	0	0	0	0	0	0	0	0	0	0	0	10.002	0	1	0	0	0	0	0
ENSMUSG00000000295	Hddc2	0	0	0	0	0	0	0	0	0	0	0	0	0	0	0	7.49874	0	0	0	0	0	0	0	0	0	0	0	0	0	0	0	0	0	0	0	21.8249	0	0	0	0	0	0	1	67.5062	0	0	0	0
ENSMUSG00000057455	Rit2	1.91459	0	0	25.1622	173.61	0.154716	97.1863	3.90061	0	21.2494	0	0.28771	0.31665	8.18019	2.7838	0	0	15.1082	0	0	0	68.3496	0	53.1366	2.92394	70.6266	0	25.2504	119.413	0	0.43199	0	0	0	0	4.96598	59.2481	25.5715	1.84843	0	156.61	0	1	0	65.227	36.05	72.6627	10.539
ENSMUSG00000057454	Lypd3	0	0	0	0	0	0	0	0	0	0	0	0	0	0	0	0	0	0	0	0	0	0	0	0	0	0	0	0	0	0	0	0	0	0	0	0	0	0	0	0	0	0	1	0	0	0	0	0
ENSMUSG00000057457	Phex	0	0	0	0	0	0	0	0	0	0	0	0	0	0	0	0	0	0	0	0	0	0	0	0	0	0	0	0	0	0	0	0	0	0	0	0	0	0	0	0	0	0	1	0	0	0	0	0
ENSMUSG00000055320	Tead1	0	0	0	0	0	0	0	0	0	0	0	0	0.0845784	0.899661	0	0	0	0	0	0	0	0	0	0	0	0	0	0	0	0	0	0	0	0	0	0	1.44745	0	0	0	0	0.277219	1.27722	0	0	0	0	0
ENSMUSG00000085063	Gm16024	0	0	0	0	0	0	0	0	0	0	0	0	0	0	0	0	0	0	0	0	0	0	0	0	0	0	0	0	0	0	0	0	0	0	0	0	0	0	0	0	0	0	1	0	0	0	0	0
ENSMUSG00000085060	E330016L19Rik	0	0	0	0	0	0	0	0	0	0	0	0	0	0	0	0	0	0	0	0	0	0	0	0	0	0	0	0	0	0	0	0	0	0	0	0	0	0	0	0	0	0	1	0	0	0	0	0
ENSMUSG00000085067	Gm15631	0	0	0	0	0	0	0	0	0	0	169.141	0	0	0	0	0	0	0	0	0	0	0	0	0	0	107.782	0	0	0	0	0	156.769	0	0	0	0	0	32.5699	0	0	0	0	1	0	37.3887	0	0	0
ENSMUSG00000082286	Pisd-ps1	0	7.16974	0	0	0	0	0	0	0	10.852	0	0	20.5858	0	0	0	0	0	0	0	0	0	0	0	0	0	0	2.07469	0	0	0	0	0	0	0	0	0.41939	0	0	0	0	0	1	0	0	0	0	0
ENSMUSG00000082284	H3f3a-ps1	3.38129	8.18036	0	5.51756	0	0	0	0	0	4.50203	0	0	0	0	44.2421	1.25132	0	0	0	0	0	0	0	0	0	2.36382	0	0	0	8.25724	0	0	0	0	0	0	1.4351	0	0	0	0	0	1	0	0	0	0	0
ENSMUSG00000055322	Tns1	0	0	0	0	0	0	0	0	0	0	0	0	0	0	0	0.120715	0	0	0	0	0	0	0	0	0	0	0	5.93785	0	0	0	0	0	0	0	0	0	0	0	0	0	0	1	0	0	0	0	0
ENSMUSG00000085395	Gm13056	0	0	0	0	0	0	0	0	0	0	0	0	0	0	0	0	0	0	0	0	0	0	0	0	0	0	0	0	0	0	0	0	0	0	0	0	0	0	0	0	0	0	1	0	0	0	0	0
ENSMUSG00000085394	2210414B05Rik	0	0	0	0	0	0	0	0	0	0	0	0	0	0	0	0	0	0	0	0	0	0	0	0	0	0	0	0	0	0	0	0	0	0	0	0	0	0	0	0	0	0	1	0	0	0	0	0
ENSMUSG00000085397	Gm13524	0	0	0	0	0	0	0	0	0	0	0	0	0	0	0	0	0	0	0	0	0	0	0	0	0	0	0	0	0	0	0	0	0	0	0	0	0	0	0	0	0	0	1	0	0	0	0	0
ENSMUSG00000085396	Firre	0	0	0	0	0	0	0	0	0	0	0	0	0	0	0	0	0	0	0	0	0	0	0	0	0	0	0	0	0	0	0	0	0	0	0	0	0	0	0	0	0	0	1	0	0	0	0	0
ENSMUSG00000085391	Gm16150	0	0	0	0	0	0	0	0	0	0	0	0	0	0	0	0	0	0	0	0	0	0	0	0	0	0	0	0	0	0	0	0	0	0	0	0	0	0	0	0	0	0	1	0	0	0	0	0
ENSMUSG00000085390	Gm13115	0	0	0	0	0	0	0	0	0	0	0	0	0	0	0	0	0	0	0	0	0	0	0	0	0	0	0	0	0	0	0	0	0	0	0	0	0	0	0	0	0	0	1	0	0	0	0	0
ENSMUSG00000085393	Gm11280	0	0	0	0	0	0	0	0	0	0	0	0	0	0	0	0	0	0	0	0	0	0	0	0	0	0	0	0	0	0	0	0	0	0	0	0	0	0	0	0	0	0	1	0	0	0	0	0
ENSMUSG00000085399	Foxd2os	0	0	0	0	0	0	0	0	0	0	0	0	0	0	0	0	0	0	0	0	0	0	0	0	0	0	0	0	0	0	0	0	0	0	0	0	0	0	0	0	0	0	1	0	0	0	0	0
ENSMUSG00000085398	4931406G06Rik	0	0	0	0	0	0	0	0	0	0	0	0	0	0	0	0	0	0	0	0	0	0	0	0	0	0	0	0	0	0	0	0	0	0	0	0	0	0	0	0	0	0	1	0	0	0	0	0
ENSMUSG00000082751	Gm6620	0	0	0	0	0	0	0	0	0	0	0	0	0	0	0	0	0	0	0	0	0	0	0	0	0	0	0	0	0	0	0	0	0	0	0	0	0	0	0	0	0	0	1	0	0	0	0	0
ENSMUSG00000082754	Olfr1021-ps1	0	0	0	0	0	0	0	0	0	0	0	0	0	0	0	0	0	0	0	0	0	0	0	0	0	0	0	0	0	0	0	0	0	0	0	0	0	0	0	0	0	0	1	0	0	0	0	0
ENSMUSG00000098794	Gm28038	0	0	0	0	0	0	0	0	0	0	0	0	0	0	0	0	0	0	0	0	0	0	0	0	0	0	0	0	0	0	0	0	0	0	0	0	0	0	0	0	0	0	1	0	0	0	0	0
ENSMUSG00000098799	Trgj4	0	0	0	0	0	0	0	0	0	0	0	0	0	0	0	0	0	0	0	0	0	0	0	0	0	0	0	0	0	0	0	0	0	0	0	0	0	0	0	0	0	0	1	0	0	0	0	0
ENSMUSG00000106069	Gm6135	0	0	0	0	0	0	0	0	0	0	0	0	0	0	0	0	0	0	0	0	0	0	0	0	0	0	0	0	0	0	0	0	0	0	0	0	0	0	0	0	0	0	1	0	0	0	0	0
ENSMUSG00000057182	Scn3a	5.99425	0.709138	32.78	0	0	0	0	0	0	0	0	0	0	2.71156	0	0.621239	0	0	0	0	0	0	30.3173	0	0	0	6.90684	0	0	3.02558	0	0	0	0	0	0	0	0	0	1.10185	3.83749	0	1	0	0	0	1.92699	0
ENSMUSG00000057181	5730455P16Rik	8.64005	0	0	0	0	0	0	0	36.546	0	0	0	0	0	0	7.46208	0	0	0	0	2.28644	5.4579	0	0.591677	0	0	0.727757	0	18.9178	0	0	0	0	77.8558	0	0	37.3247	35.5718	14.9247	0	0	0	1	93.426	12.1724	19.2657	0	37.5475
ENSMUSG00000106061	Gm43773	0	0	0	0	0	0	0	0	0	0	0	0	0	0	0	0	0	0	0	0	0	0	0	0	0	0	0	0	0	0	0	0	0	0	0	0	0	0	0	2.79116	0	0	1	0	0	0	0	0
ENSMUSG00000106060	Gm42488	0	0	0	0	0	0	0	0	0	0	0	0	0	0	0	0	0	0	0	0	0	0	0	0	0	0	0	0	0	0	0	0	0	0	0	0	0	0	0	0	0	0	1	0	0	0	0	0
ENSMUSG00000106063	C030032O16Rik	0	0	0	0	0	0	0	0	0	0	0	0	0	0	0	0	0	0	0	0	0	0	0	0	0	0	0	0	0	0	0	0	0	0	0	0	0	0	0	0	0	0	1	0	0	0	0	0
ENSMUSG00000106062	Gm43820	0	0	0	0	0	0	0	0	0	0	0	0	0	0	0	0	0	0	0	0	0	0	0	0	0	0	0	0	0	0	0	0	0	0	0	0	0	0	0	0	0	0	1	0	0	0	0	0
ENSMUSG00000106065	Gm42621	0	0	0	0	0	0	0	0	0	0	0	0	0	0	0	0	0	0	0	0	0	0	0	0	0	0	0	0	0	0	0	0	0	0	0	0	0	0	0	0	0	0	1	0	0	0	0	0
ENSMUSG00000106064	Gm43325	0	0	0	0	0	0	0	0	0	0	0	0	0	0	0	0	0	0	0	0	0	0	0	0	0	0	0	0	0	0	0	0	0	0	0	0	0	0	0	0	0	0	1	0	0	0	0	0
ENSMUSG00000106066	Igkv2-105	0	0	0	0	0	0	0	0	0	0	0	0	0	0	0	0	0	0	0	0	0	0	0	0	0	0	0	0	0	0	0	0	0	0	0	0	0	0	0	0	0	0	1	0	0	0	0	0
ENSMUSG00000061469	Gm12569	0	0	0	0	0	0	0	0	0	0	0	0	0	0	0	0	0	0	0	0	0	0	0	0	0	0	0	0	0	0	0	0	0	0	0	0	0	0	0	0	0	0	1	0	0	0	0	0
ENSMUSG00000094745	Olfr954	0	0	0	0	0	0	0	0	0	0	0	0	0	0	0	0	0	0	0	0	0	0	0	0	0	0	0	0	0	0	0	0	0	0	0	0	0	0	0	0	0	0	1	0	0	0	0	0
ENSMUSG00000094746	Gm20916	0	0	0	0	0	0	0	0	0	0	0	0	0	0	0	0	0	0	0	0	0	0	0	0	0	0	0	0	0	0	0	0	0	0	0	0	0	0	0	0	0	0	1	0	0	0	0	0
ENSMUSG00000094747	Olfr1307	0	0	0	0	0	0	0	0	0	0	0	0	0	0	0	0	0	0	0	0	0	0	0	0	0	0	0	0	0	0	0	0	0	0	0	0	0	0	0	0	0	0	1	0	0	0	0	0
ENSMUSG00000094740	Gm17449	0	0	0	0	0	0	0	0	0	0	0	0	0	0	0	0	0	0	0	0	0	0	0	0	0	0	0	0	0	0	0	0	0	0	0	0	0	0	0	0	0	0	1	0	0	0	0	0
ENSMUSG00000094741	AC140325.2	0	0	0	0	0	0	0	0	0	0	0	0	0	0	0	0	0	0	0	0	0	0	0	0	0	0	0	0	0	0	0	0	0	0	0	0	0	0	0	0	0	0	1	0	0	0	0	0
ENSMUSG00000094743	Mup-ps7	0	0	0	0	0	0	0	0	0	0	0	0	0	0	0	0	0	0	0	0	0	0	0	0	0	0	0	0	0	0	0	0	0	0	0	0	0	0	0	0	0	0	1	0	0	0	0	0
ENSMUSG00000061461	Smim20	0	0	0	0	0	0	0	0	0	0	32.4397	0	0	0	0	0	26.7236	98.5051	0	0	0	8.35782	0	0	0	81.4052	0	0	0	77.3783	0	0	0	51.661	0	0	0	0	0	92.3922	4.8293	28.9519	29.9519	0.320054	26.4335	51.1323	0	78.0652
ENSMUSG00000061462	Obscn	0	0	0	0	0	0	0	0	0	0	0	0	0	0	0	0	0	0	0	0	0	0	23.9494	0	0	0	0	0	0	0	0	0	0	0	0	0	0	0	0	0	0	0	1	0	0	0	0	0
ENSMUSG00000094748	Gm8677	0	0	0	0	0	0	0	0	0	0	0	0	0	0	0	0	0	0	0	0	0	0	0	0	0	0	0	0	0	0	0	0	0	0	0	0	0	0	0	0	0	0	1	0	0	0	0	0
ENSMUSG00000093918	Gm21677	0	0	0	0	0	0	0	0	0	0	0	0	0	0	0	0	0	0	0	0	0	0	0	0	0	0	0	0	0	0	0	0	0	0	0	0	0	0	0	0	0	0	1	0	0	0	0	0
ENSMUSG00000093915	Trav12n-3	0	0	0	0	0	0	0	0	0	0	0	0	0	0	0	0	0	0	0	0	0	0	0	0	0	0	0	0	0	0	0	0	0	0	0	0	0	0	0	0	0	0	1	0	0	0	0	0
ENSMUSG00000093916	Gm379	0	0	0	0	0	0	0	0	0	0	0	0	0	0	0	0	0	0	0	0	0	0	0	0	0	0	0	0	0	0	0	0	0	0	0	0	0	0	0	0	0	0	1	0	0	0	0	0
ENSMUSG00000093917	Gm8660	0	0	0	0	0	0	0	0	0	0	0	0	0	0	0	0	0	0	0	0	0	0	0	0	0	0	0	0	0	0	0	0	0	0	0	0	0	0	0	0	0	0	1	0	0	0	0	0
ENSMUSG00000093910	Zfp853	0	0	0	0	0	0	0	0	0	0	0	0	0	0	0	0	0	0	0	0	0	0	0	0	0	0	0	0	0	0	0	0	0	0	0	0	0	0	0	0	0	0	1	0	0	0	0	0
ENSMUSG00000093913	Obox4-ps28	0	0	0	0	0	0	0	0	0	0	0	0	0	0	0	0	0	0	0	0	0	0	0	0	0	0	0	0	0	0	0	0	0	0	0	0	0	0	0	0	0	0	1	0	0	0	0	0
ENSMUSG00000016528	Mapkapk2	0	50.3705	0	0	0	0	0	0	0	0	0	0	0	0	0	0	88.8179	7.30994	0	0	1.58674	0	0	0	0	0	0	31.6007	0	0	0	0	0	0	0	0	0	0	0	0	0	0	1	0	79.8654	0	0	0
ENSMUSG00000016529	Il10	0	0	0	0	0	0	0	0	0	0	0	0	0	0	0	0	0	0	0	0	0	0	0	0	0	0	0	0	0	0	0	0	0	0	0	0	0	0	0	0	0	0	1	0	0	0	0	0
ENSMUSG00000016526	Dyrk3	0	0	0	0	0	2.71327	0	0	0	0	0	1.76611	0	0	0	32.3183	0	0	0	0	0	95.0807	0	0	0	0	0	0	0	0	0	0	0	0	0	0	58.2962	0	0	45.7554	0	0	1	0.395781	95.3373	0	0	0
ENSMUSG00000016524	Il19	0	0	0	0	0	0	0	0	0	0	0	0	0	0	0	0	0	0	0	0	0	0	0	0	0	0	0	0	0	0	0	0	0	0	0	0	0	0	0	0	0	0	1	0	0	0	0	0
ENSMUSG00000016520	Lnx2	0	0	0	0	0	0	0	0	0	0	0	0	0	0	0	0	0	0	0	0	0	0	0	0	0	0	0	0	0	0	0	0	0	0	0	0	0	0	0	0	0	0	1	0	0	0	0	0
ENSMUSG00000081225	Cyp2j12	0	0	0	0	0	0	0	0	0	0	0	0	0	0	0	0	0	0	0	0	0	0	0	0	0	0	0	0	0	0	0	0	0	0	0	0	0	0	0	0	0	0	1	0	0	0	0	0
ENSMUSG00000081224	Gm2066	0	0	0	0	0	0	0	0	0	0	0	0	0	0	0	0	0	0	0	0	0	0	0	0	0	0	0	0	0	0	0	0	0	0	0	0	0	0	0	0	0	0	1	0	0	0	0	0
ENSMUSG00000081229	Lamr1-ps1	0	0	0	0	0	0	0	0	0	0	0	0	0	0	0	0	0	0	0	0	0	0	0	0	0	0	0	0	0	0	0	0	0	0	0	0	0	0	0	0	0	0	1	0	0	0	0	0
ENSMUSG00000085931	Gm12648	0	0	0	0	0	0	0	0	0	0	0	0	0	0	0	0	0	0	0	0	0	0	0	0	0	0	0	0	0	0	0	0	0	0	0	0	0	0	0	0	0	0	1	0	0	0	0	0
ENSMUSG00000085933	Tmem61	0	0	0	0	0	0	0	0	0	0	0	0	0	0	0	0	0	0	0	0	0	0	0	0	0	0	0	0	0	0	0	0	0	0	0	0	0	0	0	0	0	0	1	0	0	0	0	0
ENSMUSG00000085932	Gm15556	0	0	0	0	0	0	0	0	0	0	0	0	0	0	0	0	0	0	0	0	0	0	0	0	0	0	0	0	0	0	0	0	0	0	0	0	0	0	0	0	0	0	1	0	0	0	0	0
ENSMUSG00000085934	Gm8988	0	0	0	0	0	0	0	0	0	0	0	0	0	0	0	0	0	0	0	0	0	0	0	0	0	0	0	0	0	0	0	0	0	0	0	0	0	0	0	0	0	0	1	0	0	0	0	0
ENSMUSG00000085937	Ccdc42os	0	0	0	0	0	0	0	0	0	0	0	0	0	0	0	0	0	0	0	0	0	0	0	0	0	0	0	0	0	0	0	0	0	0	0	0	0	0	0	0	0	0	1	0	0	0	0	0
ENSMUSG00000085936	2610307P16Rik	0	0	0	0	0	0	0	0	0	0	0	0	0	0	0	0	0	0	0	0	0	0	0	0	0	0	0	0	0	0	0	0	0	0	0	0	0	0	0	0	0	0	1	0	0	0	0	0
ENSMUSG00000085939	Cd63-ps	64.4334	44.2457	30.2335	0	0	0	0	0	101.19	0	0	0	35.0006	0	56.97	166.303	169.658	30.9187	31.0771	0	0	21.7049	0	0	0	0	1.04502	54.8755	0	0	0	0	0	0	0	12.1954	0	44.8563	80.6911	37.2755	0	11.3283	12.3283	0	82.6346	0	20.9935	0
ENSMUSG00000085938	Gm14371	0	0	0	0	0	0	0	0	0	0	0	0	0	0	0	0	0	0	0	0	0	0	0	0	0	0	0	0	0	0	0	0	0	0	0	0	0	0	0	0	0	0	1	0	0	0	0	0
ENSMUSG00000053603	4930442H23Rik	0	0	0	0	0	0	0	0	0	0	0	0	0	0	0	0	0	0	0	0	0	0	0	0	0	0	0	0	0	0	0	0	0	0	0	0	0	0	0	0	0	0	1	0	0	0	0	0
ENSMUSG00000053604	Rpia	6.35025	0	0	0	0	0	0	0	0	7.70235	0	0	0	11.2854	0	0	0	0	0	0	0	0	0	0	0	0	0	0	0	0	0	0	0	0	0	0	0	0	0	2.96209	0	0	1	0	0	0	0	0
ENSMUSG00000091215	Gm17252	0	0	0	0	0	0	0	0	0	0	0	0	0	0	0	0	0	0	0	0	0	0	0	0	0	0	0	0	0	0	0	0	0	0	0	0	0	0	0	0	0	0	1	0	0	0	0	0
ENSMUSG00000091212	Krtap11-1	0	0	0	0	0	0	0	0	0	0	0	0	0	0	0	0	0	0	0	0	0	0	0	0	0	0	0	0	0	0	0	0	0	0	0	0	0	0	0	0	0	0	1	0	0	0	0	0
ENSMUSG00000036139	Hoxc9	0	0	0	0	0	0	0	0	0	0	0	0	0	0	0	0	0	0.528032	0	0	0	0	0	0	0	0	0	0	0	0	0	0	0	0	0	0	0	0	0	0	0	0	1	0	0	0	0	0
ENSMUSG00000036138	Acaa1a	0	39.926	1.59723	0	0	0	0	30.9059	0	0	0	0	0	0.416153	0	3.20127	0	0	0	0	0	0	0	0.718291	0	32.4107	0	5.6053	0	0	0	0	0	0	0	5.15394	0.0781087	0	0	1.60225	8.83545	0	1	0	12.0906	0	45.106	43.5567
ENSMUSG00000099041	Gm28035	7.52303	0	23.4231	0	0	78.725	0	0	0	0	0	88.9102	0	2.95955	0	2.42136	0	0	0	0	0.189762	0	0	0	0	0	0	0	0	0	0	0	0	0	0	0	0	0	0	0	0	0	1	0	4.7753	0	0	1.80109
ENSMUSG00000036131	Frmd7	0	0	0	0	0	0	0	0	0	0	0	0	0	0	0	0	0	0	0	0	0	0	0	0	0	0	0	0	0	0	0	0	0	0	0	0	0	0	0	0	0	0	1	0	0	0	0	0
ENSMUSG00000088302	Zakit	0	0	0	0	0	0	0	0	0	0	0	0	0	0	0	0	0	0	0	0	0	0	0	0	0	0	0	0	0	0	0	0	0	0	0	0	0	0	0	0	0	0	1	0	0	0	0	0
ENSMUSG00000107000	Gm43481	0	0	0	0	0	0	0	0	0	0	0	0	0	21.3465	0	0	0	0	0	0.566217	0	0	0	0	0	0	0	0	0	0	0	0	0	0	0	0	0	0	0	0	0	0	1	0	0	0	0	0
ENSMUSG00000100057	Gm28690	0	0	0	0	0	0	0	0	0	0	0	0	0	0	0	0	0	0	0	0	0	0	0	0	0	0	0	0	0	0	0	0	0	0	0	0	0	0	0	0	0	0	1	0	0	0	0	0
ENSMUSG00000100054	Gm28202	0	0	0	0	0	0	0	0	0	0	0	0	0	0	0	0	0	0	0	0	0	0	0	0	0	0	0	0	0	0	0	0	0	0	0	0	0	0	0	0	0	0	1	0	0	0	0	0
ENSMUSG00000100055	Gm20890	0	0	0	0	0	0	0	0	0	0	0	0	0	0	0	0	0	0	0	0	0	0	0	0	0	0	0	0	0	0	0	0	0	0	0	0	0	0	0	0	0	0	1	0	0	0	0	0
ENSMUSG00000100052	Gm28353	0	0	0	0	0	0	0	0	0	0	0	0	0	0	0	0	0	0	0	0	0	0	0	0	0	0	0	0	0	0	0	0	0	0	0	0	0	0	0	0	0	0	1	0	0	0	0	0
ENSMUSG00000107005	Gm42631	0	0	0	0	0	0	0	0	0	0	0	0	0	0	0	0	0	0	0	0	0	0	0	0	0	0	0	0	0	0	0	0	0	0	0	0	0	0	0	0	0	0	1	0	0	0	0	0
ENSMUSG00000078308	Gm7293	0	0	0	0	0.30757	0	0	0	0	0	0	0	0	0	0	0	0	0	0	0	0	1.11231	0	0	0	0	0	0	0	0	0	0	0	0	0	0	0	0	0	0	0	0	1	0	0	0	0	0
ENSMUSG00000100051	Gm28568	0	0	0	0	0	0	0	0	0	0	0	0	0	0	0	0	0	0	0	0	0	0	0	0	0	0	0	0	0	0	0	0	0	0	0	0	0	0	0	0	0	0	1	0	0	0	0	0
ENSMUSG00000107008	Gm2762	0	0	0	0	0	0	0	0	0	0	0	0	0	0	0	0	0	0	0	0	0	0	0	0	0	0	0	0	0	0	0	0	0	0	0	0	0	0	0	0	0	0	1	0	0	0	0	0
ENSMUSG00000107009	6720475M21Rik	0	0	0	0	0	0	0	0	0	0	0	0	0	0	0	0	0	0	0	0	0	0	0	0	0	0	0	0	0	0	0	0	0	0	0	0	0	0	0	0	0	0	1	0	0	0	0	0
ENSMUSG00000078302	Foxd1	0	0	0	0	0	0	0	0	0	0	0	0	0	0	0	0	0	0	0	0	0	0	0	0	0	0	0	0	0	0	0	0	0	0	0	0	0	0	1.6307	0	0	0	1	0	0	0	0	0
ENSMUSG00000100058	Scgb2b18	0	0	0	0	0	0	0	0	0	0	0	0	0	0	0	0	0	0	0	0	0	0	0	0	0	0	0	0	0	0	0	0	0	0	0	0	0	0	0	0	0	0	1	0	0	0	0	0
ENSMUSG00000051934	Spats2	0	0	0	0	0	0	0	19.2384	0	0	0	0	0	1.0228	0	14.564	0	0	0	0	0	0	0	127.086	56.7748	0	0	0	0	0	73.4415	0	0	0	0	0	11.9045	0	7.85823	0	0	0	1	0	6.60285	0	0	0
ENSMUSG00000049038	Mterf2	0	0	0	0	0	0	0	0	0	0	0	0	0	0	0	0	0	0	0	0	0	0	0	0	0	0	0	0	0	0	34.1589	0	0	0	0	0	0	0	0	0	0	0	1	0	0	0	0	0
ENSMUSG00000051936	Prss58	0	0	0	0	0	0	0	0	0	0	0	0	0	0	0	0	0	0	0	0	0	0	0	0	0	0	0	0	0	0	0	0	0	0	0	0	0	0	0	0	0	0	1	0	0	0	0	0
ENSMUSG00000096638	Ighv2-9	0	0	0	0	0	0	0	0	0	0	0	0	0	0	0	0	0	0	0	0	0	0	0	0	0	0	0	0	0	0	0	0	0	0	0	0	0	0	0	0	0	0	1	0	0	0	0	0
ENSMUSG00000096632	Igkv9-124	0	0	0	0	0	0	0	0	0	0	0	0	0	0	0	0	0	0	0	0	0	0	0	0	0	0	0	0	0	0	0	0	0	0	0	0	0	0	0	0	0	0	1	0	0	0	0	0
ENSMUSG00000096630	Vmn2r26	0	0	0	0	0	0	0	0	0	0	0	0	0	0	0	0	0	0	0	0	0	0	0	0	0	0	0	0	0	0	0	0	0	0	0	0	0	0	0	0	0	0	1	0	0	0	0	0
ENSMUSG00000037669	Ldah	0.492655	0	793.187	0	0	0	0	0	0	0	0	0	0	0	0	0	0	0	0	0	0	1.36371	0	0	99.7549	0	0	21.732	0	0	0	0	0	0	0	0	0	84.587	0	36.8153	0	0	1	0	0	0	0	0
ENSMUSG00000097329	4931403G20Rik	0	0	0	0	0	0	0	0	0	0	0	0	0	0	0	0	0	0	0	0	0	0	0	0	0	0	0	0	0	0	0	0	0	0	0	0	0	0	0	0	0	0	1	0	0	0	0	0
ENSMUSG00000097328	Tnfsf12	0	1.39785	0	0	0	0	0	0	0	0	0	0	0	0	0	9.29971	0	0	0	0	0	0	0	0	0	0	0	0	540.424	0	0	0	0	0	0	0	0	0	0	6.91469	0	0	1	0	0	0	0	0
ENSMUSG00000097327	E030030I06Rik	0	0	0	0	0	0	0	0	0	0	0	0	0	0	0	0	0	0	0	0	0	0	0	0	0	0	0	0	0	0	0	0	0	0	0	0	0	0	0	0	0	0	1	0	0	0	0	0
ENSMUSG00000097326	A330048O09Rik	0	0	0	0	0	0	0	0	0	0	0	0	0	0	0	0	0	0	0	0	0	0	0	0	0	0	0	0	0	0	0	0	1240.48	0	0	0	0	0	0	0	132.651	0	1	0	0	0	0	0
ENSMUSG00000097325	Gm16897	0	0	0	0	0	0	0	0	0	0	35.1804	0	0	0	0	0	0	0	0	0	0	0	0	0	0	0	0	0	0	0	0	0	0	0	0	0	0	0	0	0	0	0	1	0	0	0	0	0
ENSMUSG00000097324	Mir143hg	0	0	0	0	0	0	0	0	0	0	0	0	0	0	0	0	0	0	0	0	0	0	0	0	0	0	0	0	0	0	0	0	0	0	0	0	0	0	0	0	0	0	1	0	0	0	0	0
ENSMUSG00000037660	Gdf7	0	0	0	0	0	0	0	0	0	0	0	0	0	0	0	0	0	0	0	0	0	0	0	0	0	0	0	0	0	0	0	0	0	0	0	0	0	0	0	0	0	0	1	0	0	0	0	0
ENSMUSG00000097322	A530083I20Rik	0	0	0	0	0	0	0	0	0	0	0	0	0	0	0	0	0	0	0	0	0	0	0	0	0	0	0	0	0	0	0	0	0	0	0	0	0	0	0	0	0	0	1	0	0	0	0	0
ENSMUSG00000097321	1700028E10Rik	0	0	0	0	0	0	0	0	0	0	0	0	0	0	0	0	0	0	0	0	0	0	0	0	0	0	0	0	0	0	0	0	0	0	0	0	0	0	0	0	0	0	1	0	0	0	5.4622	0
ENSMUSG00000097320	Tmem147os	0	0	0	0	0	0	0	0	0	0	0	0	0	0	0	0	0	3.11141	0	0	64.0856	0	0	0	29.8673	0	101.066	0	0	1.1062	266.485	0	0	0	0	0	0	0	0	0	43.4732	0	1	0	39.6559	0	0	19.9343
ENSMUSG00000015476	Prrt1	0	0	5.35991	0	21.5569	0	0	0	0	0	3.12558	0	0	0	0	1.0971	0	0	22.6729	0	0	0	0	0	4.97951	0	0	0	0	0	0	0	0	0	0	0	0	0	8.58356	0	0	0	1	0	46.8832	94.1769	0	0
ENSMUSG00000098014	Gm26967	0	0	0	0	0	0	0	0	0	0	0	0	0	0	0	0	0	0	0	0	0	0	0	0	0	0	0	0	0	0	0	0	0	0	0	0	0	0	0	0	0	0	1	0	0	0	0	0
ENSMUSG00000096988	A930029G22Rik	0	0	0	0	0	0	0	0	0	0	0	0	0	0	0	0	0	0	0	0	0	0	0	0	0	0	10.7028	0	0	0	0	0	0	0	0	0	0	0	0	0	0	0	1	0	0	0	0	0
ENSMUSG00000094576	AC087559.3	0	0	0	0	0	0	0	0	0	0	0	0	0	0	0	0	0	0	0	0	0	0	0	0	0	0	0	0	0	0	0	0	0	0	0	0	0	0	0	0	0	0	1	0	0	0	0	0
ENSMUSG00000096984	Gm26523	0	0	0	0	0	0	0	0	0	0	0	0	0	0	0	0	0	0	0	0	0	0	0	0	0	0	0	0	0	0	0	0	0	0	0	0	0	0	0	0	0	0	1	0	0	0	0	0
ENSMUSG00000096986	4930509E16Rik	0	0	0	0	0	0	0	0	0	0	0	0	0	0	0	0	0	0	0	0	0	0	0	0	0	0	0	0	0	0	0	0	0	0	0	0	0	0	0	0	0	0	1	0	0	0	0	0
ENSMUSG00000096987	Gm26525	0	0	0	0	0	0	0	0	0	0	0	0	0	0	0	0	0	0	0	0	0	0	0	0	0	0	0	0	0	0	0	0	0	0	0	0	0	0	0	0	0	0	1	0	0	0	0	0
ENSMUSG00000096980	Gm26526	1.42091	0.764112	0	0	0	0	0	2.43146	0	0	0	0	0.704917	0	0	17.5295	25.1625	0	0	0	0	0	0	0	0	0	15.3476	0	0	0	0	0	0	0	0	0	23.3231	0	0	0.68731	0	0	1	0	0	10.0303	0	0
ENSMUSG00000096981	Gm16845	0	0	0	0	0	0	0	9.34042	0	0	0	0	0	2.21546	0	0	17.356	0	0	0	0	0	0	22.9391	0	0	0	25.7251	0	0	0	0	0	0	0	0	0	22.4293	0	0	0	0	1	0	0	0	0	0
ENSMUSG00000096982	Redrum	0	0	0	0	0	0	0	0	0	0	0	0	0	0	0	0	0	0	0	0	0	0	0	0	0	0	0	0	0	0	0	0	0	0	0	0	0	0	0	0	0	0	1	0	0	0	0	0
ENSMUSG00000096983	2010015M23Rik	0	0	0	0	0	0	0	0	0	0	0	0	0	0	45.3859	0	81.9094	0	0	0	0	0	0	0	0	0	77.7077	42.5027	72.0744	0	0	0	0	0	0	0	0	0	0	0	0	0	1	0	0	0	0	0
ENSMUSG00000039716	Dock3	38.4319	0	0	0.174777	4.59371	0	0	0	0	28.3034	17.1672	0	0	1.13101	0.934771	0.105766	0	1.80015	0	0	0	0	0	5.29695	0.392731	0.349504	0	5.32742	0	18.7549	80.1846	0	0	0	0	0	0	0	1.44809	0.725665	84.5978	0	1	4.09217	1.56437	24.2104	6.88929	2.75249
ENSMUSG00000039717	Ralyl	1.26837	0	0	0	0	0.614899	0	0	0	44.4787	74.8607	0	0	0	0	24.254	0	1.93714	0	0.63408	152.309	1.17032	0	16.4997	0	0	56.3221	9.76901	0	0	0	116.465	0	0	0	67.0999	31.7676	77.4322	36.7278	147.236	0	0	1	0	0	0	0	4.65377
ENSMUSG00000039714	Cplx3	0	0	0	0	0	0	0	0	0	60.2995	0	0	0	0	0	0	0	0	0	0	4.82754	0	0	0	0	0	0	0	0	0	0	0	0	0	0	0	0	0	0	11.01	0	0	1	0	0	0	0	0
ENSMUSG00000039715	Wdr34	0	0	0	0	0	0	1.17715	0	0	77.3162	0	0	0	0	0	0	0	1.01511	0	0	0	0	0	0	0	0	0	0	0	0	205.991	0	132.653	0	376.884	66.2012	16.5565	0	0	0	0	0	1	301.817	0	0	0	0
ENSMUSG00000039713	Plekhg5	0	38.3151	0	0	0	0	0	0	0.746343	0	0	0	16.3991	0	9.00881	0.318529	0	0	36.8601	0	0	0	3.13038	0	51.2553	0	6.19735	33.0834	0	0	49.9577	0	0	58.9348	0	10.4453	0	0	0	0	0	31.9086	32.9086	0	6.28189	18.2302	3.45788	1.89467
ENSMUSG00000039710	Slc7a12	0	0	0	0	0	0	0	0	0	0	0	0	0	0	0	0	0	0	0	0	0	0	0	0	0	0	0	0	0	0	0	0	0	0	0	0	0	0	0	0	0	0	1	0	0	0	0	0
ENSMUSG00000101091	Gm29384	0	0	0	0	0	0	0	0	0	0	0	0	0	0	0	0	0	0	0	0	0	0	0	0	0	0	0	0	0	0	0	0	0	0	0	0	0	0	0	0	0	0	1	0	0	0	0	0
ENSMUSG00000090675	Olfr111	0	0	0	0	0	0	0	0	0	0	0	0	0	0	0	0	0	0	0	0	0	0	0	0	0	0	0	0	0	0	0	0	0	0	0	0	0	0	0	0	0	0	1	0	0	0	0	0
ENSMUSG00000101092	Gm21796	0	0	0	0	0	0	0	0	0	0	0	0	0	0	0	0	0	0	0	0	0	0	0	0	0	0	0	0	0	0	0	0	0	0	0	0	0	0	0	0	0	0	1	0	0	0	0	0
ENSMUSG00000101095	Gm29329	0	0	0	0	0	0	0	0	0	0	0	0	0	0	0	0	0	0	0	0	0	0	0	0	0	0	0	0	0	0	0	0	0	0	0	0	0	0	0	0	0	0	1	0	0	0	0	0
ENSMUSG00000101094	Gm29533	0	0	0	0	0	0	0	0	0	0	0	0	0	0	0	0	0	0	0	0	0	0	0	0	0	0	0	0	0	0	0	0	0	0	0	0	0	0	0	0	0	0	1	0	0	0	0	0
ENSMUSG00000101096	Gm21524	0	0	0	0	0	0	0	0	0	0	0	0	0	0	0	0	0	0	0	0	0	0	0	0	0	0	0	0	0	0	0	0	0	0	0	0	0	0	0	0	0	0	1	0	0	0	0	0
ENSMUSG00000087691	Gm15674	0	0	0	0	0	0	0	0	0	0	0	0	0	0	0	0	0	0	0	0	0	0	0	0	0	0	0	0	0	0	0	0	0	0	0	0	0	0	0	0	0	0	1	0	0	0	0	0
ENSMUSG00000078813	Leng1	0	0	0	0	0	7.71161	0	0	0	0	0	10.9678	0	0	0	0	0	0	0	0	0	0	55.1092	0	0	7.41258	0	0	0	0	0	0	0	0	0	0	0	0	0	2.7158	0	0	1	0	0	0	0	0
ENSMUSG00000023243	Kcnk5	0	0	0	0	0	0	0	0	0	0	0	0	0	0	0	0	0	0	0	0	0	0	0	0	0	0	0	0	0	0	0	0	0	0	0	0	0	0	0	0	0	0	1	0	0	0	0	0
ENSMUSG00000023247	Guca2a	0	0	0	0	0	0	0	0	0	0	0	1.57736	0	0	0	0	0	0	0	0	0	0	0	0	0	0	0	0	0	0	0	0	0	0	0	0	0	0	0	0	0	0	1	0	0	0	0	0
ENSMUSG00000067047	Olfr719-ps	0	0	0	0	0	0	0	0	0	0	0	0	0	0	0	0	0	0	0	0	0	0	0	0	0	0	0	0	0	0	0	0	0	0	0	0	0	0	0	0	0	0	1	0	0	0	0	0
ENSMUSG00000015766	Eps8	0	0	0	0	0	0	0	0	0	0	0	0	0	0	0	0	0	0	0	0	0	0	0	0	1.912	0	0	0	0	0	0	0	0	0	0	0	0	0	0	0	0	20.9257	21.9257	0	0	0	0	0
ENSMUSG00000067049	Unc93a	0	0	0	0	0	0	0	0	0	0	0	0	0	0	0	0	0	0	0	0	0	0	0	0	0	0	0	0	0	0	0	0	0	0	0	0	0	0	0	0	0	0	1	0	0	0	0	0
ENSMUSG00000023249	Parp3	0	0	0	0	0	0	0	0	0	0	0	0	0	0	0	7.38825	0	0	0	0	0	0	0	0	0	0	0	0	0	0	0	0	0	0	0	0	0	0	0	0	0	0	1	0	0	0	0	0
ENSMUSG00000092297	Gm4214	0	0	0	0	0	0	0	0	0	0	0	0	0	0	0	0	0	0	0	0	0	0	0	0	0	0	0	0	0	0	0	0	0	0	0	0	0	0	0	0	0	0	1	0	0	0	0	0
ENSMUSG00000092290	Gm20452	0	0	0	0	0	0	0	0	0	0	0	0	0	0	0	0	0	0	0	0	0	0	0	0	0	0	0	0	0	0	0	0	0	0	0	0	0	0	0	0	0	0	1	0	0	0	0	0
ENSMUSG00000092292	Olfr113	0	0	0	0	0	0	0	0	0	0	0	0	0	0	0	0	0	0	0	0	0	0	0	0	0	0	0	0	0	0	0	0	0	0	0	0	0	0	0	0	0	0	1	0	0	0	0	0
ENSMUSG00000092293	Gm17919	0	0	0	0	0	0	0	0	0	0	0	0	0	0	0	0	0	0	0	0	0	0	0	0	0	0	0	0	0	0	0	0	0	0	0	0	0	0	0	0	0	0	1	0	0	0	0	0
ENSMUSG00000056043	Rgs9bp	0	0	0	0	0	0	0	0	0	0	0	0	0	0	0	0	0	0	0	0	0	0	0	0	0	0	0	0	0	0	0	0	0	0	0	0	0	0	0	0	0	0	1	0	0	0	0	0
ENSMUSG00000031543	Ank1	0	0	0	0	0	4.74418	0	0	0	0	0	4.41166	0	0	0	0	0	0	0	0	0	0	0	6.41761	8.31139	1.07514	0	0	0	0	0	0	0	0	0	0	0	0	0.460887	0	0	0	1	0	2.71044	2.24686	1.27891	0
ENSMUSG00000050323	Ndufaf6	0	0	0	0	0	0	0	0	0	0	0	0	104.822	0	0	0	0	0	0	0	63.735	42.8749	0	113.033	12.3543	0	0	20.4558	0	111.589	0	0	0	0	0	0	0	0	0	0	0	4.8723	5.8723	0	0	52.8912	90.2962	0
ENSMUSG00000000440	Pparg	0	0	0	0	0	0	0	0	0	0	0	0	0	0	0	0	0	0	0	0	0	0	0	0	0	0	0	0	0	0	0	0	0	0	0	0	0	0	0	0	0	0	1	0	0	0	0	0
ENSMUSG00000031540	Kat6a	0	0	0	0	0	0	0	0	0	0	0	0	0	0	0	0	0	0	0	0	0	0	0	0	0	0	0	0	0	0	0	0	0	0	0	12.398	13.1545	21.9575	0	0	25.9732	29.0339	30.0339	0	4.30819	0	0	0
ENSMUSG00000055134	9130017K11Rik	0	0	0	0	0	0	0	0	0	0	79.2774	0	0	0	0	0	0	0	0	0	0	0	0	0	0	0	0	0	0	0	0	0	0	0	0	0	0	0	0	0	0	0	1	0	0	0	0	0
ENSMUSG00000031546	Gins4	0	0	0	0	0	0	0	202.735	0	0	0	0	0	0	0	0	0	0	0	0	0	0	100.335	0	0	0	0	0	0	0	0	0	0	0	0	0	0	0	0	22.8595	0	0	1	0	0	0	0	0
ENSMUSG00000031545	Gpat4	0	0	0	0	0.269046	0.25561	0	0	0	0	2.22373	0	102.035	0	27.5952	0	0	0	0	0	0	0	0	0	0	224.28	0	31.7492	0	0	0	0	0	0	0	0	0	90.5278	0	27.2872	0	0.571402	1.5714	0	82.1049	0	5.64977	123.822
ENSMUSG00000055137	Sugct	0	0	0	0	0	0	0	0	0	0	0	0	0	0	0	0	0	0	0	0	0	0	0	0	0	0	0	0	0	0	0	0	0	0	0	0	0	0	0	0	0	0	1	0	0	0	0	0
ENSMUSG00000055138	Gm4861	0	0	0	0	0	0	0	0	0	0	0	0	0	0	0	0	0	0	0	0	0	0	0	0	0	0	0	0	0	0	0	0	0	0	0	0	0	0	0	0	0	0	1	0	0	0	0	0
ENSMUSG00000031549	Ido2	0	0	0	0	0	0	0	0	0	0	0	0	0	0	0	0	0	0	0	0	0	0	0	0	0	0	0	0	0	0	0	0	0	0	0	0	0	0	0	0	0	0	1	0	9.73904	0	0	0
ENSMUSG00000031548	Sfrp1	0	0	0	0	0	0	0	0	0	0	0	0	0	0	0	0	0	0	0	0	0	0	59.3114	0	0	0	0	0	0	0	0	0	0	0	0	0	0	0	0	0	0	0	1	0	0	0	0	0
ENSMUSG00000071591	Gm10339	0	0	0	0	0	0	0	0	0	0	0	0	0	0	0	0	0	0	0	0	0	0	0	0	0	0	0	0	0	0	0	0	0	0	0	0	0	0	0	0	0	0	1	0	0	0	0	0
ENSMUSG00000097589	Dleu2	0	0	0	0	0	0	0	0	0	0	0	0.0500694	0	0	0	0	0	0	0	0	0.859521	6.97576	0	0	0	0	4.13435	0	0	0	0	0	0	0	0	0	0	0	1.93073	13.9748	0	0	1	0	0	0	0	0
ENSMUSG00000106843	Gm42458	0	0	0	0	0	0	0	0	0	0	0	0	0	0	0	0	0	0	0	0	0	0	0	0	0	0	0	0	0	0	0	0	0	0	0	0	0	0	0	0	0	0	1	0	0	0	0	0
ENSMUSG00000097582	Gm26527	0	0	0	0	186.855	0	0	0	0	0	0	0	0	1.60928	9.31173	37.4017	0	0	0	0	52.0184	0	0	0	0	0	0	76.24	0	0	0	0	0	0	0	83.0498	0	0	0	0	0	0	1	0	10.389	30.1423	0	0
ENSMUSG00000097581	Gm21936	0	0	0	0	0	0	0	0	0	0	0	0	0	0	0	0	0	0	0	0	0	0	0	0	0	0	0	0	0	0	0	0	0	0	0	0	0	0	0	0	0	0	1	0	0	0	0	0
ENSMUSG00000097580	Gm5432	0	0	0	0	0	0	0	0	0	0	0	0	0	0	0	0	0	0	0	0	0	0	0	0	0	0	0	0	0	0	0	0	0	0	0	0	0	0	0	0	0	0	1	0	0	0	0	0
ENSMUSG00000106847	Peg13	0	0	1.90983	0	0	0	0	0	0	0	0	0	0	78.9642	0	9.44733	62.3552	0.336152	0	0	0	85.3191	0	29.7687	0	0.410014	0	0	73.1931	0	0	0	0	0	0	8.21685	44.0914	0	0	0.212803	84.5119	0	1	0	17.1344	31.0743	1.17923	4.84502
ENSMUSG00000106845	Gm43156	0	0	0	0	0	0	0	0	0	0	0	0	0	0	0	0	0	0	0	0	0	0	0	0	0	0	0	0	0	0	0	0	0	0	0	0	0	0	0	3.31018	0	0	1	0	0	0	0	0
ENSMUSG00000097584	1700125G22Rik	0	0	0	0	0	0	0	0	0	0	0	0	0	0	0	0	0	0	0	0	0	0	0	0	0	0	0	0	0	0	0	0	0	0	0	0	0	0	0	0	0	0	1	0	0	0	0	0
ENSMUSG00000062175	Tgif2	0	0	0	0	0	0	0	0	0	0	0	0	0	0	0	0	0	0	0	0	0	0	0	0	0	0	0	0	191.288	0	0	0	0	0	0	0	0	0	7.10486	0	35.9909	0	1	0	0	0	0	0
ENSMUSG00000025979	Mob4	0	0.441789	0.891429	0	0.104822	25.9882	0.36374	0.200857	0	34.377	5.19576	27.3149	80.3229	35.3085	1.79188	4.05484	0	1.88228	208.78	0	15.889	44.7541	13.5194	4.27547	17.5666	1.43558	0	0.43154	0	0	0	0	0	0	0	0.639304	0	0	0	31.596	0	0	1	0	30.9891	5.80037	41.8194	33.166
ENSMUSG00000025978	Rftn2	0	0	0	0	0	0	0	0	0	0	0	0	0	0	16.5655	0	0	0	0	0	0	0	0	0	0	0	0	0	0	0	0	0	0	0	0	0	0	0	0	0	0	0	1	0	0	0	0	0
ENSMUSG00000025977	Boll	0	0	0	0	0	0	0	0	0	0	0	0	0	0	0	0	0	0	0	0.508972	0	0	0	0	0	0	0	0	0	0	0	0	0	0	0	0	0	0	0	0	0	0	1	0	0	0	0	0
ENSMUSG00000091987	Gm10352	0	0	0	0	0	0	0	0	0	0	0	0	0	0	0	0	0	0	0	0	0	0	0	0	0	0	0	0	0	0	0	0	0	0	0	0	0	0	0	0	0	0	1	0	0	0	0	0
ENSMUSG00000091980	Gm3719	0	0	0	0	0	0	0	0	0	0	0	0	0	0	0	0	0	0	0	0	0	0	0	0	0	0	0	0	0	0	0	0	0	0	0	0	0	0	0	0	0	0	1	0	0	0	0	0
ENSMUSG00000025971	9430016H08Rik	0	0	0	0	0	0	0	2.05411	0	0.877665	0	0	0	0	0	0	0	0	0	0	0	0	9.41674	0	0	0	23.4322	14.0169	0	0	52.8365	0	0	0	0	1.53831	0	4.71519	3.3397	0	0	4.55466	5.55466	0	0	0	0	0
ENSMUSG00000030208	Emp1	0	0	0	0	0	0	0	0	0	0	0	0	0	0	0	0	0	0	0	0.325988	0	0	0	0	0	0	0	0	0	0	0	0	0	0	0	16.2341	0	0	0	0	0	0	1	0	0	0	0	5.98188
ENSMUSG00000056445	Hoxaas2	0	0	0	0	0	0	0	0	0	0	0	0	0	0	0	0	0	0	0	0	0	0	0	0	0	0	0	0	0	0	0	0	0	0	0	0	0	0	0	0	0	0	1	0	0	0	0	0
ENSMUSG00000021087	Rtn1	280.626	377.043	480.049	0	810.951	126.846	2.01453	278.13	0	363.135	67.1519	124.109	389.184	287.63	36.3941	82.4422	76.1256	24.0362	174.037	67.9082	530.23	119.74	558.327	468.676	122.779	270.352	135.336	45.6752	725.372	306.256	344.337	69.6498	302.71	173.139	716.526	565.329	563.284	499.241	218.179	287.268	145.657	326.04	327.04	983.753	494.621	481.987	405.349	713.925
ENSMUSG00000021086	Ccdc175	234.019	0	0	0	0	0	0	0	0	0	0	0	0	0	0	0	0	0	0	0	0	0	0	0	0	1.84175	0	0	0	0	0	0	0	0	0	0	0	0	0	0	0	0	1	9.50539	0	0	0	0
ENSMUSG00000021081	Serpina1f	0	0	0	0	0	0	0	0	0	0	0	0	0	0	0	0	0	0	0	0	0	0	0	0	0	0	0	0	0	0	0	0	0	0	0	0	0	0	0	0	0	0	1	0	0	0	0	0
ENSMUSG00000022191	Drosha	0	3.92731	0	8.49145	0	0.976688	0	0	0	0	0	1.02178	0	0	2.1971	5.46898	0	7.88538	0	0	0	29.2973	0	0	0	0	0	9.17072	0	0	0	0	0	201.165	0	14.8923	0	0	6.80723	15.2284	0	0	1	0.178092	0	0	8.77122	0
ENSMUSG00000090585	4933406F09Rik	0	0	0	0	0	0	0	0	0	0	0	0	0	0	0	0	0	0	0	0	0	0	0	0	0	0	0	0	0	0	0	0	0	0	0	0	0	0	0	0	0	0	1	0	0	0	0	0
ENSMUSG00000022194	Pabpn1	0	0	0	42.0223	0	6.73967	0	0.316168	0	10.6216	46.3481	6.41303	0	0	0	0	0	0.246979	0	0	23.385	38.2088	2.8002	52.9976	0	0	0	6.79224	0	0.263347	0	0	0	0	0	0	9.60864	0	0	5.31761	20.6989	25.9398	26.9398	0	3.1469	13.6955	0	0
ENSMUSG00000022195	6030458C11Rik	0	0	0	0	0	0	0	0	0	0	0	0	0	0	0	2.06576	0	0	0	0	0	42.5096	0	0	0	0	0	0	0	0	0	0	0	0	0	0	88.2612	0	0	0	0	0	1	0	0	0	0	0
ENSMUSG00000022197	Pdzd2	12.8882	0	0	0	0	0	0	10.7017	0	0.0756024	0.359221	0	0	0	0.742955	0.252188	0	0	0	0.0851587	7.80668	0.314526	3.39285	0.443243	12.9021	0	1.43108	14.611	0	0	0.345715	0	0	0	0	0.530139	3.18177	0	0	1.40068	6.36087	0	1	0	0	0	0	0.312637
ENSMUSG00000022199	Slc22a17	0	35.5798	11.8011	190.263	185.503	111.166	1.60512	171.068	499.433	119.508	206.363	102.966	2.69904	173.578	23.7218	3.35497	42.8114	8.99791	0	278.377	99.914	92.0516	116.179	89.6169	0	305.352	101.538	109.17	0	41.3222	73.594	0	0	0	0	208.747	56.9522	20.751	50.7479	1.31528	154.729	155.267	156.267	130.13	35.292	307.209	320.519	43.2422
ENSMUSG00000079177	Fam228a	0	0	0	0	0	0	0	0	0	0	0	0	0	4.44615	0	0	0	0	0	0	0	0	0	0	0	0	0	0	0	0	0	0	0	0	0	0	0	0	0	0.356431	0	0	1	0	0	0	0	0
ENSMUSG00000090588	Gm9573	0	0	0	0	0	0	0	0	0	0	0	0	0	0	0	0	0	0	0	0	0	0	0	0	0	0	0	0	0	0	0	0	0	0	0	0	0	0	0	0	0	0	1	0	0	0	0	0
ENSMUSG00000090589	Gm17180	0	0	0	0	43.9129	113.54	0	0	0	0	0	105.583	99.627	0	0	0	0	7.29943	0	0	0	0	0	0	0	0	45.8974	0	0	0	0	0	0	0	0	29.7548	0	0	0	182.663	0	0	1	0	0	0	0	140.334
ENSMUSG00000105577	Gm43208	0	0	0	0	0	0	0	0	0	0	0	0	0	0	0	0	0	0	0	0	0	0	0	0	0	0	0	0	0	0	0	0	0	0	0	0	0	0	0	0	0	0	1	0	0	0	0	0
ENSMUSG00000105574	Gm43648	0	0	0	0	0	119.658	1.48175	0	0	0	0	137.297	0	0	0	0	0	0	0	0	0	0	0	0	0	0	0	0	0	0	0	0	0	0	0	0	0	0	0	0	0	0	1	0	0	0	0	0
ENSMUSG00000105575	Gm43475	0	0	0	0	0	0	0	0	0	0	0	0	0	0	0	0	0	0	0	0	0	0	0	0	0	0	0	0	0	0	0	0	0	0	0	0	0	0	0	0	0	0	1	0	0	0	0	0
ENSMUSG00000105572	Gm43300	0	0	0	0	0	0	0	0	18.8305	0	0	0	0	0	0	0	0	0	0	0	0	0	0	0	0	0	0	0	0	0	0	0	0	0	0	0	0	0	3.93029	0	0	0	1	0	0	0	0	0
ENSMUSG00000105570	Gm42682	0	0	0	0	0	0	0	0	0	0	0	0	0	0	0	0	0	0	0	0	0	0	0	0	0	0	0	0	0	0	0	0	0	0	0	0	0	0	0	0	0	0	1	0	0	0	0	0
ENSMUSG00000105571	Gm43662	0	87.6345	0	0	0	0	0	0	0	0	0	0	0	0	0	0	0	0	0	0	0	0	0	0	0	0	0	23.7222	0	0	0	0	0	0	0	0	0	0	0	0	0	0	1	0	0	0	0	0
ENSMUSG00000028520	4921539E11Rik	0	0	0	0	0	0	0	0	0	0	0	0	0	0	0	0	0	0	0	0	0	0	0	0	0	0	0	0	0	0	0	0	0	0	0	0	0	0	0	0	0	0	1	0	0	0	0	0
ENSMUSG00000105578	Gm43663	0	0	0	0	0	0	0	0	0	0	0	0	0	0	0	0	0	0	0	0	0	0	0	14.3768	0	0	0	0	0	0	0	0	0	0	0	0	0	0	0	0	0	0	1	0	0	0	0	0
ENSMUSG00000105579	Gm43251	0	6.5962	0	0	0	0	0	0	0	0	0	0	0	0	0	0	0	0	0	0	0	0	0	0	0	0	0	0	0	0	0	0	0	0	0	0	0	0	0	0	0	0	1	0	0	0	0	0
ENSMUSG00000103938	Gm36960	0	0	0	0	0	0	0	0	0	0	0	0	0	0	0	0	0	0	0	0	0	0	0	0	0	0	0	0	0	0	0	0	0	0	0	0	0	0	0	0	0	0	1	0	0	0	0	0
ENSMUSG00000103939	Ighv3-4	0	0	0	0	0	0	0	0	0	0	0	0	0	0	0	0	0	0	0	0	0	0	0	0	0	0	0	0	0	0	0	0	0	0	0	0	0	0	0	0	0	0	1	0	0	0	0	0
ENSMUSG00000103930	Gm36961	0	0	0	0	0	0	0	7.70499	0	6.99179	0	0	0	0	0	3.88667	0	0	0	0	0	0	0	0	9.62532	0	0	0	0	0	0	0	0	0	0	0	0	0	0	0	0	0	1	0	0	0	0	0
ENSMUSG00000030207	Fam234b	69.8896	0	0	0	0	0	0	0	0	78.3636	13.9763	0	10.0759	0	0	0.05112	0	0	0	0	12.6611	0	0	0	0	91.8069	0	18.2802	0	0	0	0	0	0	0	5.15823	24.3354	10.2779	0	79.0734	0	66.0393	67.0393	0	26.2165	0	3.88536	45.6187
ENSMUSG00000103932	Gm36963	0	0	0	0	0	0	0	0	0	0	0	0	0	0	0	13.0259	0	0	0	0	0	0	0	0	0	0	0	0	0	0	0	0	0	0	0	0	0	81.9385	0	0	0	0	1	0	0	0	0	0
ENSMUSG00000103934	Ighv5-3	0	0	0	0	0	0	0	0	0	0	0	0	0	0	0	0	0	0	0	0	0	0	0	0	0	0	0	0	0	0	0	0	0	0	0	0	0	0	0	0	0	0	1	0	0	0	0	0
ENSMUSG00000103935	AY702102	0	0	0	0	0	0	0	0	0	0	0	0	0	0	0	0	0	0	0	0	0	0	0	0	0	0	0	0	0	0	0	0	0	0	0	0	0	0	0	0	0	0	1	0	0	0	0	0
ENSMUSG00000069622	Gm10273	29.5461	38.7255	0	189.794	87.6482	0	0	0	0	13.1166	31.1407	0	45.8194	0	16.1095	42.3777	0	0	232.265	0	0	0	41.5811	0	1.12837	0.860717	0	15.5168	0	0	72.4684	0	0	0	0	34.4801	42.3349	84.5582	10.6966	20.5446	0	48.0497	49.0497	0	80.887	26.0733	29.6817	13.5521
ENSMUSG00000059142	Zfp945	0	0	0	0	0	0	0	0	0	0	0	0	0	0	14.8989	0	16.8049	0	0	0	0	0	0	0	0	0	0	0	0	0	0	0	0	0	0	0	0	0	0	0	0	0	1	0	0	0	0	0
ENSMUSG00000029678	Hyal5	0	0	0	0	0	0	0	0	0	0	0	0	0	0	0	0	0	0	0	0	0	0	0	0	0	0	0	0	0	0	0	0	0	0	0	0	0	0	0	0	0	0	1	0	0	0	0	0
ENSMUSG00000029679	Hyal6	0	0	0	0	0	0	0	0	0	0	0	0	0	0	0	0	0	0	0	0	0	0	0	0	0	0	0	0	0	0	0	0	0	0	0	0	0	0	0	0	0	0	1	0	0	0	0	0
ENSMUSG00000029670	Ing3	0	0	0.319149	0	0	0	0	0	0	0	0	0	0	0	19.2459	0	0	0	0	0	0	0	0.381968	0	0	0	0	0	0	0	0	0	0	0	0	0	0	10.9442	0	18.7821	0	0	1	0	0	0	0	0
ENSMUSG00000029671	Wnt16	0	0	0	0	0	0	0	0	0	0	0	0	0	0	0	0	0	0	0	0	0	0	0	0	0	0	0	0	0	0	0	0	0	0	0	0	0	0	0	0	0	0	1	0	0	0	0	0
ENSMUSG00000029672	Fam3c	0	61.2104	0	0	0	0	0	0	1.25126	0	0	0	0	0	0	0.640814	20.4433	10.9071	0	0	45.7018	0	0	11.2619	0.264476	11.0922	0	29.0963	0	0.352537	0	0	0	0	0	29.6349	0	0	71.0285	0	0	20.6473	21.6473	0	4.21268	85.5717	1.15984	0
ENSMUSG00000029673	Auts2	0.189299	0	0	0	0	0	0	0.0925625	1.34087	0	0	0	0	0.428205	0	0	0	0.253009	36.3616	0	0.0183054	1.48569	13.2805	0	0	0	9.60028	1.32569	13.7768	0	0	17.3824	0	0	0	0	3.08098	0	0	0	1.00998	0	1	0	0.230325	4.0103	1.77503	0.173743
ENSMUSG00000029674	Limk1	0	0	0	0	0	0	0	35.1362	0	0	0	0	0.186184	0	0	0	0	0	0	0	0	0	0	0	0	0	0	0.394196	0	0	0	20.6697	0	0	0	0	0	0	0	0	0	0	1	0	0	0	0	0
ENSMUSG00000029675	Eln	0	0	0	0	0	0	0	0	0	0	0	0	0	0	0	0	0	0	0	0	0	0	0	0	0	0	0	0	0	0	0	0	0	0	0	0	0	0	0	0	0	0	1	0	0	0	0	0
ENSMUSG00000029676	Pot1a	0	2.99278	0	0	0	0	0	0	0	0	0.869473	0	0	0	0	0	0	0	0	0	0	0	0	0	0	0	0	0	0	0	0	0	0	0	0	0	0	0	0	19.9426	0	0	1	2.04106	0	0	0	0
ENSMUSG00000038148	Cldn16	0	0	0	0	0	0	0	0	0	0	0	0	0	0	0	0	0	0	0	0	0	0	0	0	0	0	0	0	0	0	0	0	0	0	0	0	0	0	0	0	0	0	1	0	0	0	0	0
ENSMUSG00000038145	Snrk	0	0	0	0	0	0	0	0	0	7.52528	0	0	5.2821	0	0	0.243192	25.6039	0	0	0	7.39493	51.318	0	0.512929	0	0	0	4.41684	0	0	0	0	0	0	0	0	0	0	16.7439	1.43018	0	0	1	0	6.71458	19.4846	0	0
ENSMUSG00000038146	Notch3	0	0	0	0	0	0	0	0	0	0	0	0	0	0	0	0	0	0	0	0	0	0	0	0	0	0	3.30939	0	0	0	0	0	0	0	0	0	0	0	0	0	0	0	1	0	0	0	0	0
ENSMUSG00000038147	Cd84	0	0	0	0	0	0	0	0	0	0	0	0	0	0	0	24.2431	0	0	0	0	0	0	0	0	0	0	0	8.2402	0	0	0	0	0	0	0	17.0338	0	0	0	0	0	0	1	0	0	0	0	0
ENSMUSG00000038141	Tmem181a	12.902	1.77666	0	0	87.691	23.7975	477.252	61.161	120.903	102.68	155.231	22.768	9.36991	33.4531	0	8.15352	0	2.52337	4.81424	0.471998	4.19906	0	4.90537	0	0	0	34.5598	8.9245	0	4.99578	47.2674	0	0	0	0	13.2213	14.5624	21.6147	0	20.3216	0	25.588	26.588	0	9.18853	0	7.58721	17.3223
ENSMUSG00000038143	Stox2	0	0	19.1496	0	0	0	0	1.40695	0	0	0	0	0	0	0	0	0	0	0	0	0	10.6267	0	0	0	0	0	0	0	0	107.99	0	0	0	0	7.16437	0	0	0	7.88761	0	0	1	8.68287	0	0	5.13925	0
ENSMUSG00000072847	A530017D24Rik	0	0	0	0	0	0	0	0	0	0	0	0	0	0	0	0	0	0	0	0	0	0	0	0	0	0	0	0	0	0	0	0	0	0	0	0	0	0	0	0	0	14.2912	15.2912	0	11.1564	16.1844	0	0
ENSMUSG00000072845	Tmprss11a	0	0	0	0	0	0	0	0	0	0	0	0	0	0	0	0	0	0	0	0	0	0	0	0	0	0	0	0	0	0	0	0	0	0	0	0	0	0	0	0	0	0	1	0	0	0	0	0
ENSMUSG00000072844	G530011O06Rik	0	0	0	0	0	0	0	0	0	0	0	0	0	0	15.2431	2.80261	0	0	0	0	0	0	0	0	0	0	0	0	0	0	0	0	0	0	0	0	0	0	0	0	0	0	1	0	0	0	0	0
ENSMUSG00000072849	Serpina1e	0	0	0	0	0	0	0	0	0	0	0	0	0	0	0	0	0	0	0	0	0	0	0	0	0	0	0	0	0	0	0	0	0	0	0	0	0	0	0	0	0	0	1	0	0	0	0	0
ENSMUSG00000028109	Hormad1	0	0	0	0	0	0	0	0	0	0	0	0	0	0	0	0	0	0	0	0	0	0	0	0	0	0	0	0	0	0	0	0	0	0	0	0	0	0	0	0	0	0	1	0	0	0	0	0
ENSMUSG00000028108	Ecm1	0	0	0	0	0	0	0	0	0	0	0	0	55.8694	0	0	0	0	0	0	0	0	0	0	0	0	0	0	0	0	0	0	0	0	0	0	0	0	0	0	0	0	0	1	11.3306	0	0	0	0
ENSMUSG00000025359	Pmel	0	0	0	0	0	0	0	0	0	0	0	0	0	0	0	0	0	0	0	0	0	0	0	0	0	0	0	1.36729	0	0	0	0	0	0	0	0	0	0	0	0	0	0	1	2.07088	0	0	0	0
ENSMUSG00000025358	Cdk2	0	0	0	0	0	0	0	0	0	0	0	0	0	0	0	0	0	0	0	0	0	0	0	0	0	0	0	0	0	0	0	0	0	0	0	0	0	0	0	0	0	0	1	0	0	0	0	0
ENSMUSG00000028101	Pias3	0	0	0	0	0	0.107213	0	0	0	0	0	0	0	0	0	0	0	0	0	0	0	0	0	0	0	0	0	0	0	0	0	0	0	0	0	0	0	0	0	0	11.7972	0	1	0	0	0	0	30.0252
ENSMUSG00000028100	Nudt17	0	0	0	0	0	0	0	0	0	0	0	0	0	0	0	0	0	0	0	0	0	0	0	0	0	0	0	0	0	0	0	0	0	0	0	0	0	0	0	0	0	0	1	0	0	0	1.36131	0
ENSMUSG00000025351	Cd63	182.853	150.74	1680.58	0	0	0	0	0	253.034	0	68.0203	0	114.095	0	334.299	484.224	142.897	97.0258	212.529	0	0	81.9269	0	0	1.23234	0	0	91.7959	83.8189	1.64267	0	74.0582	0	0	0	69.0427	0	123.133	299.812	100.483	86.075	30.6112	31.6112	0	147.228	28.4758	37.8211	0
ENSMUSG00000025350	Rdh5	0	0	0	0	0	0	0	0.216211	0.255572	0	0	0	0	0	0	0.436307	0	0.337653	10.5176	0.88441	0	4.89743	0	0	0	0	0	0	0	1.79943	0	0	0	0	0	0	0	0	0	0	0	0	1	0	0	0	0	0
ENSMUSG00000025357	Dgka	0	0	0	0	0	0	0	0	0	0	0	0	0	0	0	8.77073	0	0	0	0	0	0	0	0	0	0	0	60.1495	0	0	0	0	0	0	0	0	0	0	0	0	0	0	1	64.4144	0	0	0	0
ENSMUSG00000028104	Polr3gl	0	35.3609	0	0	0	0	0	10.7179	0	37.187	0	0	3.88486	0	0	0	46.223	54.4024	0	0	28.4625	2.89125	0	0	0	46.6915	7.83028	18.0909	0	0	0	0	156.227	0	0	0	19.7203	0	0	0	0	8.48787	9.48787	0	0	0	0	0
ENSMUSG00000028107	Tars2	0	0.860871	0	0	0	13.9699	0	43.543	0	18.2127	0	7.84857	0	0	3.49167	11.8519	0	0	0	0	13.623	6.28208	0	0	33.1299	0	44.437	0	0	41.7076	0	0	0	0	0	0.622875	0	0	0	0	25.6212	0	1	13.8703	0	0	0	0
ENSMUSG00000028106	Rprd2	0	5.59293	0.227981	0	0	31.857	0	0	0	0.0699497	0	37.7939	0	0	0	0	0	0	0	0	0	0	0.818863	0	0	0	0	1.65533	6.54974	0	0	0	0	0	0	0	10.0806	3.00695	8.82339	6.93712	0	0	1	0	5.3685	0	13.0878	0
ENSMUSG00000062825	Actg1	28.2623	153.469	313.9	102.926	69.6792	8.0909	0.591128	72.7931	98.0446	25.1923	159.035	13.8438	61.2923	59.3949	46.5957	237.228	216.796	122.102	263.267	512.933	108.452	46.2279	45.6769	3.4736	64.0293	212.932	98.828	78.3064	27.7738	60.8724	104.346	110.34	66.6142	76.2018	126.173	110.122	64.5289	85.343	91.5135	89.6166	17.8085	74.1911	75.1911	75.3092	204.696	216.845	85.8479	177.624
ENSMUSG00000062826	Ces2f	0	0	0	0	0	0	0	0	0	0	0	0	0	0	0	0	0	0	0	0	0	0	0	0	0	0	0	0	0	0	0	0	0	0	0	0	0	0	0	0	0	0	1	0	0	0	0	0
ENSMUSG00000062822	4833420G17Rik	0	0	0	0	0	0.391658	0	82.5489	0	0	0	0	0	153.478	0	0	0	0	0	0	0	0	0	0	0	0	0	27.1522	0	0	0	0	0	0	0	7.54274	84.8237	0	79.5382	0	0	0	1	0	0	79.8536	0	0
ENSMUSG00000106671	Gm42900	0	0	0	0	0	0	0	0	0	0	0	0	0	0	0	0	0	0	0	0	0	0	0	0	0	0	0	0	0	0	0	0	0	0	0	0	0	0	0	0	0	0	1	0	0	0	0	0
ENSMUSG00000106673	Gm43374	0	0	0	0	0	0	0	0	0	0	0	0	0	0	0	0	0	0	0	0	0	0	0	0	0	0	0	0	0	0	0	0	0	0	0	0	0	0	0	0	222.672	0	1	0	0	0	0	0
ENSMUSG00000049957	Ccdc137	0	0	0	0	0	26.332	0	0	2.24331	39.3029	26.7682	30.0514	11.2026	0	0	0.17406	4.16604	97.5056	1.19978	0	1.2278	1.95363	61.0948	0	0	16.7638	112.612	36.0612	0	0	0	0	140.777	40.2596	66.6606	28.5416	76.3711	9.42136	0	2.38872	26.3445	37.4763	38.4763	2.4945	0	0	13.2285	0
ENSMUSG00000103827	Gm32950	0	0	0	0	0	0	0	0	0	0	0	0	0	0	0	0	0	0	0	0	0	0	0	0	0	0	0	0	0	0	0	0	0	0	0	0	0	0	0	0	0	0	1	0	0	0	0	0
ENSMUSG00000052212	Cd177	0	0	0	0	0	0	0	0	0	0	0	0	0	0	0	0	0	0	0	0	0	0	0	0	0	0	0	0	0	0	0	0	0	0	0	0	0	0	0	0	0	0	1	0	0	0	0	0
ENSMUSG00000052214	Opa3	0.252703	70.9243	0	0	0	0	0	7.41274	0	44.5888	0	0	0	50.2933	0	13.0937	8.95326	0	0	0	0	0	0	0	0.694582	0	0	0	0	0	0	0	0	0	71.6304	0	69.4065	1.44662	41.7092	0	4.04408	0	1	433.441	3.68898	0	3.04609	0
ENSMUSG00000106676	Gm42895	0	0	0	0	0	0	0	0	0	0	0	0	0	0	0	0	0	0	0	0	0	0	0	0	0	0	0	0	0	0	0	0	0	0	0	0	0	0	0	0	0	0	1	0	0	0	0	0
ENSMUSG00000052217	Hbb-bh1	0	0	0	0	0	0	0	0	0	0	0	0	0	0	0	0	0	0	0	0	0	0	0	0	0	0	0	0	0	0	0	0	0	0	0	0	0	0	0	0	0	0	1	0	0	0	0	0
ENSMUSG00000085811	Cep112it	0	0	0	0	0	0	0	0	0	0	0	0	0	0	0	0	0	0	0	0	0	0	0	0	0	0	0	0	0	0	0	0	0	0	0	0	0	0	0	0	0	0	1	0	0	0	0	0
ENSMUSG00000087644	Gm14703	0	94.6065	302.466	0	188.335	0	58.6658	0	623.561	502.111	4.81889	0	145.141	198.112	0	0.28189	0	0	326.239	340.591	316.827	137.12	0	0	150.747	0	58.0497	4.79999	0	286.464	37.1039	0	0	0	0	256.004	231.522	152.583	152.193	340.426	0	224.193	225.193	509.839	5.55982	145.198	30.6068	306.059
ENSMUSG00000087647	Gm15407	0	0	0	0	0	0	0	0	0	0	0	0	0	0	0	0	0	0	0	0	0	0	0	0	0	0	0	0	0	0	0	0	0	0	0	0	0	0	0	0	0	0	1	0	0	0	0	0
ENSMUSG00000087646	Gm1667	0	0	0	0	0	0	0	0	0	0	0	0	0	0	0	0	0	0	0	0	0	0	0	0	0	0	0	0	0	0	0	0	0	0	0	0	0	0	0	0	0	0	1	0	0	0	0	0
ENSMUSG00000087641	Gm12811	0	0	0	0	0	0	0	0	0	0	0	0	0	0	0	0	0	0	0	0	0	0	0	0	0	0	0	0	0	0	0	0	0	0	0	0	0	0	0	0	0	0	1	0	0	0	0	0
ENSMUSG00000087640	Gm14798	0	0	0	0	0	0	0	0	0	0	0	0	0	0	0	0	0	0	0	0	0	0	0	0	0	113.264	0	0	0	0	0	0	0	0	0	0	0	0	0	0	0	49.2961	50.2961	0	0	0	0	0
ENSMUSG00000087643	Gm11314	0	0	0	0	0	0	0	0	0	0	0	0	0	0	0	0	0	0	0	0	0	0	0	0	0	0	0	0	0	0	0	0	0	0	0	0	0	0	0	0	0	0	1	0	0	0	0	0
ENSMUSG00000087642	Ighe	0	0	0	0	0	0	0	0	0	0	0	0	0	0	0	0	0	0	0	0	0	0	0	0	0	0	0	0	0	0	0	0	0	0	0	0	0	0	0	0	0	0	1	0	0	0	0	0
ENSMUSG00000103066	Gm36967	0	0	0	0	0	0	0	0	0	0	0	0	0	0	0	0	0	0	0	0	0	0	0	0	0	0	0	0	0	0	0	0	0	0	0	0	0	0	0	0	0	0	1	0	0	0	0	0
ENSMUSG00000103067	Gm30414	0	0	0	0	0	0	0	0	0	0	0	0	0	0	0	0	0	0	0	0	0	0	0	0	0	0	0	0	0	0	0	0	0	0	0	0	0	0	0	0	0	0	1	0	0	0	0	0
ENSMUSG00000103065	Gm20236	0	0	0	0	0	0	0	0	0	0	0	0	0	0	0	0	0	0	0	0	0	0	0	0	0	0	0	0	0	0	0	0	0	0	0	0	0	0	0	0	0	0	1	0	0	0	0	0
ENSMUSG00000103062	Gm37200	0	0	0	0	0	0	0	0	0	0	0	0	0	0	0	0	0	0	0	0	0	0	0	0	0	0	0	0	0	0	0	0	0	0	0	0	0	0	0	0	0	0	1	0	0	0	0	0
ENSMUSG00000103063	Gm33163	0	0	0	0	0	0	0	0	0	0	0	0	0	0	0	0	0	0	0	0	0	0	0	0	0	0	0	0	0	0	0	0	0	0	0	0	0	0	0	0	0	0	1	0	0	0	0	0
ENSMUSG00000103060	Gm36969	0	0	0	0	0	0	0	0	0	0	0	0	0	0	0	0	0	0	0	0	0	0	0	0	0	0	0	0	0	0	0	0	0	0	0	0	0	0	0	0	0	0	1	0	0	0	0	0
ENSMUSG00000060807	Serpina6	0	0	0	0	0	0	0	0	0	0	0	0	0	0	0	0	0	0	0	0	0	0	0	0	0	0	0	0	0	0	0	0	0	0	0	0	0	0	0	0	0	0	1	0	0	0	0	0
ENSMUSG00000060084	Olfr748	0	0	0	0	0	0	0	0	0	0	0	0	0	0	0	0	0	0	0	0	0	0	0	0	0	0	0	0	0	0	0	0	0	0	0	0	0	0	0	0	0	0	1	0	0	0	0	0
ENSMUSG00000060081	Hist1h2aa	0	0	0	0	0	0	0	0	0	0	0	0	0	0	0	0	0	0	0	0	0	0	0	0	0	0	0	0	0	0	0	0	0	0	0	0	0	0	0	0	0	0	1	0	0	0	0	0
ENSMUSG00000071302	2610044O15Rik8	0.301573	0	0	0	0	52.4046	0.800987	107.703	0	0	0	47.1003	0.448834	0	0	0	0	0	0	0	0	0	73.645	0	0	0	0	0.633527	0	0	0	0	0	0	0	0	0	0	0	0	0	0	1	0	2.20119	0	1.21206	0
ENSMUSG00000068706	Gm10250	174.79	420.992	295.017	922.804	412.587	88.263	438.461	363.219	124.221	140.643	153.537	95.2091	7.22996	334.948	222.372	177.02	558.996	675.733	1522.63	670.302	57.7466	941.352	0	312.656	260.266	1162.28	134.035	492.144	0	148.225	59.1357	0	726.69	0	1376.41	237.994	292.708	291.81	351.518	153.248	0	157.922	158.922	169.976	673.441	308.554	224.369	66.8169
ENSMUSG00000105231	Iglj3	0	0	0	0	0	0	0	0	0	0	0	0	0	0	0	0	0	0	0	0	0	0	0	0	0	0	0	0	0	0	0	0	0	0	0	0	0	0	0	0	0	0	1	0	0	0	0	0
ENSMUSG00000019880	Rspo3	0	10.7418	0	0	97.0776	15.5784	0	0	0	0	25.6337	16.4442	0	0	0	0	0	0	2.95434	0	0	0	42.1239	126.549	6.36671	0	0	15.8134	0	29.6971	0	0	0	0	0	27.0306	0	33.1413	50.3052	0	0	0	1	0	0	0	0	0
ENSMUSG00000019883	Echdc1	0	0	0	0	0	0	0	13.6168	0	0	0	0	0	0	66.62	0	0	18.8661	0	0	0	0	0	0	0	0	0	0	0	0	0	0	0	0	0	2.79614	0	1.71444	0	0	0	0	1	0	4.37194	0	37.304	0
ENSMUSG00000019888	Mgat4c	0	0	0	0	0	0	0	0	0	0	0	0	0	0	0	0	0	0	0	0	0	0	3.58302	0	0	0	0	0	0	0	0	0	0	0	0	0	0	0	0	5.86099	0	0	1	0	0	0	0	0
ENSMUSG00000019889	Ptprk	0	0	0	0	0	0	0	0	0	0	0	0	0	0	0	0	0	0	0	0	0	91.991	133.52	0	0	0	0.134667	5.893	0	0	0	0	0	0	0	0	0	12.8445	0	18.5627	0	0	1	0	0	0	0	2.47041
ENSMUSG00000053161	Daw1	0	0	0	0	0	0	0	0	0	0	0	0	0	0	0	0	0	0	0	0	0	0	0	0	0	0	0	0	0	0	0	0	0	0	0	0	0	0	0	0	0	0	1	0	0	0	0	0
ENSMUSG00000053164	Gpr21	0	0	0	0	0	0	0	0	0	0	0	0	0	0	0	0	0	0	0	0	0	0	0	0	0	0	0	0	0	0	0	0	0	0	0	0	0	0	0	0	0	0	1	0	0	0	0	0
ENSMUSG00000053166	Cdh22	0.325353	0	0	0	0	0	0	5.2492	0	0	0	0	85.2421	0	0	0	0	0	0	0	0	0	0	0	0	0	0	0	0	0	0	0	0	55.6983	0	0	0	0	8.47919	133.368	0	0	1	0	0	0	0	0
ENSMUSG00000053168	9030619P08Rik	0	0	0	0	0	0	0	0	0	0	0	0	0	0	0	0	0	0	0	0	0	0	0	0	0	0	0	0	0	0	0	0	0	0	0	0	0	0	0	0	0	0	1	0	0	0	0	0
ENSMUSG00000018287	Spag7	136.735	0	0	0	0	0	0	202.542	238.573	0	20.4259	0	0	46.2694	14.0887	40.0508	9.5374	83.8621	0	0	54.031	172.958	0	6.30394	0	8.2775	0.323044	0	0	109.782	0	0	0	0	0	40.2102	3.42822	95.52	0	0	0	65.66	66.66	0	113.967	79.8226	38.9378	133.348
ENSMUSG00000018286	Psmb6	0	120.912	275.93	187.06	175.9	0	0	92.6018	1.16081	133.99	11.2856	0	288.935	155.405	180.989	153.415	292.394	128.785	4.5491	0	85.4175	229.844	339.636	134.074	82.1717	157.161	0	53.8924	0	16.8895	151.235	417.849	0	0	0	99.9738	97.9267	28.0902	10.3364	92.9085	128.522	267.732	268.732	235.229	156.335	198.465	60.9547	76.1338
ENSMUSG00000024758	Rtn3	19.827	153.216	278.05	37.0418	265.709	117.043	0	199.516	0.554695	464.375	4.04531	119.795	69.1929	327.421	161.816	19.1757	26.4319	37.6078	3.26157	134.046	533.466	57.868	166.728	30.786	144.366	1.63915	55.5276	38.2931	26.6077	1.04136	238.01	140.936	638.173	73.0023	120.875	186.114	249.541	93.9621	175.342	171.398	0	62.408	63.408	524.706	68.48	158.062	197.04	259.357
ENSMUSG00000024759	Atl3	0	0	0	0	0	0	0	0	0	0	0	0	0	0	0	4.13656	0	14.9348	0	0	0.720404	0	0	0	0	0	0	0	0	0	13.8625	0	0	0	0	0	0	2.36865	0	0	0	0	1	0	0	0	0	0
ENSMUSG00000021508	Cxcl14	73.7578	0	0	0	0	0	0	0	0	0	0	0	0	0	59.7013	0	53.8724	0	0	0	0	0	0	0	0	0	0	0	0	0	111.128	0	0	0	0	0	0	0	4.40459	10.483	0	38.3341	39.3341	0	0	0	21.3897	0
ENSMUSG00000083413	Vmn1r-ps110	0	0	0	0	0	0	0	0	0	0	0	0	0	0	0	0	0	0	0	0	0	0	0	0	0	0	0	0	0	0	0	0	0	0	0	0	0	0	0	0	0	0	1	0	0	0	0	0
ENSMUSG00000060559	Gm10083	0	0	0	0	0	0	0	0	0	0	0	0	0	0	0	0	0	0	0	0	0	0	0	0	0	0	0	0	0	0	0	0	0	0	0	0	0	0	0	0	0	0	1	0	0	0	0	0
ENSMUSG00000024750	Zfand5	67.0376	64.6534	0.694363	0	109.991	0	0.424993	6.68855	0	55.8275	106.244	0	157.447	26.4174	16.7491	143.136	116.191	78.622	0.81633	0.239976	61.7273	61.1534	0.415518	0	32.2531	12.4125	12.0982	57.4749	0	79.3229	0	79.3289	47.8924	0	90.712	22.407	2.9887	70.515	59.7706	19.0388	130.586	32.2641	33.2641	0	42.0472	6.77714	12.8583	78.3838
ENSMUSG00000074871	Ctsm	0	0	0	0	0	0	0	0	0	0	0	0	0	0	0	0	0	0	0	0	0	0	0	0	0	0	0	0	0	0	0	0	0	0	0	0	0	0	0	0	0	0	1	0	0	0	0	0
ENSMUSG00000074872	Ctxn2	0	0	0	0	0	0	0	0	0	0	0	0	38.1431	0	0	0	0	0	0	0	0	0	0	0	0	0	0	0	0	0	0	0	0	0	0	50.3579	0	23.1531	0	0	0	0	1	0	0	0	81.2783	0
ENSMUSG00000021501	Caml	0	0	508.851	0	0	0	0	109.005	115.034	0	71.1529	0	0	0	38.7425	51.9445	0	0	0	0	26.1088	0	212.307	0	120.996	1.65555	232.759	0	0	0.723446	0	32.616	354.498	0	0	157.564	84.9704	10.1672	73.7361	7.73356	0	49.1118	50.1118	0	8.64491	25.0821	95.1763	0
ENSMUSG00000024754	Tmem2	0	0	0	0	0	0	0	0	0	0	0	0	0	0	0	9.92776	0	0	0	0	0	0	0	0	0	0	0	15.7244	0	0	0	0	62.2379	0	0	0	0	61.8851	0	0	3.32771	0	1	0	0	0	0	0
ENSMUSG00000074876	Spata5l1	0	0	0	0	0	0	0	0	0	0	6.15814	0	0	0	0	0	0	0	0	0	0	0	0	0	0	0	40.0312	0	0	0	0	0	0	0	0	0	0	0	0	12.365	0	0	1	0	0	0	0	0
ENSMUSG00000024757	Slc22a19	0	0	0	0	0	0	0	0	0	0	0	0	0	0	0	0	0	0	0	0	0	0	0	0	0	0	0	0	0	0	0	0	0	0	0	0	0	0	0	0	0	0	1	0	0	0	0	0
ENSMUSG00000086118	Gm14169	0	0	0	0	0	0	0	0	0	0	0	0	0	0	0	0	0	0	0	0	0	0	0	0	0	0	0	0	0	0	0	0	0	0	0	0	0	0	0	0	0	0	1	0	0	0	0	0
ENSMUSG00000036376	Abt1	0	0	0	0	0	0	0	14.3188	0	0	0	0	0	147.199	0	79.4926	19.2166	0	0	0	0	75.1042	0	0	0	0	0	31.9003	0	0	0	59.7449	974.037	185.705	0	55.6987	0	0	0	156.616	0	119.948	120.948	0	0	0	0	0
ENSMUSG00000086112	4930563I02Rik	0	0	0	0	0	0	0	0	0	0	0	0	0	0	0	0	0	0	0	0	0	0	0	0	0	0	0	0	0	0	0	0	0	0	0	0	0	0	0	0	0	0	1	0	0	0	0	0
ENSMUSG00000070382	Olfr391-ps	0	0	0	0	0	0	0	0	0	0	0	0	0	0	0	0	0	0	0	0	0	0	0	0	0	0	0	0	0	0	0	0	0	0	0	0	0	0	0	0	0	0	1	0	0	0	0	0
ENSMUSG00000086111	Gm15326	0	0	0	0	0	0	0	0	0	0	0	0	0	0	0	0	0	0	0	0	0	0	0	0	0	0	0	0	0	0	0	0	0	0	0	0	0	0	0	0	0	0	1	0	0	0	0	0
ENSMUSG00000086117	Gm12065	0	0	0	0	0	0	0	0	0	0	0	0	0	0	0	0	0	0	0	0	0	0	0	0	0	0	0	0	0	0	0	0	0	0	0	0	0	0	0	0	0	0	1	0	0	0	0	0
ENSMUSG00000086114	Gm14642	0	0	0	0	0	0	0	0	0	0	0	0	0	0	0	0	0	0	0	0	0	0	0	0	0	0	0	0	0	0	0	0	0	0	0	0	0	0	0	0	0	0	1	0	0	0	0	0
ENSMUSG00000036275	9530068E07Rik	126.321	73.0518	0	0	95.9755	0.866557	0	0.174873	0	0	0	0	0	0	0	85.4853	122.425	0	0	1.0728	0	0	0	0	236.958	0	0	59.5832	0	445.014	0	118.175	71.3445	0	67.5661	101.252	50.695	69.5756	0	0	0	0	1	1.01123	5.2195	0	20.1128	69.5353
ENSMUSG00000036270	Edc4	0	0	0	0	0	0	0	0	0	0	0	0	0	31.4571	0	0	0	2.24909	0	0	0	0	0	45.3385	0	0.228673	0.196374	0	0	0	76.0551	0	0	28.0135	0	20.6237	35.4966	0.936749	0	24.1004	13.0936	2.39474	3.39474	0	13.1393	0	0	0
ENSMUSG00000036273	Lrrk2	0.617316	5.56052	0	0	0	36.7363	0.546581	0	0	0	0	36.7357	0	20.9456	0	0	0	0	84.4732	0	24.6543	0	0	0	0	0	3.02573	3.02617	0	0	0	0	0	0	0	0	0	20.0241	1.1918	0	3.29362	26.6061	27.6061	0	0	0	0	0
ENSMUSG00000036278	Macrod1	0	0	0	0	0	0	0	0	0	0	0	0	0	0	42.7141	0	0	0	0	0	0	0	0	0	0	0	15.6714	0	135.795	0	0	0	0	0	0	0	0	18.6824	3.15133	0	0	0	1	0	0	46.0888	0	23.9556
ENSMUSG00000022972	1110004E09Rik	0	0	0	0	0	0	0	0	0	0	0	0	0	0	41.2099	0.777126	0	3.00599	0	0	0	0	0	0	0	0	0	6.06467	0	0	68.1848	0	0	0	0	31.854	0	0	0	0	0	23.0468	24.0468	0	34.4865	33.3494	54.8374	11.556
ENSMUSG00000022973	Synj1	0	0	51.9992	5.94586	0	7.98089	0	0	0	0	1.58976	6.23177	2.61939	0.568428	0	0.65124	29.6795	0	0	0	4.32611	72.8659	32.4346	51.9908	0	1.17118	2.21236	1.23205	0	0	6.12242	0	0	71.7227	0	0	1.45838	15.346	4.36746	0	0	17.3042	18.3042	0	34.2516	10.6488	0.33677	3.2283
ENSMUSG00000022971	Ifnar2	0	0	224.355	0	0	0	0	0	0	0	0	0	0	0	23.7347	10.49	0	0	0	0	0	0	0	0	0	0	0	0.238168	0	0	0	0	0	0	0	0	0	0	1.31331	0	0	2.21222	3.21222	0	0	0	0	0
ENSMUSG00000022974	Paxbp1	0	6.27556	0	0	4.84821	8.42054	0	8.62585	8.474	0.361496	98.4112	6.60684	0	31.9224	0	3.75055	0	40.6233	0	0	4.40902	0	11.2827	0	0	0	0.977311	11.7836	0	53.6924	23.1386	29.8998	0	0	0	2.53427	5.60776	18.6419	5.24013	0	28.956	4.414	5.414	59.5048	0	0	10.1791	21.9122
ENSMUSG00000076655	Ighv4-1	0	0	0	0	0	0	0	0	0	0	0	0	0	0	0	0	0	0	0	0	0	0	0	0	0	0	0	0	0	0	0	0	0	0	0	0	0	0	0	0	0	0	1	0	0	0	0	0
ENSMUSG00000022978	Mis18a	0	53.9583	0	0	0	0	0	0	0	0	0	0	0	0	0	0	0	0	0	0	0	0	0	0	0	0	0	0	0	0	0	0	0	0	0	0	0	0	39.1187	8.40123	0	0	1	0	0	0	0	0
ENSMUSG00000027229	4933406J08Rik	0	0	0	0	0	0	0	0	0	0	0	0	0	0	0	0	0	0	0	0	0	0	0	0	0	0	0	0	0	0	0	0	0	0	0	0	0	0	0	0	0	0	1	0	0	0	0	0
ENSMUSG00000027221	Chst1	164.998	42.1365	0	0	0	0.752334	1.37393	172.983	5.38303	68.1971	0	0	0	0	6.76837	0	0	0	0	0	0	34.3827	283.554	0	295.271	430.198	215.423	0	0	0	324.417	0	0	88.5562	0	0	92.2288	0	80.8865	82.566	82.7732	79.9105	80.9105	0	0	197.222	0	179.374
ENSMUSG00000070552	Mrgprx1	0	0	0	0	0	0	0	0	0	0	0	0	0	0	0	0	0	0	0	0	0	0	0	0	0	0	0	0	0	0	0	0	0	0	0	0	0	0	0	0	0	0	1	0	0	0	0	0
ENSMUSG00000070551	Mrgprb5	0	0	0	0	0	0	0	0	0	0	0	0	0	0	0	0	0	0	0	0	0	0	0	0	0	0	0	0	0	0	0	0	0	0	0	0	0	0	0	0	0	0	1	0	0	0	0	0
ENSMUSG00000027222	Pex16	59.2723	0	0	0	0	0	0	143.948	0	0	0	0	0	30.3547	0	0	0	21.7774	0	0	0	0	1.45222	4.36538	84.0299	0	0.335554	0	0	0	96.4762	0	0	0	0	0	0	6.39986	0	0	35.798	0	1	0	53.0675	0	2.24762	0
ENSMUSG00000027225	Duoxa2	0	0	0	0	0	0	0	0	0	0	0	0	0	0	0	0	0	0	0	0	0	0	0	0	0	0	0	0	0	0	0	0	0	0	0	0	0	9.9656	0	0	0	0	1	0	0	0	0	0
ENSMUSG00000027224	Duoxa1	0	0	0	0	0	0	0	0	0	0	0	0	0	0	0	0	0	0	0	0	0	0	0	0	0	0	0	0	0	0	0	0	0	0	0	0	0	4.87295	0	0	0	5.88406	6.88406	0	0	0	0	0
ENSMUSG00000027227	Sord	0	0	0	0	0	0	0	0	0	0	0	0	0	0	0	0	125.267	0	0	0	0	0	0	0	0	0	0	0	0	0	0	0	0	0	0	85.2915	0	0	0	0	0	0	1	0	21.5112	0	0	0
ENSMUSG00000098609	Anxa11os	0	0	0	0	0	0	0	0	0	0	0	0	0	0	0	0	0	0	0	0	0	0	0	0	0	0	0	0	0	0	0	0	0	0	0	0	0	0	0	0	0	0	1	0	0	0	0	0
ENSMUSG00000040929	Rfx3	0	19.5788	0	0	0	0	0	0	0	0	0	0	0	0	0	0.191841	4.58968	0	0	60.1468	0.451044	0	0	0	0	1.20753	0	0	0	0	0	0	0	0	0	0	0	0	0.500379	0	0	0.561872	1.56187	0	0	7.32021	2.08273	0
ENSMUSG00000040928	S100pbp	0.0896141	0	12.0558	0	0	0	0	0	0	9.96465	0	0	0	0	0	0	0	0	0	0	0	0	0	0	0	0	0	0	0	0	0	0	0	0	0	0	0	1.02555	0	0	0	0.582829	1.58283	0	0	0	0	0
ENSMUSG00000094383	AC123873.1	0	0	0	0	0	0	0	0	0	0	0	0	0	0	0	0	0	0	0	0	0	0	0	0	0	0	0	0	0	0	0	0	0	0	0	0	0	0	0	0	0	0	1	0	0	0	0	0
ENSMUSG00000029994	Anxa4	85.3182	0	0	0	0	0	0	0	0	0	0	0	0	0	0	3.25986	0	0	0	0	0	0	0	0	0	0	0	0	0	0	0	0	0	0	0	22.2704	0	0	0	0	0	0	1	0	0	34.9782	0	0
ENSMUSG00000029993	Nfu1	19.99	0	0	0	70.9056	31.4939	0	0	0	0	0	35.2939	23.4778	46.7212	14.5323	0	0	22.3889	0	0	0	19.6857	0	0	0	0.620998	0	0.933129	0	0	52.2977	0	0	38.0276	0	32.1432	12.8244	0	0	23.5295	0	0	1	0	29.1858	32.9343	0	7.33624
ENSMUSG00000029992	Gfpt1	0	22.719	0	201.679	0	0	0	0	0	0	0.792051	0	27.0244	1.13272	0	2.2705	6.65137	0.573638	0	0	0	0	6.83035	6.35135	0	0	0	0	0	0	0	0	0	0	0	0	0	5.73241	0	0.272487	2.0036	0	1	0	0	2.65137	0	0
ENSMUSG00000029999	Tgfa	0	0	0	0	0	0	0	0	0	0	0	0	0	0	0	0	0	0	0	0	0	0	0	0	0	0	0	0	0	0	0	0	0	0	0	0	0	0	0	0	0	0	1	0	0	0	0	0
ENSMUSG00000029998	Pcyox1	0	7.7233	0	0	0	117.774	109.847	0	0.176692	0	0	104.973	0.303247	0	13.3298	21.9442	0	0	0	0	0	0	0	0	0	0	0	13.9097	0	0.248911	1.24054	0	0	0	0	49.4562	0	67.6353	0	29.8608	74.9923	2.31938	3.31938	0	5.94877	0	0	0
ENSMUSG00000006464	Bbs1	0	0	0	0	0	0	0	0	0	0	0	0	0	0	0	0	0	0	0	0	0	0	0	0	91.0364	0	0	0	0	0	79.6571	0	0	0	0	0	0	0	0	0	0	0	1	0	0	0	0	0
ENSMUSG00000006462	A530013C23Rik	0	0	0	0	0	0	0	0	0	0	0	0	0	0	0	0	0	0	0	0	0	0	0	0	0	0	0	0	0	0	0	0	0	0	0	0	0	0	0	0	0	0	1	0	0	0	0	0
ENSMUSG00000006463	Zdhhc24	0	0	0	0	0	0	0	0	0	0	0	0	0	0	2.1492	0	0	0	0	0	0	0	0	0	0	30.8792	0	0	0	0	0	0	0	0	0	0	0	0	0	0	0	0	1	0	8.39242	0	0	0
ENSMUSG00000022309	Angpt1	0	0	0	0	0	0	0	0	0	0	0	0	0	0	0	0	0	0	0	0	0	0	0	0	0	0	0	0	0	0	0	0	0	0	0	0	0	0	0	0	0	0	1	0	0	0	0	0
ENSMUSG00000006469	Slc34a3	0	0	0	0	0	0	0	0	0	0	0	0	0	0	0	0	0	0	0	0	0	0	0	0	0	0	0	0	0	0	0	0	0	0	0	0	0	0	0	0	0	0	1	0	0	0	0	0
ENSMUSG00000104308	Gm36971	0	0	0	0	0	0	0	0	0	0	0	0	0	0	0	0	0	0	0	0	0	0	0	0	0	0	0	0	0	0	0	0	0	0	0	0	0	0	0	0	0	0	1	0	0	0	0	0
ENSMUSG00000104306	Gm36972	0	0	0	0	0	0	0	0	0	0	0	0	0	0	0	0	0	0	0	0	0	0	0	0	0	0	0	0	0	0	0	0	0	0	0	0	0	0	0	0	0	0	1	0	0	0	0	0
ENSMUSG00000104304	Gm36974	0	0	0	0	0	0	0	0	0	0	0	0	0	0	0	0	0	0	0	0	0	0	0	0	0	0	0	0	0	0	0	0	0	0	0	0	0	0	0	0	0	0	1	0	0	0	0	0
ENSMUSG00000104302	Gm36975	0	0	0	0	0	0	0	0	0	0	0	0	0	0	0	0	0	0	0	0	0	0	0	0	0	0	0	0	0	0	0	0	0	0	0	0	0	0	0	0	0	0	1	0	0	0	0	0
ENSMUSG00000104303	Gm36976	0	0	0	0	0	0	0	0	0	0	0	0	0	0	0	0	0	0	0	0	0	0	0	0	0	0	0	0	0	0	0	0	0	0	0	0	0	0	0	0	0	0	1	0	0	0	0	0
ENSMUSG00000104301	Wdr49	0	0	0	0	0	0	0	0	0	0	0	0	0	0	0	0	0	0	0	0	0	0	0	0	0	0	0	0	0	0	0	0	0	0	0	0	0	0	0	0	0	0	1	0	0	0	0	0
ENSMUSG00000073770	Olfr1333	0	0	0	0	0	0	0	0	0	0	0	0	0	0	0	0	0	0	0	0	0	0	0	0	0	0	0	0	0	0	0	0	0	0	0	0	0	0	0	0	0	0	1	0	0	0	0	0
ENSMUSG00000073771	Btbd19	0	0	23.0389	0	16.6618	3.60264	0	0	0	0	2.23797	6.58064	0	29.6164	0	0	6.2698	0	0	0	0	0	0	0	0	0	0	0	0	0	0	0	0	0	0	0	0	0	0	6.80471	0	22.1575	23.1575	0	0	11.2427	0	0
ENSMUSG00000073774	Kncn	0	0	0	0	0	0	0	0	167.845	0	0	0	0	0	0	0	0	0	0	0	0	0	0	0	0	3.66499	0	0	0	0	0	0	0	0	0	0	0	0	0	0	0	0	1	0	0	0	0	0
ENSMUSG00000073775	Kti12	360.801	0	0	0	0	1.23773	2.26037	0	0	169.995	0	0	149.491	0	0	37.1666	0	0.975028	0	0	121.941	0	0	3.3216	84.9907	0	725.671	0	0	2.07825	0	0	0	0	241.23	174.789	0	4.87178	91.1791	0	0	0	1	0	74.546	270.377	0	0
ENSMUSG00000073778	Faddos	0	0	0	0	0	0	0	0	0	0	0	0	0	0	0	0	0	0	0	0	0	0	0	0	0	0	0	0	0	0	0	0	0	0	0	0	0	0	0	0	0	0	1	0	0	0	0	0
ENSMUSG00000073779	Lrp8os2	0	0	0	0	0	0	0	0	0	0	0	0	0	0	0	0	0	0	0	0	0	0	0	0	0	0	0	0	0	0	0	0	0	0	0	0	0	0	0	0	0	0	1	0	0	0	0	0
ENSMUSG00000100680	1810044D09Rik	0	0	0	0	0	0	0	0	0	0	0	0	0	0	0	0	0	0	0	0	0	0	0	0	0	0	0	0	0	0	0	0	0	0	0	0	0	0	0	0	0	0	1	0	0	0	0	0
ENSMUSG00000097345	AA543186	0	0	0	0	0	0	0	0	0	0	0	0	0	0	0	0	0	0	0	0	0	0	0	0	0	0	0	0	0	0	0	0	0	0	0	0	0	0	0	0	0	0	1	0	0	0	0	0
ENSMUSG00000034122	Nlrp4d	0	0	0	0	0	0	0	0	0	0	0	0	0	0	0	0	0	0	0	0	0	0	0	0	0	0	0	0	0	0	0	0	0	0	0	0	0	0	0	0	0	0	1	0	0	0	0	0
ENSMUSG00000034120	Srsf2	155.619	0	1.53494	0	123.828	69.0951	0	1.90227	0	18.0564	89.4697	76.2098	122.16	49.0648	27.7689	49.3103	20.8825	0.5401	0	0	61.8315	15.0203	56.3602	0	65.8966	70.3688	131.314	55.7251	14.6993	26.7775	0	0	0	80.7384	0	3.30243	63.7658	32.3907	0	20.359	11.3212	4.21796	5.21796	0	24.0982	9.98761	19.8972	0
ENSMUSG00000034121	Mks1	0	0	0	0	0	0	0	0	0	0	0	0	0	0	0	0	0	0	0	0	0	0	0	0	0	0	0	0	0	0	0	0	0	0	0	0	0	0	0	0	0	0	1	0	1.73595	0	0	0
ENSMUSG00000034126	Pomt2	0	0	0	0	0	0	0	0	0	0	0	0	0	0	0	0.202823	0	0	0	0	68.1972	0	0	0	0	0	0	0	0	0	0	0	0	0	0	29.4204	0	0	0	0	83.3178	0	1	0	2.00017	0	0	0
ENSMUSG00000034127	Tspan8	0	0	0	0	0	0	0	0	0	0	0	0	0	0	0	0	0	0	0	0	0	0	0	0	0	0	0	59.4938	0	0	0	0	0	0	0	0	0	0	0	0	0	0	1	0	0	0	0	0
ENSMUSG00000074093	Svip	0	0	0	0	0	0	0	0	0	0	0	0	0	0	53.3681	1.34187	0	0	0	0	0	16.3166	0	0	0	0	0	0	0	0	0	0	0	0	0	48.6557	81.7638	0	23.622	0	0	0	1	0	0	0	0	0
ENSMUSG00000094806	Cyp2d10	0	0	0	0	0	0	0	0	0	0	0	0	0	0	0	0	0	0	0	0	0	0	0	0	0	0	0	0	0	0	0	0	0	0	0	0	0	0	0	0	0	0	1	0	0	0	0	0
ENSMUSG00000029331	4930522N08Rik	0	0	0	0	0	0	0	0	0	0	0	0	0	0	0	0	0	0	0	0	0	0	0	0	0	0	0	0	0	0	0	0	0	0	0	0	0	0	0	0	0	0	1	0	0	0	0	0
ENSMUSG00000029330	Cds1	63.9196	105.064	0	0	0	117.579	0	0	0.599307	144.259	26.2218	126.627	16.4604	0	0	9.71952	6.12134	0.791438	0	51.8473	0.200451	0	0	106.528	1.89954	34.0498	62.4126	133.191	0	60.7566	190.76	19.0314	0	59.1552	0	0	47.5265	0	2.00139	173.484	11.0597	67.4272	68.4272	0	12.6107	0	0	1.90255
ENSMUSG00000029333	Rasgef1b	0	61.6149	0	0	350.332	0	0.957145	38.0552	0	0	141.288	0	3.21892	0.81489	0	20.6729	25.5288	0	0	0	58.9525	144.713	0	0	0	0	0	43.9043	0	0	0	0	0	0	0	38.6893	0.152948	156.747	0	0	5.76704	0	1	0	0	0	36.1992	47.6031
ENSMUSG00000029335	Bmp3	0	0	0	0	0	0	0	0	0	0	0	0	0	0	0	0	0	0	0	0	0	0	0	0	0	0	0	0	0	54.5318	0	0	0	0	0	0	0	0	0	0	0	0	1	0	3.60198	0	0	0
ENSMUSG00000029334	Prkg2	0	0	0	0	0	0	0	0	0	0	0	0	0	0	0	0	0	0	0	0	0.534715	27.0595	12.4522	2.1586	0	0	0	0	0	0	0	0	0	0	0	0	0	0	0	0	0	0.299682	1.29968	0	0	0	0	0
ENSMUSG00000029337	Fgf5	0	0	0	0	0	0	0	0	0	0	0	0	0	0	0	0	0	0	0	0	0	0	0	0	0	0	0	0	0	0	0	0	0	0	0	0	0	0	0	0	0	0	1	0	0	0	1.79679	0
ENSMUSG00000029338	Antxr2	0	0	0	0	0	0	0	0	0	0	0	0	0	0	0	0	0	0	0	0	0	0	0	0	0	0	0	0	0	0	0	0	0	0	0	0	0	0	0	0	0	0	1	0	0	0	0	0
ENSMUSG00000069421	Olfr810	0	0	0	0	0	0	0	0	0	0	0	0	0	0	0	0	0	0	0	0	0	0	0	0	0	0	0	0	0	0	0	0	0	0	0	0	0	0	0	0	0	0	1	0	0	0	0	0
ENSMUSG00000046438	Scgb2b24	0	0	0	0	0	0	0	0	0	0	0	0	0	0	0	0	0	0	0	0	0	0	0	0	0	0	0	0	0	0	0	0	0	0	0	0	0	0	0	0	0	0	1	0	0	0	0	0
ENSMUSG00000046435	Gm13078	0	0	0	0	0	0	0	0	0	0	0	0	0	0	0	0	0	0	0	0	0	0	0	0	0	0	0	0	0	0	0	0	0	0	0	0	0	0	0	0	0	0	1	0	0	0	0	0
ENSMUSG00000046434	Hnrnpa1	5.78161	62.9576	150.564	0	86.8662	39.4148	0	0	1.88041	65.9338	0	43.9824	0	0	0	8.29293	0	184.613	0	0	0	34.0306	0	0	73.5094	21.721	0	2.27762	0	0	143.767	0	0	0	0	0	39.5815	8.27176	75.3473	0	11.5672	3.52594	4.52594	0	94.968	0	127.784	7.95605
ENSMUSG00000046431	Olfr518	0	0	0	0	0	0	0	0	0	0	0	0	0	0	0	0	0	0	0	0	0	0	0	0	0	0	0	0	0	0	0	0	0	0	0	0	0	0	0	0	0	0	1	0	0	0	0	0
ENSMUSG00000046432	Ngfrap1	0	0	1.81806	0	65.744	30.1566	0	0	0	60.2549	132.466	99.9918	163.402	51.1659	65.7866	17.0564	89.0384	145.875	0	0.628332	40.8307	96.3029	0	34.3334	57.9624	83.7386	53.8002	24.6413	52.2826	92.5917	354.584	276.932	0	501.909	0	56.7127	52.8216	69.5351	19.4107	35.8674	100.563	63.3578	64.3578	116.878	152.907	124.233	89.2182	34.5897
ENSMUSG00000035299	Mid1	0	0	0	0	0	0	0	0	0	0	0	0	0	0.233007	0	0	0	0	0	0	0.777073	0	0	0	0	0	0	0	0	0	0	0	0	0	0	0	0.218701	0	3.28225	0	0	0	1	0	0	0	0	0
ENSMUSG00000035298	Klhl35	0	0	0	0	0	0	0	0	0	0	0	0	0	0	0	0	0	0	0	0	0	0	0	0	0	0	0	0	0	0	0	0	0	0	0	0	0	0	0	0	0	0	1	0	0	0	0	0
ENSMUSG00000035293	G2e3	0.45446	0	0	0	0	0	0	20.2465	0	0	0.718765	0	18.4353	0.256915	0	4.79365	0	0	0	0	0	0	0	0	0	0	0.272689	37.4688	0	43.5601	0	0	0	0	0	0	0	3.90123	0	0	0	0	1	0	0	0	0	0
ENSMUSG00000035297	Cops4	0	0	339.133	0	0	0	0	72.6877	0	0	4.18831	0	103.844	0	43.3289	0	31.2769	166.874	0	0.662462	19.9774	0	0	0.861606	0	0	39.74	0	0	114.017	103.946	0	198.22	0	0	25.7613	33.4549	41.6925	0	59.0991	0	0	1	0	0	4.67493	35.479	0
ENSMUSG00000035296	Sgcg	0	0	0	0	0	0	0	0	0	0	0	0	0	0	0	0	0	0	0	0	0	0	0	0	0	0	0	0	0	0	0	0	0	0	0	0	0	0	0	0	0	0	1	0	0	0	0	0
ENSMUSG00000035295	Wdr38	0	0	0	0	0	0	0	6.0014	0	0	0	0	6.09152	0	0	0	0	0	0	0	2.61108	0	0	0	0	0.571817	0	2.57851	0	0	0	0	0	0	0	0	0	0	0	0	0	0	1	0	0	0	0	20.2691
ENSMUSG00000042532	Golga7b	32.5318	26.2397	0	0	379.718	0	0	41.8314	0	0	0	0	0	78.3593	187.982	4.53506	0	13.0668	0	0	0	9.36198	36.2245	0	27.8737	8.26806	0	0	0	4.12736	194.67	0	0	0	0	7.88988	5.38108	0	78.3055	0.613153	135.23	10.9934	11.9934	30.9256	27.7595	17.8961	11.8846	27.9075
ENSMUSG00000059939	9430015G10Rik	0	0	0	0	0	0	0	0	0	0	0	0	0	0	0	18.2193	0	0	0	0	24.9875	0	0	0	0	0	0	0	0	0	0	0	0	30.9831	0	0	0	0	0	23.2412	0	0	1	0	0	0	0	0
ENSMUSG00000059934	Prh1	0	0	0	0	0	0	0	0	0	0	0	0	0	0	0	0	0	0	0	0	0	0	0	0	0	0	0	0	0	0	0	0	0	0	0	0	0	0	0	0	0	0	1	0	0	0	0	0
ENSMUSG00000007415	Gatad1	0.791284	3.61628	0	0	0	0	0	0	0	0	31.6912	0	0	0	0	6.83338	0	0	0	0	0	0	0	1.02947	0	0	0	1.108	0	67.3102	0	0	0	0	0	6.15646	0	4.52842	0	0	0	8.14917	9.14917	0	1.9252	11.1714	19.0763	10.1621
ENSMUSG00000007411	Mark3	0	0	0	0	0	0	1.08682	81.0204	0	110.616	2.58866	0	168.729	0	69.6066	13.0241	0	0	0	70.6063	0	0	108.429	6.38638	9.37259	0	97.9706	67.4724	0	0	0	225.401	0	0	0	9.55087	0	25.7604	103.084	32.9529	78.5726	3.32701	4.32701	273.446	14.9334	0	21.374	20.2691
ENSMUSG00000048347	Pcdhb18	0	0	0	0	0	0	0	0	0	0	0	0	0	0	0	0	0	0	0	0	0	0	0	0	0	0	0	0	0	0	0	0	0	0	0	0	0	0	0	0	0	0	1	0	0	0	0	0
ENSMUSG00000078963	Hsbp1l1	0	0	0	0	0	0	0	0	0	0	0	0	0	50.1253	0	0	0	0	0	0	0	0	0	0	0	0	0	39.5728	0	0	0	0	0	0	0	0	0	0	0	0	0	0	1	0	0	0	0	0
ENSMUSG00000035745	Grin3b	3.02362	0.886818	0	0	0	0	0	0	0	0	0	0	0	0	0	0	0	0	0	0	0	0	3.57091	0	0	0	0	0	0	0	0	0	0	0	0	0	0	0	0	0	0	0	1	0	0	0	0	0
ENSMUSG00000078546	2210404O09Rik	0	0	0	0	0	33.7406	0	0	0	0	0	33.6997	0	0	0	0	0	0	0	0	0	0	0	0	0	0	0	0	0	0	0	0	0	0	0	0	0	0	10.9495	0	0	0	1	0	7.52705	0	0	0
ENSMUSG00000096714	Olfr699	0	0	0	0	0	0	0	0	0	0	0	0	0	0	0	0	0	0	0	0	0	0	0	0	0	0	0	0	0	0	0	0	0	0	0	0	0	0	0	0	0	0	1	0	0	0	0	0
ENSMUSG00000075327	Zbtb2	0	0	0	0	4.08514	120.462	0	0.177963	0	0.16149	0	111.199	0	58.1533	0	10.7735	0	0	0	0	0	0	0	0.946786	10.0014	0	0	0	0	0	69.9122	0	72.6054	0	0	0	0	38.8736	0	94.3328	0	54.8294	55.8294	0	0	0	0	0
ENSMUSG00000075325	Gm13582	0	0	0	0	0	0	0	0	0	0	0	0	0	0	0	0	0	0	0	0	0	0	0	0	0	0	0	0	0	0	0	0	0	0	0	0	0	0	0	0	0	0	1	0	0	0	0	0
ENSMUSG00000075324	Fign	0	0	0	0	0	0	0	0	0	0	0	0	0	0	0	0	0	0	0	0	0	0	0	0	0	0	0	0	0	0	0	0	0	0	0	0	0	0	0	0	0	0	1	0	0	0	0	0
ENSMUSG00000045160	Bola3	32.8778	16.3792	0	0	0	0	0	0	0	0	0	0	0	0	0	5.72681	8.56603	21.5995	0	0	0	66.2887	0	7.54806	0	88.3689	12.767	0	165.869	22.7313	0	0	0	0	205.597	0	0	34.5939	67.2091	0	11.6075	14.1533	15.1533	0	28.237	20.4861	6.8004	18.63
ENSMUSG00000107102	Gm42726	0	0	0	0	0	0	0	0	0	0	0	0	0	0	0	0	0	0	0	0	0	0	0	0	0	0	0	0	0	0	0	0	0	0	0	0	0	0	0	0	0	0	1	0	0	0	0	0
ENSMUSG00000045165	AI467606	0	0	0	0	0	0	0	0	0	0	0	0	0	0	0	0	0	0	0	0	0	0	0	0	0	0	0	0	0	0	0	0	0	0	0	0	0	0	0	0	0	0	1	0	0	0	0	0
ENSMUSG00000107106	Gm43760	0	0	0	0	0	0	0	0	0	0	0	0	0	0	0	0	0	0	0	0	0	0	0	0	0	0	0	0	0	0	0	0	0	0	0	0	0	0	0	0	0	0	1	0	0	0	0	0
ENSMUSG00000078896	Gm8923	0	0	0	0	0	0	0	0	0	0	0	0	0	0	0	0	0	0	0	0	0	0	0	0	0	0	0	0	0	0	0	0	0	0	0	0	0	0	0	0	0	0	1	0	0	0	0	0
ENSMUSG00000078897	Gm4724	0	0	0	0	0	0	0	0	0	0	0	0	0	0	0	0	0	0	0	0	0	0	0	0	0	0	0	0	0	0	0	0	0	0	0	0	0	0	0	0	0	0	1	0	0	0	0	0
ENSMUSG00000078894	2210418O10Rik	0	0	0	0	12.6484	7.05819	0	0.151528	0	0	0	5.44621	0	0	0	0.917337	0	0	0	0	0.718901	0	0	0	0	0.144393	0	0	0	0	0	0	0	0	0	0	0	0	5.38287	6.14397	0	0	1	0	0	0	0	0
ENSMUSG00000078895	Gm11009	0	0	0	0	0	0	0	0	0	0	0	0	0	0	0	0	0	0	0	0	0	0	0	0	0	0	0	0	0	0	0	0	0	0	0	0	0	0	0	0	0	0	1	0	0	0	0	0
ENSMUSG00000001157	Gmcl1	0	5.49693	16.0566	0	0	0	1.55158	54.553	0	0.129641	8.62018	0	0	0	0	0.0720664	0	38.8092	603.685	449.977	47.4465	0	0	0	0	0	12.854	0	0	69.1935	157.701	32.1762	58.2862	0	0	3.63628	19.7574	0	0	0	3.11642	13.6165	14.6165	0	2.84278	0	29.7329	4.28704
ENSMUSG00000001156	Mxd1	0	0	0	0	0.133743	0	0	0	0	0	0	0	0	0	0	17.3314	0	13.0084	0	0	0	0	0	0.681987	0	22.3468	0	0	0	0	0	0	0	0	0	4.07844	0	0	14.673	0	0	0	1	0	0	0	0	0
ENSMUSG00000001155	Ftcd	0	0	0	0	0	0	0	0	0	0	0	0	0	0	0	0	0	26.9616	0	0	0	0	0	0	0	0	0	0	0	0	0	0	0	0	0	0	0	0	0	0	0	0	1	0	0	0	0	0
ENSMUSG00000078891	Gm11008	0	0	0	0	0	0	0	0	0	0	0	0	0	0	0	0	0	0	0	0	0	0	0	0	0	0	0	0	0	0	0	0	0	0	0	0	0	0	0	0	0	0	1	0	0	0	0	0
ENSMUSG00000001158	Snrnp27	0.598847	6.2786	0	57.6354	11.46	0	0	32.498	0	2.3923	15.1466	0	50.8128	2.70832	54.8487	6.64906	21.2171	148.838	24.4266	0	0	21.5605	70.0082	0	0	68.6356	24.7951	6.28969	0	90.6699	0	0	0	0	0	13.9777	0	0	38.1493	0	0	5.84255	6.84255	0	26.226	50.7419	199.711	3.29721
ENSMUSG00000078898	Gm4723	0	0	0	0	0	0	0	0	0	0	0	0	0	0	0	0	0	0	0	0	0	0	0	0	0	0	0	0	0	0	0	0	0	0	0	0	0	0	0	0	0	0	1	0	0	0	0	0
ENSMUSG00000010277	2610507B11Rik	1.87633	29.3594	0	0	0	0	0	0	0	13.6603	1.58205	0	0	0	0	0.0462949	2.2161	0	0	0	11.0306	0	34.4489	0	0	60.4984	0	0.525506	0	0	0	41.3503	0	0	0	12.8466	0	8.59164	2.53567	17.426	0	31.5303	32.5303	0	0	0	0	0
ENSMUSG00000087322	Gm16075	0	0	0	0	0	0	0	0	0	0	0	0	0	0	0	0	0	0	0	0	0	0	0	0	0	0	0	0	0	0	0	0	0	0	0	0	0	0	0	0	0	0	1	0	0	0	0	0
ENSMUSG00000087323	Gm14170	0	0	0	0	0	0	0	0	0	0	0	0	0	0	0	0	0	0	0	0	0	0	0	0	0	0	0	0	0	0	0	0	0	0	0	0	0	0	0	0	0	0	1	0	0	0	0	0
ENSMUSG00000087326	Gm12503	0	0	0	0	0	0	0	0	0	0	0	0	0	0	0	0	0	0	0	0	0	0	0	0	0	0	0	0	0	0	0	0	0	0	0	0	0	0	0	0	0	0	1	0	0	0	0	0
ENSMUSG00000087327	Gm15884	0	0	0	0	0	0	0	0	0	0	0	0	0	0	0	0	0	0	0	0	0	0	0	0	0	0	0	0	0	0	0	0	0	0	0	0	0	0	0	0	0	0	1	0	0	0	0	0
ENSMUSG00000087324	Gm14818	0	0	0	0	0	0	0	0	0	0	0	0	0	0	0	0	0	0	0	0	0	0	0	0	0	0	0	0	0	0	0	0	0	0	0	0	0	0	0	0	0	0	1	0	0	0	0	0
ENSMUSG00000051832	E230016K23Rik	0	0	0	0	0	0	0	0	0	0	0	0	0	0	0	0	0	0	0	0	0	0	0	0	0	0	0	0	0	0	0	0	0	0	0	0	0	0	0	0	0	0	1	0	0	0	0	0
ENSMUSG00000087328	Gm12120	0	0	0	0	0	0	0	0	0	0	0	0	0	0	0	0	0	0	0	0	0	0	0	0	0	0	0	0	0	0	0	0	0	0	0	0	0	0	0	0	0	0	1	0	0	0	0	0
ENSMUSG00000087329	Gm15671	0	0	0	0	0	0	0	0	0	0	0	0	0	0	0	0	0	0	0	0	0	0	0	0	0	0	0	0	0	0	0	0	0	0	0	0	0	0	0	0	0	0	1	0	0	0	0	0
ENSMUSG00000051839	Gypa	0	0	0	0	0	0	0	0	0	0	0	0	0	0	0	0	0	0	0	0	0	0	0	0	0	0	0	0	0	0	0	0	0	0	0	0	0	0	0	0	0	0	1	0	0	0	0	0
ENSMUSG00000032212	Sltm	0	7.9731	0.825008	0	0	26.2634	0	45.4511	99.909	59.7491	0	29.8214	112.639	20.6389	0	12.2432	0	4.35481	0	0	44.9975	84.2429	83.9632	19.2892	0	0	82.3677	43.1299	0	0	0	20.9419	0	0	0	39.0472	0	0	0	14.345	0	32.1515	33.1515	60.9024	38.8571	48.3227	6.11154	2.09354
ENSMUSG00000032216	Nedd4	0	0.688457	1.01024	24.3679	1.06925	3.1596	2.47306	2.90231	17.0926	6.76866	1.96275	3.09551	32.9226	0	6.0921	0.45952	12.3693	21.0645	0	0	11.8393	0.644648	34.6747	0.908629	2.34628	1.95235	0.0465625	4.40111	0	0.0947992	0.157562	12.8218	0	0	0	6.88223	5.92955	18.209	10.7859	0.0562828	0	16.0257	17.0257	0	9.06302	39.448	13.4071	3.84393
ENSMUSG00000032217	Rnf111	0	0	0	162.138	0	36.9633	0	0	0	9.67144	35.4285	37.3187	4.94231	0	0	0	0	0	0	0	8.66694	0	0	11.3365	0	0	0	2.17941	0	0	0	0	0	0	0	0	4.75668	0	26.4378	0	0	31.7178	32.7178	0	0	0	20.01	0
ENSMUSG00000032215	Rsl24d1	141.669	67.053	1.06742	0	0	0	0	1.80398	0	65.8402	0	0	0	0	0	0.546256	0	0	0	0	0	0	21.7262	0	0	0	71.1447	29.4515	0	159.183	0	0	0	168.439	0	4.5931	0	2.81623	49.8585	0	0	39.9983	40.9983	0	75.4099	0	0	0
ENSMUSG00000032218	Ccnb2	0	21.0408	0	0	0	0	0	0	0	0	0	0	0	0	0	0	0	0	0	0	0	0	0	0	0	0	0	0	0	0	0	0	0	0	0	0	0	0	0	82.2397	0	0	1	0	0	0	0	0
ENSMUSG00000084987	Gm13134	0	0	0	0	0	0	0	0	0	0	0	0	0	0	0	0	0	0	0	0	0	0	0	0	0	0	0	0	0	0	0	0	0	0	0	0	0	0	0	0	0	0	1	0	0	0	0	0
ENSMUSG00000084986	Gm16224	0	0	0	0	0	0	0	0	0	0	0	0	0	0	0	0	0	0	0	0	0	0	0	0	0	0	0	0	0	0	0	0	0	0	0	0	0	0	0	0	0	0	1	0	0	0	0	0
ENSMUSG00000084985	Gm16135	0	0	0	0	0	0	0	0	0	0	0	0	0	0	0	0	0	0	0	0	0	0	0	0	0	0	0	0	0	0	0	0	0	0	0	0	0	0	0	0	0	0	1	0	0	0	0	0
ENSMUSG00000084984	Far1os	4.32215	0	0	0	0	0	0	0	0	0	0	0	0	0	0	0	0	0	0	0	0	0	0	0	0	0	0	0	0	0	0	59.5121	0	0	0	0	0	0	0	3.91972	0	0	1	0	0	0	0	0
ENSMUSG00000084983	Gm11789	0	0	0	0	0	0	0	0	0	0	0	0	0	0	0	0	0	0	0	0	0	0	0	0	0	0	0	0	0	0	0	0	0	0	0	0	0	0	0	0	0	0	1	0	0	0	0	0
ENSMUSG00000084982	Gm15275	0	0	0	0	0	0	0	0	0	0	0	0	0	0	0	0	0	0	0	0	0	0	0	0	0	0	0	0	0	0	0	0	0	0	0	0	0	0	0	0	0	0	1	0	0	0	0	0
ENSMUSG00000084981	Gm15962	0	0	0	0	0	0	0	0	0	0	0	0	0	0	0	0	0	0	0	0	0	0	0	0	0	0	0	0	0	0	0	0	0	0	0	0	0	0	0	0	0	0	1	0	0	0	0	0
ENSMUSG00000084980	Slc36a1os	0	0	0	0	0	0	0	0	0	0	0	0	0	0	0	0	0	0	0	0	0	0	0	0	0	0	0	0	0	0	0	0	0	0	0	0	0	0	0	0	0	0	1	0	0	0	0	0
ENSMUSG00000084989	Crocc2	0	0	0	0	0	0	0	0	0	0	0	0	0	0	0	0	0	0	0	0	0	0	0	0	0	0	0	0	0	0	0	0	0	0	0	0	0	0	0	0	0	0	1	0	0	0	0	0
ENSMUSG00000040264	Gbp2b	0	0	0	0	0	0	0	0	0	0	0	0	0	0	0	0	0	0	0	0	0	0	0	0	0	0	0	0	0	0	0	0	0	0	0	0	0	0	0	0	0	0	1	0	0	0	0	0
ENSMUSG00000040265	Dnm3	0	0	16.5405	0	0	0	0	2.59674	0	0	0	0	0	0.111209	2.57395	0.400441	3.48396	0	0	0	8.95828	1.90677	0	0.19195	0	0.0343811	9.20749	0	0	0.0600797	5.98902	0	0	8.41926	0	8.72352	0	1.40742	1.85128	1.60563	31.4788	1.83931	2.83931	0	4.66686	0	1.9761	0.270781
ENSMUSG00000040263	Klhdc4	0	0	0	0	0.15653	44.9042	1.08623	29.0945	0	0.272287	47.8489	44.7987	0	0.46244	0	1.96787	0	0	0	0	0	0	0	0	0.187423	70.1732	0.122708	0	0	0	0.415231	0	0	0	0	0	0	9.36348	0	23.1458	0	0	1	0	7.46339	0	0	0
ENSMUSG00000040260	Daam2	0	0	0	0	0	0	0	0	0	0	0	0	0	0	0	0	0	0	0	0	0	0	0	0	0	0	0	0	0	0	0	0	0	0	0	0	0	0	1.3283	0	0	0	1	0	0	14.57	0	0
ENSMUSG00000050435	Ube2dnl1	0	0	0	0	0	0	0	0	0	0	0	0	0	0	0	0	0	0	0	0	0	0	0	0	0	0	0	0	0	0	0	0	0	0	0	0	0	0	0	0	0	0	1	0	0	0	0	0
ENSMUSG00000040268	Plekha1	3.08667	0	0	0	0.143201	0	0	0	0	0	0	0	0	0	8.56779	5.85101	0	0	0	0	0.0542653	0	0	3.28552	2.14267	0	0	0	0	0	0	0	0	0	0	0	3.69306	0	8.12622	0	10.4791	10.9522	11.9522	2.77831	7.51123	5.94303	0	0
ENSMUSG00000040269	Mrps28	0	0	7.68322	0	0	0	0	0	0	0	0	0	0	0	23.1663	77.9789	0	141.951	0	0	187.959	0	0	0	77.8656	299.439	1.06237	0	0	0	0	292.544	0	0	0	57.8497	33.8224	172.268	0	12.8455	0	0	1	0	0	0	135.168	0
ENSMUSG00000058685	Vmn2r51	0	0	0	0	0	0	0	0	0	0	0	0	0	0	0	0	0	0	0	0	0	0	0	0	0	0	0	0	0	0	0	0	0	0	0	0	0	0	0	0	0	0	1	0	0	0	0	0
ENSMUSG00000024251	Thada	0	0	0	0	0.134591	95.5037	0	2.45009	0	0	0	98.9153	0	0	0	0	0	0	0	0.263718	0	0	0	0	0	2.21194	0	0.738668	0	0	0	0	0	0	0	0	0	0	0	0	0	0	1	0	0	0	0	0
ENSMUSG00000024253	Dync2li1	0	0	0	0	0	0	0	0	0	0	0	0	0	0	0	0	0	0	0	0	61.3489	0	424.35	0	10.5533	0	0	0	0	0	0	0	0	0	0	0	0	5.99406	0	0	0	0	1	0	0	0	0	0
ENSMUSG00000024254	Abcg8	0	0	0	0	0	0	0	0	0	0	0	0	0	0	0	0	0	0	0	0	0	0	0	0	0	0	0	0	0	0	0	0	0	0	0	0	0	0	0	0	0	0	1	0	0	0	0	0
ENSMUSG00000024256	Adcyap1	0	0	0	0	0	0	1.76348	461.099	0	0	8.39666	0	499.13	0	0	0	0	0	0	0.995761	0	0	0	0	0	0	100.401	89.2586	0	0	148.232	0	0	0	0	0	92.4475	102.599	92.2846	54.9146	318.737	0	1	0	4.8462	0	152.062	215.611
ENSMUSG00000024259	Slc25a46	7.29412	0.25584	0	0	0	0	0	43.4946	0.550084	1.47832	22.0617	0	92.5397	95.4016	83.002	8.09957	0	0.363377	0	0	193.005	0	162.321	160.901	99.6737	0	134.747	0.666283	0	0.77453	0.643983	0	0	0	0	50.3365	26.1199	1.81563	108.372	21.8604	0	67.0468	68.0468	2.69147	4.63	80.6152	17.8408	246.145
ENSMUSG00000024258	Polr2d	0	146.192	0	0	0	0	0	0	0	0	0	0	183.491	39.3564	0	0	179.77	0	0	0	0	0	365.429	0	35.8739	0	0	137.074	0	0	412.049	0	0	0	0	142.149	0	0	0	72.5947	0	0	1	0	0	0	34.9599	0
ENSMUSG00000075078	Olfr1250	0	0	0	0	0	0	0	0	0	0	0	0	0	0	0	0	0	0	0	0	0	0	0	0	0	0	0	0	0	0	0	0	0	0	0	0	0	0	0	0	0	0	1	0	0	0	0	0
ENSMUSG00000075075	Olfr1253	0	0	0	0	0	0	0	0	0	0	0	0	0	0	0	0	0	0	0	0	0	0	0	0	0	0	0	0	0	0	0	0	0	0	0	0	0	0	0	0	0	0	1	0	0	0	0	0
ENSMUSG00000059486	Kbtbd2	0	0	0	0	0	0	0	0	0	76.9326	71.476	0	0	63.2991	0	20.651	15.8882	0.410929	0	0	90.6529	0	0	0	0	0	0	0	0	0	0	49.4228	0	0	50.856	0	15.5371	10.2679	0	45.4285	0	0	1	0	0	0	0.72109	99.7388
ENSMUSG00000059481	Plg	0	0	0	0	0	0	0	0	0	0	0	0	0	0	0	0	0	0	0	0	0	0	0	0	0	0	0	0	0	0	0	0	0	0	0	0	0	0	0	0	0	0	1	0	0	0	0	0
ENSMUSG00000059482	2610301B20Rik	9.1611	0	0	0	0	0	0	85.0363	0	54.9039	0	0	0	0	0	0	40.5656	0	0	0	0	0	0	0	0	0	0	7.21704	0	135.993	0	78.8702	0	0	0	18.7109	1.70162	39.3278	0	11.6327	0	47.0231	48.0231	0	35.5286	0	0	18.9105
ENSMUSG00000059488	Olfr727	0	0	0	0	0	0	0	0	0	0	0	0	0	0	0	0	0	0	0	0	0	0	0	0	0	0	0	0	0	0	0	0	0	0	0	0	0	0	0	0	0	0	1	0	0	0	0	0
ENSMUSG00000048933	Olfr722	0	0	0	0	0	0	0	0	0	0	0	0	0	0	0	0	0	0	0	0	0	0	0	0	0	0	0	0	0	0	0	0	0	0	0	0	0	0	0	0	0	0	1	0	0	0	0	0
ENSMUSG00000056687	Gm11696	0	4.21669	0	41.5789	0	0	0	0	15.1891	0	0	0	0	0	0	0.48377	0	0	0	0	32.9089	0	0	0	0	0	0	0	0	0	0	0	0	0	0	0	0	0	4.54186	0	0	0	1	0	0	0	0	0
ENSMUSG00000061937	Csn1s2a	0	0	0	0	0	0	0	0	0	0	0	0	0	0	0	0	0	0	0	0	0	0	0	0	0	0	0	0	0	0	0	0	0	0	0	0	0	0	0	0	0	0	1	0	0	0	0	0
ENSMUSG00000027551	Zfp64	0	0.990518	0	0	0	0	0	49.5345	0.1775	0	0	0	0	0	0	0	0	0	0	0	0	14.7387	0	0	0	0	0	2.1498	25.543	0	0	0	0	0	0	0	0	0	85.3488	0	0	0	1	0	0	0	0	0
ENSMUSG00000027550	Lrrcc1	0	0	0	0	0	0	0	0	0	0	0	0	0	0	0	7.14806	0	2.19638	0	0	0	0	0	1.60386	0	0.0957581	0	0	0	5.01749	0	0	0	0	0	0	0	0	0	7.85086	0	0	1	0	0	0	0	0
ENSMUSG00000055489	Ano5	0	0	0	0	0	0	0	0	0	0	0	0	0	0	0	0	0	0	0	0	0	0	0	0	0	0	0	0	0	0	0	0	0	0	0	0	0	0	0	0	0	0	1	0	0	0	0	0
ENSMUSG00000005107	Slc2a9	0	0	0	0	0	0	0	0	0	0	0	0	0	0	0	0	0	0	0	0	0	0	0	0	0	0	0	0	0	0	0	0	0	0	0	0	0	0	0	0	0	0	1	0	0	0	0	0
ENSMUSG00000005102	Eif2ak4	1.43232	0	0	0	0	0	0	16.6914	0	0	0	0	0	0	0	0	0	0	0	0	0	0	0	0	0	0	0	0	0	0	0	0	0	0	0	0	7.09451	0	0	8.5453	0	0	1	0	0	0	5.11603	0
ENSMUSG00000005103	Wdr1	105.151	0	0	0	0	0.249578	0.303932	0	3.27469	154.823	0.723927	0	41.0531	0.25876	0	7.66562	24.3193	12.582	0	0	31.5979	9.19039	51.7266	0	44.7684	11.2759	41.6804	9.25419	0	38.4238	111.945	126.068	0	39.1796	129.745	3.73886	9.52105	0	36.4488	0.166055	0	71.2673	72.2673	132.184	4.17617	33.932	76.3238	30.8619
ENSMUSG00000055480	Zfp458	0.397457	0	0	0	0	0	0	0	0	0	0	0	0	0	0	1.61809	0	0	0	0	0	0	0	0	0	0	0	79.7311	0	0	0	0	0	0	0	0	0	0	0	0	0	0	1	0	0	0	0	0
ENSMUSG00000055485	Soga1	0	0	0	0	0	0	0	0	0	0	0	0	0	0	0	0	0	0	0	0	0	0	0	0	0	0	0	0	0	0	0	0	0	0	0	0	0	0	0	0	0	0	1	0	0	0	0	0
ENSMUSG00000081443	Gm3880	0	0	0	0	0	0	0	0	0	0	0	0	0	0	0	0	0	0	0	0	0	0	0	0	0	0	0	0	0	0	0	0	0	0	0	0	0	0	0	0	0	0	1	0	0	0	0	0
ENSMUSG00000081175	Gm5793	0	0	0	0	0	0	0	0	0	0	0	0	0	0	0	0	0	0	0	0	0	0	0	0	0	0	0	0	0	0	0	0	0	0	0	0	0	0	0	0	0	0	1	0	0	0	0	0
ENSMUSG00000096956	Snhg18	0	0	0	0	0	0	0	0	0	0	0	0	0	0	0	0	0	0	0	0	0	0	0	0	0	0	0	0	0	0	0	0	0	479.133	0	0	0	0	24.3135	0	0	0	1	0	0	0	0	0
ENSMUSG00000081449	Gm11432	0	0	0	0	0	0	0	0	0	0	0	0	0	0	0	0	0	0	0	0	0	0	0	0	0	0	0	0	0	0	0	0	0	0	0	0	0	0	0	0	0	0	1	0	0	0	0	0
ENSMUSG00000002944	Cd36	0	0	0	0	0	0	0	0	0	0	0	0	0	0	0	0	0	0	0	0	0	0	0	0	0	0	0	0	0	0	0	0	0	0	0	0	0	0	0	0	0	0	1	0	0	0	0	0
ENSMUSG00000015354	Pcolce2	0	0	0	0	0	0	0	0.651085	0	11.2305	0	0	0	0	0	0	0	0	0	0	0	0	0	0	0	0	0	0	0	0	0	0	0	0	0	0	0	0	0	0	0	0	1	0	0	0	0	0
ENSMUSG00000015355	Cd48	0	0	1.66647	0	0	0	0	0	0	0	0	0	0	0	150.751	57.9889	0	0	0	0	0	0	0	0	0	0	0	0	0	0	0	0	0	0	0	0	0	0	0	0	0	0	1	0	0	0	0	0
ENSMUSG00000015357	Clpx	0	0	0	0	0	20.8627	0	0.200485	0	38.0292	6.91198	29.9321	0	0	39.3354	0.30344	0	0	1.39418	893.881	40.425	0	0	0	78.1189	0	0	23.8223	0	0	230.177	0	736.144	0	0	0	0.115985	0	71.2186	0	0	0	1	0	7.9786	0	0	0
ENSMUSG00000040482	Dxo	0	0	0	0	0	0	0	0	0	26.3783	0	0	0	0	0	0	18.1065	0	0	0	0	0	0	0	0	0	0	0	0	0	0	0	0	0	0	17.8963	0	0	0	0	0	0	1	0	0	0	0	0
ENSMUSG00000040483	Xaf1	0	0	0	0	0	0	0	0	0	0	0	0	0	9.78111	0	54.3323	0	0	0	0	0	0	0	0	0	0	0	0	0	0.293516	0	0	0	0	0	0	0	0	0	0	0	0	1	0	3.50741	0	0	0
ENSMUSG00000040481	Bptf	0	0	0	0	0	0	0	17.6819	0.0637472	0	0	0	0.109406	0	0.961835	0	0	14.4816	0	0	0	5.70041	102.934	0	0	0	9.48389	1.69853	0	0	0	0	0	0	0	0	2.7773	11.7802	1.06425	1.28	15.2919	0	1	2.96302	5.36601	0	3.83982	0
ENSMUSG00000101465	Gm29190	0	0	0	0	0	0	0	0	0	0	0	0	0	0	0	0	0	0	0	0	0	0	0	0	0	0	0	0	0	0	0	0	0	0	0	0	0	0	0	0	0	0	1	0	0	0	0	0
ENSMUSG00000040488	Ltbp4	0	0	0	0	0	0	0	0	0	0	0	0	22.6133	0	11.1455	4.9391	0	0	0	0	7.90629	0	0	0	0	0	0	9.39378	0	0	0	0	0	0	0	0	0	0	0	0	13.6318	0	1	0	0	0	0	13.2839
ENSMUSG00000040489	Sox30	0	0	0	0	0	0	0	0	0	0	0	0	0	0	0	0	0	0	0	0	0	0	0	0	0	0	0	0	0	0	0	0	0	0	0	0	0	0	0	0	0	0	1	0	0	0	0	0
ENSMUSG00000051306	Usp42	0	20.4348	0	0	0	44.4242	0	0	0	0	2.74701	47.9671	29.7436	0.327403	26.5239	0	0	0	0	0	0	0	53.4119	3.38996	0	35.9208	0	0	0	0	0	0	0	0	0	18.248	0	1.65694	0	53.888	0	0	1	0	0	0	0	0
ENSMUSG00000085211	B430219N15Rik	4.28684	0	0	0	0	0	0	0	0	0	0	0	0	0	0	0	0	0	0	0	0	0	0	0	0	0	0	0	0	0	11.6036	0	0	0	0	0	0	0	0	0	0	15.1065	16.1065	0	0	0	0	0
ENSMUSG00000085213	Gm13091	0	0	0	0	0	0	0	0	0	0	0	0	0	0	0	0	0	0	0	0	0	0	0	0	0	0	0	0	0	0	0	0	0	0	0	0	0	0	0	0	0	0	1	0	0	0	0	0
ENSMUSG00000085214	0610005C13Rik	0	0	0	0	0	0	0	0	0	0	0	0	0	0	0	0	0	0	0	0	0	0	0	0	0	0	0	0	0	0	0	0	0	0	0	0	0	0	0	0	0	0	1	0	0	0	0	0
ENSMUSG00000085217	6030471H07Rik	0	0	0	0	0	0	0	0	0	0	0	0	0	0	0	0	0	0	0	0	0	0	0	0	0	0	0	0	0	0	0	0	0	0	0	0	0	0	0	0	0	0	1	0	0	0	0	0
ENSMUSG00000085218	BB218582	0	0	0	0	0	0	0	0	0	0	0	0	0	0	0	0	0	0	0	0	0	0	0	0	0	0	0	0	0	0	0	0	0	0	0	11.4475	0	0	0	0	0	0	1	0	0	0	0	0
ENSMUSG00000047281	Sfn	0	0	0	0	0	0	0	0	0	0	0	0	0	0	0	0	0	0	0	0	0	0	0	0	0	0	0	0	0	0	0	0	0	0	0	0	0	0	0	0	0	0	1	0	0	0	0	0
ENSMUSG00000047284	Neurl4	0	0	0	0	0	0	0	0	0	39.1663	0	0	0	0	0	0	0	0	0	0	0	0	17.8711	0	0	0	0	0	8.75112	0	0	0	0	0	0	0	0	10.4454	0	0.305544	0	0	1	0	0	0	0	3.09057
ENSMUSG00000047286	Olfr370	0	0	0	0	0	0	0	0	0	0	0	0	0	0	0	0	0	0	0	0	0	0	0	0	0	0	0	0	0	0	0	0	0	0	0	0	0	0	0	0	0	0	1	0	0	0	0	0
ENSMUSG00000057228	Aadat	0	0	0	0	0	0	0	0	0	0	0	0	0	0	0	0	0	0	0	0	0	0	0	0	0	0	0	0.818068	0	0	0	0	0	0	0	0	0	0	0	0	0	0	1	0	0	0	0	0
ENSMUSG00000057229	Atp5sl	41.2863	8.5334	0	223.957	0	58.9169	0	0	0	0	39.1652	60.3708	0	0	0	0	22.8534	0	284.213	0	0	0	0	0	47.7619	0	0	0	32.2046	0	0	14.2133	772.412	0	0	21.6827	3.72474	0	0	20.221	0	0	1	0	0	0	0	0
ENSMUSG00000057223	Gm6578	0	0	0	0	0	0	0	0	0	0	0	0	0	0	0	0	0	0	0	0	0	0	0	0	0	0	0	0	0	0	0	0	0	0	0	0	0	0	0	0	0	0	1	0	0	0	0	0
ENSMUSG00000029092	D5Ertd615e	0	0	0	0	0	0	0	0	0	0	0	0	0	0	0	0	0	0	0	0	0	0	0	0	0	0	0	0	0	0	0	0	0	0	0	0	0	0	0	0	0	0	1	0	0	0	0	0
ENSMUSG00000046886	Zfp474	0	0	0	0	0	0	0	0	0	0	0	0	0	0	0	0	0	0	0	0	0	0	0	0	0	0	0	0	0	0	0	0	0	0	0	0	0	0	0	0	0	0	1	0	0	0	0	0
ENSMUSG00000046881	Olfr374	0	0	0	0	0	0	0	0	0	0	0	0	0	0	0	0	0	0	0	0	0	0	0	0	0	0	0	0	0	0	0	0	0	0	0	0	0	0	0	0	0	0	1	0	0	0	0	0
ENSMUSG00000066705	Fxyd6	30.1847	177.919	0	0	0	0	0	0	0	0	0	0	0	0	50.64	0	0	0	0	838.551	0	2.14264	0	0	0	351.62	0	0	0	0	1.57166	0	0	0	0	10.8403	0	0	0	0	0	0	1	378.513	90.4025	0	3.11103	4.26189
ENSMUSG00000066704	Cyp2b19	0	0	0	0	0	0	0	0	0	0	0	0	0	0	0	0	0	0	0	0	0	0	0	0	0	0	0	0	0	0	0	0	0	0	0	0	0	0	0	0	0	0	1	0	0	0	0	0
ENSMUSG00000016194	Hsd11b1	96.297	0	0	0	0	0	0	0	0	0	0	0	0	42.2688	0	0	0	0	0	0	0	0	0	0	0	0	0	0	0	0	0	0	0	37.6416	0	26.6856	42.3763	0	0	0	0	0	1	0.2332	0	0	0	22.9939
ENSMUSG00000095466	Gm3015	0	0	0	0	0	0	0	0	0	0	0	0	0	0	0	0	0	0	0	0	0	0	0	0	0	0	0	0	0	0	0	0	0	0	0	0	0	0	0	0	0	0	1	0	0	0	0	0
ENSMUSG00000084168	Atp5l2-ps	0	71.6703	173.55	72.484	54.4195	0	0	19.5507	77.0647	32.5452	28.1102	0	33.0711	30.1431	0	55.9134	314.774	213.745	430.454	0	51.552	123.064	11.5386	173.405	44.7837	295.001	77.3224	46.6687	554.497	32.5526	0	0	0	0	0	41.4851	58.4734	50.8501	51.4612	32.2372	0	57.8033	58.8033	169.676	194.594	188.196	107.121	146.748
ENSMUSG00000095464	Gm21987	0	0	0	0	0	0	0	0	0	0	19.2333	0	0	0	0	0	0	0	0	0	0	0	0	0	0	0	0	0	0	0	0	0	0	0	0	0	0	0	0	0	0	0	1	0	0	0	0	0
ENSMUSG00000095462	Gm21725	0	0	0	0	0	0	0	0	0	0	0	0	0	0	0	0	0	0	0	0	0	0	0	0	0	0	0	0	0	0	0	0	0	0	0	0	0	0	0	0	0	0	1	0	0	0	0	0
ENSMUSG00000095463	Entpd4	0	0	0	0	0	0	0	0	0	0	0	0	0	0	0	0	0	0	0	0	0	0	0	0	0	0	0	0	0	0	0	0	0	0	0	0	0	0	0	0	0	0	1	0	0	0	0	0
ENSMUSG00000095460	Vmn2r-ps16	0	0	0	0	0	0	0	0	0	0	0	0	0	0	0	0	0	0	0	0	0	0	0	0	0	0	0	0	0	0	0	0	0	0	0	0	0	0	0	0	0	0	1	0	0	0	0	0
ENSMUSG00000103269	Gm36978	0	0	0	0	0	0	0	0	0	0	0	0	0	0	0	0	0	0	0	0	0	0	0	0	0	0	0	0	0	0	0	0	0	0	0	0	0	0	0	0	0	0	1	0	0	0	0	0
ENSMUSG00000103266	Gm36979	0	0	0	0	0	0	0	0	0	0	0	0	0	0	0	0	0	0	0	0	0	0	0	0	0	0	0	0	0	0	0	0	0	0	0	0	0	0	0	0	0	0	1	0	0	0	0	0
ENSMUSG00000103261	Gm36981	0	0	0	0	0	0	0	0	0	0	0	0	0	0	0	0	0	0	0	0	0	0	0	0	0	0	0	0	0	0	0	0	0	0	0	0	0	0	0	0	0	0	1	0.655664	0	0	0	0
ENSMUSG00000103262	Ighv5-8	0	0	0	0	0	0	0	0	0	0	0	0	0	0	0	0	0	0	0	0	0	0	0	0	0	0	0	0	0	0	0	0	0	0	0	0	0	0	0	0	0	0	1	0	0	0	0	0
ENSMUSG00000103263	Gm36982	0	0	0	0	0	0	0	0	0	0	0	0	0	0	0	0	0	0	0	0	0	0	0	0	0	0	0	0	0	0	0	0	0	0	0	0	0	0	0	0	0	0	1	0	0	0	0	0
ENSMUSG00000054360	Bsx	0	0	0	0	0	0	0	0	0	0	0	0	0	0	0	0	0	0	0	0	0	0	0	0	0	0	0	0	0	0	0	0	0	0	0	0	0	0	0	0	0	0	1	0	0	0	0	0
ENSMUSG00000052769	Gm9889	0	0	0	0	0	0	0	0	0	0	0	0	0	0	0	0	0	0	0	0	0	0	0	0	0	0	0	0	0	0	0	0	0	0	0	0	0	0	0	0	0	0	1	0	0	0	0	0
ENSMUSG00000052760	A630001G21Rik	0	0	0	0	0	0	0	0	0	0	0	0	0	0	0	12.6169	46.4434	0	0	0	0	0	0	0	0	0	0	0	0	0	0	0	0	0	0	0	0	0	0	0	0	0	1	0	0	0	0	0
ENSMUSG00000052763	Zfp212	1.22612	0	0	31.0016	0	0	0	0	0	0	0	0	0	0	0	10.7398	0	0	0	0	0	0	0	0	0	0	0	0	0	0	0	0	0	0	0	0	0	0	0	2.0757	0	2.65812	3.65812	0	0	0	8.21043	0
ENSMUSG00000052767	Gm12703	0	0	0	0	0	0	0	0	0	0	0	0	0	0	0	0	0	0	0	0	0	0	0	0	0	0	0	0	0	0	0	0	0	0	0	0	0	0	0	0	0	0	1	0	0	0	0	0
ENSMUSG00000102271	C630050I24Rik	0	0	0	0	0	0	0	0	0	0	0	0	0	0	0	0	0	0	0	0	0	0	0	0	0	0	0	0	0	0	0	0	0	0	0	0	0	0	0	0	0	0	1	0	0	0	0	0
ENSMUSG00000018042	Cyb5r3	0	57.7316	0	0	0	0	0	4.58461	38.4921	0	0	0	0	0	77.7142	0	182.697	129.604	0	0	2.53866	0	0	0	0.286481	0	0	23.3097	0	209.541	0	0	0	0	0	0	0	161.013	0.905251	42.1827	0	0	1	133.625	2.28159	0	0	0
ENSMUSG00000018040	Rrp7a	0	7.42796	0	0	0	0	0	0	0	0	0	0	44.2472	0	0	0	3.70811	0	0	0	0	0	1.08773	0	0	20.0411	0	0	0	86.3878	0	0	62.6513	0	0	0	0.533178	0	0	0	97.1368	68.7564	69.7564	0	0	0	3.36444	18.4343
ENSMUSG00000050947	Amigo1	0	0	0	0	0	0	0	0	0	0	0	0	0.156073	0	0	0	0	0	0.534998	0	24.3942	53.4376	3.81394	0.409295	17.1984	0	0	0.770964	0	0	0	0	0	0	0	0	0	14.4043	0	0	0	0	1	20.5786	0	0	0	0
ENSMUSG00000050944	Efcab5	0	2.21699	13.9172	0	0	0	0	0	0	0	0	0	0	0	0	0	0	0	0	0	0	18.2705	0	0	0	0	0	0	0	0	0	0	0	0	0	0	0	0	0	0	0	0	1	0	0	0	0	0
ENSMUSG00000050945	Zfp438	0	0	0	0	0	0	0	0	0	0	0	0	0	0	0	0	0	0	0	0	0	0	0	0	0	0	0	0	0	0	0	0	0	0	0	0	0	0	0	0	0	0	1	0	0	0	0	0
ENSMUSG00000102275	Gm37144	0	0	0	0	0	0	0	0	0	0	0	0	0	0	0	0	0	0	0	0	0	0	0	0	0	0	0	2.53245	0	0	0	0	0	0	0	0	0	0	0	0	0	0	1	0	0	0	0	0
ENSMUSG00000071521	Try10	0	0	0	0	0	0	0	0	0	0	0	0	0	0	0	0	0	0	0	0	0	0	0	0	0	0	0	0	0	0	0	0	0	0	0	0	0	0	0	0	0	0	1	0	0	0	0	0
ENSMUSG00000100799	1700027H10Rik	0	0	0	0	0	0	0	0	0	0	0	0	0	0	0	0	0	0	0	0	0	0	0	0	0	0	0	0	0	0	0	0	0	0	0	0	0	0	13.7493	0	0	0	1	0	0	0	0	0
ENSMUSG00000102276	2900069G24Rik	0	0	0	0	0	0	0	0	0	0	0	0	0	0	0	0	0	0	0	0	0	0	0	0	0	0	0	0	0	0	0	0	0	0	0	0	0	0	0	0	0	0	1	0	0	22.394	0	0
ENSMUSG00000100795	Gm29208	0	0	0	0	0	0	0	0	0	0	0	0	0	0	0	0	0	0	0	0	0	0	0	0	0	0	0	0	0	0	0	0	0	0	0	0	0	0	0	0	0	0	1	0	0	0	0	0
ENSMUSG00000100797	Gm28596	0	0	0	0	0	0	0	0	0	0	0	0	0	0	0	0	0	0	0	0	0	0	0	0	0	0	0	0	0	0	0	0	0	0	0	0	0	0	0	0	0	0	1	0	0	0	0	0
ENSMUSG00000100796	Gm28163	0	0	0	0	0	0	0	0	0	0	0	0	0	0	0	0	0	0	0	0	0	0	0	0	0	0	0	0	0	0	0	0	0	0	0	0	0	0	0	0	0	0	1	0	0	0	0	0
ENSMUSG00000100791	Gm28199	0	0	0	0	0	0	0	0	0	0	0	0	0	0	0	0	0	0	0	0	0	0	0	0	0	0	0	0	0	0	0	0	0	0	0	0	0	0	0	0	0	0	1	0	0	0	0	0
ENSMUSG00000100790	Gm28518	0	0	0	0	0	0	0	0	0	0	0	0	0	0	0	0	0	0	0	0	0	0	0	0	0	0	0	0	0	0	0	0	0	0	0	0	0	0	0	0	0	0	1	0	0	0	0	0
ENSMUSG00000100793	Gm28479	0	0	0	0	0	0	0	0	0	0	0	0	0	0	0	0	0	0	0	0	0	0	0	0	0	0	0	0	0	0	0	0	0	0	0	0	0	0	0	0	0	0	1	0	0	0	0	0
ENSMUSG00000100792	Gm29161	0	0	0	0	0	0	0	0	0	0	0	0	0	0	0	0	0	0	0	0	0	0	0	0	0	0	0	0	0	0	0	0	0	0	0	0	0	0	0	0	0	0	1	0	0	0	0	0
ENSMUSG00000062712	Olfr531	0	0	0	0	0	0	0	0	0	0	0	0	0	0	0	0	0	0	0	0	0	0	0	0	0	0	0	0	0	0	0	0	0	0	0	0	0	0	0	0	0	0	1	0	0	0	0	0
ENSMUSG00000062713	Sim2	0	0	0	0	0	0	0	0	0	0	0	0	0	0	0	0	0	0	0	0	0	0	0	0	0	0	0	0	0	0	0	0	0	0	0	0	0	0	0	0	0	0	1	0	0	0	0	0
ENSMUSG00000106560	Gm43119	0	0	0	0	0	0	0	0	0	0	0	0	0	0	0	0	0	0	0	0	0	0	0	0	0	0	0	0	0	0	0	0	0	0	0	0	0	0	0	0	0	0	1	0	0	0	0	0
ENSMUSG00000036078	Sigmar1	0	0	0	0	0	5.69818	0.743416	1.02637	9.70894	16.2138	17.7003	4.54186	0	22.7884	0	0.621537	0	31.0963	0	0	23.8684	0	3.6358	0	2.82102	3.52088	0.671785	8.81908	0	55.0235	41.4702	0	0	0	0	3.91985	19.4862	3.20316	3.24165	18.8855	0	6.37193	7.37193	0	0	0	0	35.4336
ENSMUSG00000106566	Gm43836	0	0	0	0	0	0	0	0	0	0	0	0	0	0	0	0	0	0	0	0	0	0	0	0	0	0	0	0	0	0	0	0	0	0	0	0	0	0	0	0	0	0	1	0	0	0	0	0
ENSMUSG00000096884	Ighd5-4	0	0	0	0	0	0	0	0	0	0	0	0	0	0	0	0	0	0	0	0	0	0	0	0	0	0	0	0	0	0	0	0	0	0	0	0	0	0	0	0	0	0	1	0	0	0	0	0
ENSMUSG00000002343	Armc6	0	0	0	0	0	0	0	0	0	0	115.953	0	2.69591	0	0	4.18918	0	0	0	0	0	13.1654	0	0	0	0	14.535	0.237779	0	0	0	0	0	0	0	39.0979	33.3462	10.365	0	3.77748	0	0	1	0	8.26165	0	0	0
ENSMUSG00000036073	Galt	0	0	0	0	0.423854	56.5685	0.735398	0	97.2423	0	0	61.9636	0	72.6379	0	0	0	0	0	0	0	0	164.72	2.16133	36.0228	14.8994	38.5457	14.8307	0	44.964	0	0	0	0	0	38.7725	50.1883	41.2004	32.872	0	0	73.388	74.388	0	22.2322	46.9147	0	33.527
ENSMUSG00000002341	Ncan	0	0	0	0	0	0	0	18.793	21.5544	0	0	0	0	0	30.2554	0	0	6.62047	0	0	0	0.533353	0	0	0	0	36.7674	10.5231	0	0	0	0	0	0	0	0	0	50.7266	0	0	0	0	1	1.83944	0	0	9.29024	0
ENSMUSG00000002346	Slc25a42	0	0	0	0	0.118627	0	0	0	0	0	0	0	0	0	0	0	0	0	0	0	0.179812	0	0	0	0	0	0	0	0	0	0	0	0	0	0	0	0	0	0	6.07195	0	0	1	0	7.91862	0	0	0
ENSMUSG00000002345	Borcs8	0	0	0	0	110.615	0	766.609	0	0.609794	0	0	0	0	0	4.60037	2.082	87.1787	0	0	0	0	0	0	0	0	0.245794	0	0	21.9166	0	0	0	0	0	0	13.1291	0	0	0	6.37713	0	24.0128	25.0128	0	12.8314	0	0	0
ENSMUSG00000091390	Gm17168	0	0	34.8751	0	0	17.5305	0	0	0	0	0	13.5837	0	0	0	0	0	0	0	0	0	0	0	0	3.68273	0	0	25.3217	0	0	0	0	0	0	0	0	0	0	11.6371	26.2392	0	0	1	0	0	0	0	0
ENSMUSG00000091393	5330438I03Rik	0	0	0	0	0	0	0	0	0	0	0	0	0	0	0	0	0	0	0	0	0	0	0	0	0	0	0	0	0	0	0	0	0	0	0	0	0	0	0	8.1312	0	0	1	0	0	0	0	0
ENSMUSG00000061165	Olfr160	0	0	0	0	0	0	0	0	0	0	0	0	0	0	0	0	0	0	0	0	0	0	0	0	0	0	0	0	0	0	0	0	0	0	0	0	0	0	0	0	0	0	1	0	0	0	0	0
ENSMUSG00000091396	Spanxn4	0	0	0	0	0	0	0	0	0	0	0	0	0	0	0	0	0	0	0	0	0	0	0	0	0	0	0	0	0	0	0	0	0	0	0	0	0	0	0	0	0	0	1	0	0	0	0	0
ENSMUSG00000071528	Usmg5	296.749	226.238	1411.44	198.954	21.7854	44.3392	971.73	298.139	341.977	189.486	179.962	63.2201	217.871	487.311	478.748	219.68	648.028	945.25	518.226	0	158.014	551.698	443.592	1665.84	473.061	1235.92	34.1536	315.971	2281.8	69.4964	800.384	447.824	0	695.984	0	227.726	403.844	0	623.932	277.26	0	231.382	232.382	258.746	712.231	861.15	506.393	223.768
ENSMUSG00000093705	Vmn1r-ps142	0	0	0	0	0	0	0	0	0	0	0	0	0	0	0	0	0	0	0	0	0	0	0	0	0	0	0	0	0	0	0	0	0	0	0	0	0	0	0	0	0	0	1	0	0	0	0	0
ENSMUSG00000096881	Gm20874	0	0	0	0	0	0	0	0	0	0	0	0	0	0	0	0	0	0	0	0	0	0	0	0	0	0	0	0	0	0	0	0	0	0	0	0	0	0	0	0	0	0	1	0	0	0	0	0
ENSMUSG00000093707	Obox4-ps9	0	0	0	0	0	0	0	0	0	0	0	0	0	0	0	0	0	0	0	0	0	0	0	0	0	0	0	0	0	0	0	0	0	0	0	0	0	0	0	0	0	0	1	0	0	0	0	0
ENSMUSG00000093701	Gm21970	0	0	0	0	0	0	0	0	0	0	0	0	0	24.8272	0	0	0	0	0	0	0	91.2046	0	0	0	0	0	11.5296	0	0	0	0	0	0	0	0	0	0	27.246	0	0	12.751	13.751	0	0	0	0	0
ENSMUSG00000093703	Gm18397	0	0	0	0	0	0	0	0	0	0	0	0	0	0	0	0	0	0	0	0	0	0	0	0	0	0	0	0	0	0	0	0	0	0	0	0	0	0	0	0	0	0	1	0	0	0	0	0
ENSMUSG00000093702	Vmn1r-ps20	0	0	0	0	0	0	0	0	0	0	0	0	0	0	0	0	0	0	0	0	0	0	0	0	0	0	0	0	0	0	0	0	0	0	0	0	0	0	0	0	0	0	1	0	0	0	0	0
ENSMUSG00000055811	Cldn17	0	0	0	0	0	0	0	0	0	0	0	0	0	0	0	0	0	0	0	0	0	0	0	0	0	0	0	0	0	0	0	0	0	0	0	0	0	0	0	0	0	0	1	0	0	0	0	0
ENSMUSG00000055817	Mta3	12.9746	0	0	0	0	0	0	0	0	0	0	0	0	0	0	0	0	0	0	0	0	0	103.305	0	0	0	0	0.219831	0	0	0	0	0	0	0	0	3.90914	0	0	0	0	0	1	0	0	0	0	0
ENSMUSG00000096883	Shisa8	0	0	0	0	0	0	0	0	0	0	0	0	0	0	0	0	0	0	0	0	0	0	0	0	0	0	0	0	0	0	0	0	0	0	0	0	0	0	0	0	0	0	1	0	0	0	0	0
ENSMUSG00000060417	Gm8603	0	0	0	0	0	0	0	0	0	0	0	0	0	0	0	0	0	0	0	0	0	0	0	0	0	0	0	0	0	0	0	0	0	0	0	0	0	0	0	0	0	0	1	0	0	0	0	0
ENSMUSG00000108093	RP24-401P10.1	0	0	0	0	0	0	0	0	0	0	0	0	0	0	0	0	0	0	0	0	0	0	0	0	0	0	0	0	0	0	0	0	0	0	0	0	0	0	0	0	0	0	1	0	0	0	0	0
ENSMUSG00000055818	A230083G16Rik	0	0	0	0	0	0	0	0	0	7.45174	0	0	0	0	0	1.55333	0	0	0	0	44.634	0	0	0	0	35.1956	0	4.40816	0	0	0	0	0	0	0	0	0	0	8.1025	0	0	0	1	0	0	0	0	0
ENSMUSG00000060412	Tas2r124	0	0	0	0	0	0	0	0	0	0	0	0	0	0	0	0	0	0	0	0	0	0	0	0	0	0	0	0	0	0	0	0	0	0	0	0	0	0	0	0	0	0	1	0	0	0	0	0
ENSMUSG00000108094	RP23-91C8.1	0	0	0	0	0	0	0	0	0	0	0	0	0	0	0	0	0	0	0	0	0	0	0	0	0	0	0	0	0	0	0	0	0	0	0	0	0	0	0	0	0	0	1	0	0	0	0	0
ENSMUSG00000108095	RP24-127M20.7	0	0	0	0	0	0	0	0	0	0	0	0	0	0	0	0	0	0	0	0	0.270687	0	0	0	0	0	0	0	0	0	0	0	0	0	0	0	0	0	0	0	0	0	1	0	0	0	0	0
ENSMUSG00000100247	A530053M12Rik	0	0	0	0	0	0	0	0	0	0	0	0	0	0	0	0	0	0	0	0	0	0	0	0	0	0	0	0	0	0	0	0	0	0	0	0	0	0	0	0	0	0	1	0	0	0	0	0
ENSMUSG00000100246	Gm20879	0	0	0	0	0	0	0	0	0	0	0	0	0	0	0	0	0	0	0	0	0	0	0	0	0	0	0	0	0	0	0	0	0	0	0	0	0	0	0	0	0	0	1	0	0	0	0	0
ENSMUSG00000107213	Gm3302	0	0	0	0	0	0	0	0	0	0	0	0	0	0	0	0	0	0	0	0	0	0	0	0	0	0	0	0	0	0	0	0	0	0	0	0	0	0	0	0	0	0	1	0	0	0	0	0
ENSMUSG00000100244	Gm29279	0	0	0	0	0	0	0	0	0	0	0	0	0	0	0	0	0	0	0	0	0	0	0	0	0	0	0	0	0	0	0	0	0	0	0	0	0	0	0	0	0	0	1	0	0	0	0	0
ENSMUSG00000107215	Gm43197	0	0	0	0	0	0	0	0	0	0	0	0	0	0	0	0	0	0	0	0	0	0	0	0	0	0	0	0	0	0	0	0	0	0	0	0	0	0	0	0	0	0	1	0	0	0	0	0
ENSMUSG00000107214	4930500F04Rik	0	0	0	0	0	0	0	0	0	0	0	0	0	0	0	0	0	0	0	0	0	0	0	0	0	0	0	0	0	0	0	0	0	0	0	0	0	0	0	0	0	0	1	0	0	0	0	0
ENSMUSG00000107217	4930524B17Rik	0	0	0	0	0	0	0	0	0	0	0	0	0	0	0	0	0	0	0	0	0	0	0	0	0	0	0	0	0	0	0	0	0	0	0	0	0	0	0	0	0	0	1	0	0	0	0	0
ENSMUSG00000107216	2210412B16Rik	0	0	0	0	0	0	0	0	0	0	0	0	0	0	0	0	0	0	0	0	0	0	0	0	0	0	0	0	0	0	0	0	0	0	0	0	0	0	0	0	0	0	1	0	0	0	0	0
ENSMUSG00000107219	Gm42738	0	0	0	0	0	0	0	0	0	0	0	0	0	0	0	0	0	0	0	0	0	0	0	0	0	0	0	0	0	50.1285	0	0	0	0	0	0	24.1305	0	36.5738	20.6208	0	5.1335	6.1335	0	0	0	0	0
ENSMUSG00000107218	Gm42530	0	0	0	0	0	0	0	0	0	0	0	0	0	0	0	0	0	0	0	0	0	0	0	0	0	0	0	0	0	0	0	0	0	0	0	0	0	0	0	0	0	0	1	0	0	0	0	0
ENSMUSG00000100249	Gm21950	0	0	0	0	0	0	0	0	0	0	0	0	0	0	0	0	0	0	0	0	0	0	0	0	0	0	0	0	0	0	0	0	0	0	0	0	0	0	0	0	0	0	1	0	0	0	0	0
ENSMUSG00000100248	Gm28950	0	0	0	0	0	0	0	0	0	0	0	0	0	0	0	0	0	0	0	0	0	0	0	0	0	0	0	0	0	0	0	0	0	0	0	0	0	0	0	0	0	0	1	0	0	0	0	0
ENSMUSG00000040770	Il25	0	0	0	0	0	0	0	0	0	0	0	0	0	0	0	0	0	0	0	0	0	0	0	15.2563	1.19412	1.82079	0	0	0	0	2.64553	0	0	0	0	0	0	0	0	0	0	0	1	0	0	0	0	0
ENSMUSG00000096289	Olfr1484	0	0	0	0	0	0	0	0	0	0	0	0	0	0	0	0	0	0	0	0	0	0	0	0	0	0	0	0	0	0	0	0	0	0	0	0	0	0	0	0	0	0	1	0	0	0	0	0
ENSMUSG00000096284	Tcstv1	0	0	0	0	0	0	0	0	0	0	0	0	0	0	0	0	0	0	0	0	0	0	0	0	0	0	0	0	0	0	0	0	0	0	0	0	0	0	0	0	0	0	1	0	0	0	0	0
ENSMUSG00000096283	Gm6176	0	0	0	0	0	0	0	0	0	0	0	0	0	0	0	0	0	0	0	0	0	0	0	0	0	0	0	0	0	0	0	0	0	0	0	0	0	0	0	0	0	0	1	0	0	0	0	0
ENSMUSG00000094991	Gm21718	0	0	0	0	0	0	0	0	0	0	0	0	0	0	0	0	0	0	0	0	0	0	0	0	0	0	0	0	0	0	0	0	0	0	0	0	0	0	0	0	0	0	1	0	0	0	0	0
ENSMUSG00000037035	Inhbb	0	0	0	0	0	0	0	0	0	0	0	0	0	0	0	0	0	0	0	0	0	0	0	0	0	0	0	0	0	0	0	0	0	0	0	0	0	0	0	0	0	0	1	0	0	0	0	0
ENSMUSG00000037034	Pax1	0	0	0	0	0	0	0	0	0	0	0	0	0	0	0	0	0	0	0	0	0	0	0	0	0	0	0	0	0	0	0	0	0	0	0	0	0	0	0	0	0	0	1	0	0	0	0	0
ENSMUSG00000037031	Tspan15	0	0	0	0	0	0	0	0	0	0	0	0	0	0	0	0	0	0	0	0	0	0	0	0	0	0	0	0	0	0	0	0	0	0	0	0	0	0	0	0	0	0	1	0	0	0	0	71.9651
ENSMUSG00000037033	Clca3b	0	0	0	0	0	0	0	0	0	0	0	0	0	0	0	0	0	0	0	0	0	0	0	0	0	0	0	0	0	0	0	0	0	0	0	0	0	0	0	0	0	0	1	0	0	0	0	0
ENSMUSG00000037032	Apbb1	40.7934	0	0.284631	0	0.200817	29.0906	0	12.891	0.113759	0	0.829899	28.7368	0.390642	72.0937	22.3152	8.73921	34.8509	18.1802	0	0	0	179.108	0	4.60744	3.84612	0	0	26.0399	8.17726	64.8713	0	0	0	44.9149	37.1844	75.93	28.6791	30.0317	39.1254	58.4372	0	0.639927	1.63993	0	58.4109	19.4496	35.8419	69.3158
ENSMUSG00000020923	Ubtf	0	0	0	0	0	24.4821	0	52.1302	50.2424	0	0	23.7058	5.09207	35.5382	0	0	0	0	0	0	0	17.7625	124.967	0.834434	33.8873	69.4756	77.9998	3.14354	0	0	81.5759	0	0	0	60.6005	2.49505	29.4957	15.295	0	24.7399	22.2369	0.173769	1.17377	0	0	2.26375	5.15408	0
ENSMUSG00000020922	Lsm12	0	0	0	0	0	0	0	0	0	0	0	0	0	0	0	0	0	0	0	0	0	36.0285	0	0	0	0.303149	0	1.36643	0	0	0	0	0	0	0	0	0	0	0	10.0675	0	3.52577	4.52577	0	0	18.3663	6.96987	0
ENSMUSG00000020921	Tmem101	0	0	0	0	0	101.747	0	0	0	0	0	106.396	0	0	0	0	0	0	0	0	0	0	0	0	4.98899	0	0	0	0	0	0	0	0	0	0	0	0	84.1424	0	0.39493	0	0	1	0	0	0	0	0
ENSMUSG00000014602	Kif1a	75.8154	38.8394	39.2784	0	0	24.9984	0	63.8698	0	0	0	23.3233	9.99918	67.2024	28.3044	0.463489	40.3258	14.9956	207.23	22.5487	15.2562	1.5764	25.14	88.8562	93.7748	7.24035	1.29804	6.93516	0	3.19732	34.1981	68.9836	0	38.9801	32.271	53.6742	20.685	16.2898	0	20.4019	23.6832	67.0169	68.0169	0	19.945	0	9.60629	45.7442
ENSMUSG00000020926	Adam11	2.1755	0	0	0	12.8792	2.84735	1.15565	0	0	34.2845	0	4.70714	0	0	0	0.751543	0	0	0	0	0	0	65.9418	0.566111	0	23.7195	0	0	0	0	0	0	0	0	82.2273	7.44748	0	3.32052	1.26013	17.9946	0	32.3125	33.3125	0	0	0	0	23.9501
ENSMUSG00000020925	Ccdc43	0	0	0	0	0	0	0	15.6537	0	0	0	0	0	0	0	3.78196	0	0	0	0	0	0	0	0	73.4438	0	86.2551	5.24694	0	0	0	0	0	0	0	0	0.19283	0	19.7265	0	0	0	1	0	0	0	0	0
ENSMUSG00000014606	Slc25a11	9.08077	0	0	0	0	198.378	1.04874	6.37051	0	116.206	97.3796	182.605	8.22927	3.57237	67.1681	0	13.9896	47.0337	0	0	6.41353	0	0	3.08225	0	2.7595	7.58209	50.5941	0	93.05	593.036	43.4942	0	0	0	105.058	83.4738	0	96.0428	122.897	0	0.641871	1.64187	21.3607	28.823	0	77.7386	17.3868
ENSMUSG00000014609	Chrne	0	0	0	0	0	0	0	25.0585	0	0	0	0	0	0	0	0	0	0	0	0	0	0	0	0	0	0	0	0	0	0	0	0	0	0	0	0	0	0	0	0	0	0	1	0	0	0	0	0
ENSMUSG00000020929	Eftud2	0	0	63.1958	0	0	0	0	0	0	13.6589	0.801094	0	22.8089	0	0	1.73404	0	56.8534	0	0	0	0	0.658022	0	4.40873	0	0.227943	0	0	80.0913	0.257111	0	0	0	0	0	24.0284	0	0	0	0	0	1	0	0.924266	0	0.508939	28.5762
ENSMUSG00000020928	Higd1b	0	0	0	0	0	0	0	0	0	0	0	0	0	0	0	0	0	0	0	0	0	0	0	0	0	0	0	0	0	0	0	0	0	0	0	0	0	0	0	0	0	0	1	0	0	0	0	0
ENSMUSG00000101114	Gm28628	0	0	0	0	0	0	0	0	0	0	0	0	0	0	0	0	0	0	0	0	0	0	0	0	0	0	0	0	0	0	0	0	0	0	0	0	0	0	0	0	0	0	1	0	0	0	0	0
ENSMUSG00000101115	Gm28664	0	0	0	0	0	0	0	0	0	0	0	0	0	0	0	0	0	0	0	0	0	0	0	0	0	0	0	0	0	0	0	0	0	0	0	0	0	0	0	0	0	0	1	0	0	0	0	0
ENSMUSG00000101110	Gm28890	0	0	0	0	0	0	0	0	0	0	0	0	0	0	0	0	0	0	0	0	0	0	0	0	0	0	0	0	0	0	0	0	0	0	0	0	0	0	0	0	0	0	1	0	0	0	0	0
ENSMUSG00000101111	Gm28437	2639.61	1747.8	1398.41	1198.6	207.361	705.448	503.129	886.816	1423.3	278.219	156.749	620.09	166.047	985.05	3104.42	919.365	2226.39	1675.03	1074.27	656.181	143.794	196.136	340.375	2991.73	767.302	1067.84	101.994	210.13	2871.04	207.538	136.553	195.029	529.936	606.208	501.87	504.144	30.816	567.456	2707	804.131	1104.94	757.198	758.198	308.005	2235.84	3225.12	2810.02	604.201
ENSMUSG00000101112	Gm29185	0	0	0	0	0	0	0	0	0	0	0	0	0	0	0	0	0	0	0	0	0	0	0	0	0	0	0	0	0	0	0	0	0	0	0	0	0	0	0	0	0	0	1	0	0	0	0	0
ENSMUSG00000101113	1700025B11Rik	0	0	0	0	0	0	0	0	0	0	0	0	0	0	0	0	0	0	0	0	0	0	0	0	0	0	0	0	0	0	0	0	0	0	0	0	0	0	0	0	0	0	1	0	0	0	0	0
ENSMUSG00000101119	Gm29060	0	0	0	0	0	0	0	0	0	0	0	0	0	0	0	0	0	0	0	0	0	0	0	0	0	0	0	0	0	0	0	0	0	0	0	0	0	0	0	0	0	0	1	0	0	0	0	0
ENSMUSG00000072553	Gm525	0	0	0	0	0	0	0	0	0	0	0	0	0	0	0	0	0	0	0	0	0	0	0	0	0	0	0	0	0	0	0	0	0	0	0	0	0	0	0	0	0	0	1	0	0	0	0	0
ENSMUSG00000030022	Adamts9	0	0	0	0	0	0	0	0	0	0	0	0	0	0	0	0	0	0	0	0	0	0	0	0	0	0	0	0	0	0	0	0	0	0	0	0	0	0	0	0	0	0	1	0	0	0	0	0
ENSMUSG00000030020	Prickle2	0	0.209897	0	131.267	0	0	0.230436	19.5328	0	39.5709	7.68096	0	0	0	0	0.16055	18.4385	0	11.0592	0	0	0	0	0	0	0	3.9046	0.0911297	0	69.7055	0	0	0	0	0	2.02506	0.405135	0.992881	4.52216	0	0	0	1	0.736243	5.6999	0	1.0458	1.90997
ENSMUSG00000104548	Gm43857	0	0	243.268	0	0	8.8389	0	94.1042	0	0.299745	0	14.0035	0	267.812	23.5651	0.166626	31.8965	20.1121	0	0	131.903	1.24634	0	3.5147	6.18784	0	55.1172	21.2801	0	170.979	0	49.5966	0	0	0	0	0.191099	0	0	0	0	1.46448	2.46448	236.413	0	28.6053	0	42.1296
ENSMUSG00000104544	Gm43783	0	0	0	0	0	0	0	0	0	0	0	0	0	0	0	0	0	0	0	0	0	0	0	0	0	0	0	0	0	0	0	0	0	0	0	0	0	0	0	0	0	0	1	0	0	0	0	0
ENSMUSG00000104545	E030032P16Rik	0	0	0	0	0	0	0	0	0	0	0	0	0	0	0	0	0	0	0	0	0	0	0	0	0	0	0	0	0	0	0	0	0	0	0	0	0	0	0	0	0	0	1	0	0	0	0	0
ENSMUSG00000030029	Lrig1	0	0	0	0	0	0	0	0	0	0	0	0	0	0	0	0	0	0	0	0	0	0	0	0	0	0	53.3018	0	0	0	0	0	0	0	0	0	0	0	1.3237	0	2.43827	0	1	12.7676	0	0	0	0
ENSMUSG00000104547	Gm43022	0	0	0	0	0	0	0	0	0	0	0	0	0	0	0	0	0	0	0	0.974757	0	0	0	0	0	0	0	0	0	0	0	0	0	0	0	0	0	0	0	0	0	0	1	0	0	0	0	0
ENSMUSG00000092157	Gm17268	0	0	0	0	0	0	0	0	0	0	0	0	0	0	0	0	0	0	0	0	0	0	0	0	0	0	0	0	0	0	0	0	0	0	0	0	0	0	0	0	0	0	1	0	0	0	0	0
ENSMUSG00000104541	Gm43114	0	0	0	0	0	0	0	0	0	0	0	0	0	0	0	0	0	0	0	0	0	0	0	0	0	0	0	0	0	0	0	0	0	0	0	0	0	0	0	0	0	0	1	0	0	0	0	0
ENSMUSG00000104542	Ighv8-15	0	0	0	0	0	0	0	0	0	0	0	0	0	0	0	0	0	0	0	0	0	0	0	0	0	0	0	0	0	0	0	0	0	0	0	0	0	0	0	0	0	0	1	0	0	0	0	0
ENSMUSG00000104543	Gm6602	0	0	0	0	0	0	0	0	0	0	0	0	0	0	0	0	0	0	0	0	0	0	0	0	0	0	0	0	0	0	0	0	0	0	0	0	0	0	0	0	0	0	1	0	0	0	0	0
ENSMUSG00000096869	Gm6676	0	0	0	0	0	0	0	0	0	0	0	0	0	0	0	0	0	0	0	0	0	0	0	0	0	0	0	0	0	0	0	0	0	0	0	0	0	0	0	0	0	0	1	0	0	0	0	0
ENSMUSG00000063145	Bbs5	92.1523	0	0	0	0	177.459	1.03722	0	0.33865	5.9804	0	182.711	0	110.4	40.8772	0	0	0	0	0	0	0	0	0	3.57802	44.4852	81.7831	11.8943	0	0	0	0	0	66.8537	0	0	32.9896	0	0	0.849929	0	1.905	2.905	41.4233	48.4591	0	3.13774	0
ENSMUSG00000063146	Clip2	0	0	0	0	0	0	0	0	0	0	0	0	0	1.40431	0	0	0	0	0	0	0.120085	0	0	0	0	0	0.745358	0.43487	0	0	0	0	0	0	0	0	0	0	0	0	0	0.33651	1.33651	0	0	0	2.49527	0
ENSMUSG00000096867	Gm10057	0	0	0	0	0	0	0	0	0	0	0	0	0	0	0	0	0	0	0	0	0	0	0	0	0	0	0	0	0	0	0	0	0	0	0	0	0	0	0	0	0	0	1	0	0	0	0	0
ENSMUSG00000063142	Kcnma1	0.133211	0.107454	0	0	0.203924	29.0564	0.353814	0	0	12.8611	1.68466	26.2993	61.2752	0.301228	0	0.838147	0	0.762835	0	0.199784	12.5961	11.0679	17.3035	7.27774	4.39385	0	71.3826	31.0598	0	0	0	0	0	0	37.7596	11.1924	4.80668	5.33669	0	8.98819	4.26363	0.216547	1.21655	31.2278	0.972313	0	1.60573	49.1248
ENSMUSG00000096864	Gm21978	0	0	0	0	0	0	0	0	0	0	0	0	0	0	0	0	0	0	0	0	0	0	0	0	0	0	0	0	0	0	0	0	0	0	0	0	0	0	0	0	0	0	1	0	0	0	0	0
ENSMUSG00000048070	Pirt	0	0	0	0	0	0	0	0	0	0	0	0	0	0	0	0	0	0	0	0	0	0	0	0	0	0	0	0	0	0	0	0	0	0	0	0	0	0	0	0	0	0	1	0	0	0	0	0
ENSMUSG00000048077	H1fnt	0	0	0	0	0	0	0	0	0	0	0	0	0	0	0	0	0	0	0	0	0	0	0	0	0	0	0	0	0	0	0	0	0	0	0	0	0	0	0	0	0	0	1	0	0	0	0	0
ENSMUSG00000048076	Arf1	8.22415	329.685	157.947	1.0061	0	0.598118	1390.36	137.525	0.356633	75.3025	26.007	0	219.78	363.665	64.5767	280.669	422.449	351.857	343.883	53.6845	171.532	141.229	0	0	213.644	31.3274	0	58.7423	25.6355	17.073	1.66888	271.839	123.091	0	116.572	57.5894	339.208	103.564	228.644	178.127	0	169.191	170.191	486.397	174.112	26.1275	252.817	353.117
ENSMUSG00000039501	Znfx1	0	0	0	0	0.0864243	0	0	0	0	0	0	0	0	0	2.95476	1.62978	0	0	0	0	0	0	0	0	4.96569	0	0	0	0	0.275735	0	0	0	0	0	5.27051	0	0	0	17.0392	0	0	1	0	0	7.17346	10.4345	0
ENSMUSG00000090427	Gm17225	0	0	0	0	0	0	0	0	0	0	0	0	0	0	0	0	0	0	0	0	0	0	0	0	0	0	0	0	0	0	0	0	0	0	0	0	0	0	0	0	0	0	1	0	0	0	0	0
ENSMUSG00000048078	Tenm4	9.61488	0	0	0	0	0	0	0	0	0	3.99228	0	0	9.33597	0	0.17974	0	0	0	0	6.67694	0.53802	0	0	0.845421	0	0	0	0	0	0	0	0	0	0	1.13355	0.0412396	0	0	0	0	0	1	0	1.4179	6.17195	0	0
ENSMUSG00000039509	Nup133	0	0	0	0	0.182699	0	0	0	0	0.158904	0	0	0	0	0	0.265039	0	0	0	0	0	0	0	0	0	0	0	38.1055	0	0	0	0	0	0	67.6591	0	44.7865	0	0	0	0	0	1	250.659	0	0	0	0
ENSMUSG00000039508	Fam26d	0	0	0	0	0	0	0	0	0	0	0	0	0	0	0	0	0	0	0	0	0	0	0	0	0	0	0	0	0	0	0	0	0	0	0	0	0	0	0	0	0	0	1	0	0	0	0	0
ENSMUSG00000104897	Gm43203	0	0	0	0	0	0	0	0	0	0	0	0	0	0	0	0	0	0	0	0	0	0	0	0	0	0	0	0	0	0	0	0	0	0	0	0	0	0	0	0	0	0	1	0	0	0	0	0
ENSMUSG00000104894	Gm43507	0	0	0	0	0	0	0	0	0	0	0	0	0	0	0	0	0	0	0	0	0	0	0	2.25172	0	0	0	18.1776	0	0	0	0	0	0	0	0	0	0	0	0	0	0	1	0	0	0	0	0
ENSMUSG00000056899	Immp2l	0	0	0	0	0	0	0	0	0	0	0	0	0	66.7866	0	12.7179	0	0	0	0	0	0	0	0	0	0	0	7.89477	0	0	0	0	0	0	0	0	0	0	0	0	0	0	1	0	0	0	0	0
ENSMUSG00000104891	2510017J16Rik	0	0	0	0	0	0	0	0	0	0	0	0	0	0	0	0	0	0	0	0	0	0	0	0	0	0	0	0	0	0	0	0	0	0	0	0	0	0	0	0	0	0	1	0	0	0	0	0
ENSMUSG00000104898	Gm30043	0	0	0	0	0	0	0	0	0	0	0	0	0	0	0	0	0	0	0	0	0	0	0	0	0	0	0	0	0	0	0	0	0	0	0	0	0	0	0	0	0	0	1	0	0	0	0	0
ENSMUSG00000056895	Hist3h2ba	0	0	0	0	0	0	0	109.283	0	0	0	0	0	0	0	0	0	0	0	0	0	0	0	0	0	0	241.167	0	0	0	0	0	0	0	0	0	0	0	0	0	0	0	1	0	82.4012	0	0	0
ENSMUSG00000102498	Gm19445	0	0	48.1194	0	67.0324	0	0	0	0	0	0	0	0	267.494	0	0	0	0	0	0	0	0	8.86306	0	0	0	0	0.597277	0	0	0	0	0	0	0	0	0	0	0	0	0	0	1	0	0	0	0	0
ENSMUSG00000073208	Speer4c	0	0	0	0	0	0	0	0	0	0	0	0	0	0	0	0	0	0	0	0	0	0	0	0	0	0	0	0	0	0	0	0	0	0	0	0	0	0	0	0	0	0	1	0	0	0	0	0
ENSMUSG00000073209	Klf14	0	0	0	0	0	0	0	0	0	0	0	0	0	0	0	0	0	0	0	0	0	0	0	0	0	0	0	0	0	0	0	0	0	0	0	0	0	0	0	0	0	0	1	0	0	0	0	0
ENSMUSG00000021322	Aoah	0	0	0	0	0	0	0	0	0	0	0	0	0	0	0	0	0	0	0	0	0	0	0	0	0	0	0	0	0	0	0	0	0	0	0	0	0	0	0	0	0	0	1	0	0	0	0	0
ENSMUSG00000102491	Gm36986	0	0	0	0	0	0	0	0	0	0	0	0	0	0	0	0	0	0	0	0	0	0	0	0	0	0	0	0	0	0	0	0	0	0	0	0	0	0	0	0	0	0	1	0	0	0	0	0
ENSMUSG00000102492	Gm36987	0	0	0	0	0	0	0	0	0	0	0	0	0	0	0	0	0	0	0	0	0	0	0	0	0	0	0	0	0	0	0	0	0	0	0	0	0	0	0	0	0	0	1	0	0	0	0	0
ENSMUSG00000102493	Gm8010	0	0	0	0	0	0	0	0	0	0	0	0	0	0	0	0	0	0	0	0	0	0	0	0	0	0	0	0	0	0	0	0	0	0	0	0	0	0	0	0	0	0	1	0	0	0	0	0
ENSMUSG00000102494	Gm36988	0	0	0	0	0	0	0	0	0	0	0	0	0	0	0	0	0	0	0	0	0	0	0	0	0	0	0	0	0	0	0	0	0	0	0	0	0	0	0	0	0	0	1	0	0	0	0	0
ENSMUSG00000021327	Zkscan3	0	0	0	0	0	0	0	1.6914	20.6263	33.4022	0	0	0	0	0	1.49386	0	4.45795	0	0	3.17771	0	0	0	0.132114	0	39.272	0.151415	0	0	0	0	0	0	0	19.5136	0.305959	16.5007	2.087	0.209187	0	0	1	1.83485	0	3.05278	19.6929	0
ENSMUSG00000102496	Gm36989	0	0	0	0	0	0	0	0	0	0	0	0	0	0	0	0	0	0	0	0	0	81.765	0	0	0	0	0	0	0	0	0	0	0	0	0	0	0	0	0	0	0	0	1	0	0	0	0	0
ENSMUSG00000102497	Ighv13-1	0	0	0	0	0	0	0	0	0	0	0	0	0	0	0	0	0	0	0	0	0	0	0	0	0	0	0	0	0	0	0	0	0	0	0	0	0	0	0	0	0	0	1	0	0	0	0	0
ENSMUSG00000022781	Pak2	0	11.9555	0	0	0	0	0	33.3574	0	0	0	0	0	0	15.9419	1.42796	68.3337	0	61.0867	304.69	0	0	0	0	0	0	0	0.639883	0	0	0	0	0	0	0	0	0	1.16246	0	1.76795	0	0	1	0	4.44655	4.30036	0	2.2352
ENSMUSG00000022780	Mfi2	0	0	0	0	0	49.9958	0.890912	0	0	0	0	56.6971	0	0	0	0	0	0	0	0	0	0	0	0	161.347	0	0	0	0	0	0	0	0	0	0	0	0	0	0	0	0	0	1	0	0	0	0	0
ENSMUSG00000022783	Spag6	0	0	0	0	0	0	0	0	0	0	0	0	0	5.37953	0	0	0	0	0	0	0	0	0	0	0	0	4.13943	0	0	0	0	0	0	0	0	2.22089	19.8929	13.6136	0	0	0	0	1	0	1.73625	0	0	0
ENSMUSG00000031089	Slc6a14	0	0	0	0	0	0	0	0	0	0	0	0	0	0	0	0	0	0	0	0	0	0	0	0	0	0	0	0	0	0	0	0	0	0	0	0	0	0	0	0	0	0	1	0	0	0	0	0
ENSMUSG00000022787	Wdr53	0	0	0	0	0	0	0	0	0	0	0	0	0	18.3043	0	0	0	0	0	0	0	0	0	0	0	0	0	0	0	0	0	0	0	81.5009	0	0	0	0	17.9209	0	0	0	1	137.357	31.277	0	0	0
ENSMUSG00000022789	Dnm1l	0	1.83929	417.108	0	93.0267	86.4648	1.73056	0	0	8.67748	2.06119	91.8593	0.48491	134.845	0	11.6967	92.3238	104.114	0	0	112.08	31.5814	0	0	5.97037	143.677	52.3964	62.9636	0	0	28.4352	0	0	0	277.061	62.3542	70.2613	14.9177	38.6815	6.38232	15.6422	122.385	123.385	9.3312	47.5643	0	27.4914	62.7655
ENSMUSG00000022788	Fgd4	0	0	0	0	0	0	0	0.470099	0	0	0	0	0	35.8101	3.35508	0	0	0	0	0.0961412	0	0	0	4.25285	0	0	0	0.134668	0	0	60.1099	0	0	0	0	0	0	0	0.371293	0.13952	4.10355	0	1	0	0.467903	1.35756	9.53006	0
ENSMUSG00000031085	Gm498	0	0	0	0	0.955532	0	0	0	0	0	0	0	0	0	0	0	0	0	0	0	0	0	0	0	0	0	0	0	0	0	0	0	0	0	0	0	0	0	0	0	0	0	1	0	0	0	0	0
ENSMUSG00000097686	Gm26647	0	0	0	0	0	0	0	0	0	0	0	0	0	0	0	0	0	0	0	0	0	0	0	0	0	0	0	0	0	0	0	0	0	0	0	0	0	0	0	0	0	0	1	0	0	0	0	0
ENSMUSG00000106675	Gm43798	0	0	0	0	0	0	0	0	0	0	0	0	0	0	0	0	0	0	0	0	0	0	0	0	0	0	0	0	0	0	0	0	0	0	0	0	0	0	0	0	0	0	1	0	0	0	0	0
ENSMUSG00000023781	Hes7	0	0	0	0	0	0	0	0	0	0	0	0	0	0	0	0	0	0	0	0	0	0	0	0	0	0	0	0	0	0	0	0	0	0	0	0	5.85587	30.7014	0	0	0	0	1	0	0	0	0	0
ENSMUSG00000070953	Rabepk	0.24039	0	0	0	0	0	0	0.176358	0	56.9818	36.4826	0	0	42.4063	0	0	12.771	0	0	0	0	0.66542	0	0	15.6378	0	34.6201	27.2675	0	0	0	0	0	0	0	60.5936	7.34744	33.0198	0	24.5914	0	36.7447	37.7447	0	1.75462	30.5505	0	0
ENSMUSG00000028809	Srrm1	53.0225	11.7294	0.242736	0	0	11.4689	0	0.0820738	15.7163	14.0785	0	10.8164	13.6561	20.494	0	16.3549	0	0	0	8.56082	1.55754	27.8846	40.9796	0	45.2027	0	15.0374	43.9442	0	0	18.1648	160.229	0	0	63.4223	3.13304	6.26879	0	0.323982	21.8336	32.2239	23.6493	24.6493	15.9015	5.71595	0	22.9248	11.0838
ENSMUSG00000025838	Pramel6	0	0	0	0	0	0	0	0	0	0	0	0	0	0	0	0	0	0	0	0	0	0	0	0	0	0	0	0	0	0	0	0	0	0	0	0	0	0	0	0	0	0	1	0	0	0	0	0
ENSMUSG00000025839	Pramel7	0	0	0	0	0	0	0	0	0	0	0	0	0	0	0	0	0	0	0	0	0	0	0	0	0	0	0	0	0	0	0	0	0	0	0	0	0	0	0	0	0	0	1	0	0	0	0	0
ENSMUSG00000028800	Hdac1	0	0	0	0	0	0	0	0	0	0	0	0	0	0	0	18.7768	0	0	0	0	13.5519	57.5092	0	0	0	0	5.38072	9.66559	0	0	0	0	0	0	0	0	0	0	0	0	7.55262	27.2436	28.2436	0	0	0	0	0
ENSMUSG00000028801	Stpg1	0	0	0	0	0	0	0	0	0	0	0	0	0	0	0	0	0	0	0	0	0	0	0	0	0	0	0	0	0	0	0	0	0	0	0	0	0	0	0	0	0	0	1	0	0	0	0	0
ENSMUSG00000028803	Nipal3	0	0	0	0	0	2.34292	0	0	0	0	0	2.74706	0	0	0	0	0	0	0	0	0	0	0	0	0	0	0	0.588546	0	0	0	0	0	0	0	0	0	0	0	2.7445	0	0	1	0	0	0	0	1.54216
ENSMUSG00000028804	Csmd2	0	0	0	0	0	0	0	17.3109	0	0	0	0	0	0	0	0.259501	0	0	0	0	0	0	2.22626	0	0	28.0936	0.514237	0.245489	0	0	0	0	0	0	0	0	0.19844	1.33753	0	3.8435	14.9595	0	1	0	5.11822	0	0	0
ENSMUSG00000028807	Zbtb8a	0	0	0	0	0	0	0	0	0	0	0	0	0	0	0	0	0	0	0	0	0	0	0	0	0	0	0	0	0	0	0	0	0	0	0	0	0	0	0	0	0	0	1	0	0	0	0	0
ENSMUSG00000022439	Parvg	0	0	0	0	0	0	0	0	0	0	0	0	0	0	0	49.4353	0	0	0	0	0	0	0	0	0	0	0	0	0	0	0	0	0	0	0	0	0	0	30.4775	0	0	0	1	0	0	0	0	0
ENSMUSG00000022438	Parvb	0	0	0	0	0	0	0	0	0	0	0	0	0	0	0	0	0	0	0	0	0	0	0	0	0	0	0	0	0	0	0	0	0	0	0	0	0	0	0	0	0	0	1	0	0	0	0	0
ENSMUSG00000022433	Csnk1e	25.6526	2.55439	0	3.35845	0	0	0	39.1379	0	20.351	0	0	20.0386	8.23754	18.649	8.20565	0	46.9783	0	0	0.0918678	1.75444	6.99388	0.618104	0.725429	0	32.2151	38.9206	0	0	0	0	0	0	0	39.1788	0	28.0973	10.5472	0	0	16.2236	17.2236	0.167961	17.3397	3.35373	7.63574	69.7326
ENSMUSG00000022432	Smc1b	0	0	0	0	0	0	0	0	0	0	0	0	0	0	0	0	0	0	0	0	0	0	0	0	0	0	0	0	0	0	0	0	0	0	0	0	0	5.89435	0	0	0	0.5581	1.5581	0	0	0	0	0
ENSMUSG00000011958	Bnip2	0	0	295.907	0	0	0	0	0	0	37.2399	0	0	0	0	52.9415	37.9641	0	0	0	0	0	0	0	0	0	0	0	0.249985	0	0.290745	0	0	0	0	0	0	39.2001	0	0	35.7428	0	0	1	0	8.68572	0	0	72.0475
ENSMUSG00000022437	Samm50	0	0	0	0	0.634261	0	2.20092	0	0	195.318	0	0	0	0	0	0	14.6795	0	0	0	99.0254	0	0	0	0	0	0	0	0	0	0	0	0	0	0	166.324	0	80.6253	0	19.2384	0	0	1	0.878856	36.29	0	0	0
ENSMUSG00000022436	Sh3bp1	99.6842	93.5638	0	0	0	0	0	6.06514	0	2.97673	4.24099	0	100.491	0	5.84948	11.003	43.5497	4.09622	6.83867	0	63.2794	0	0.580466	45.3597	0	0	0	9.15597	0	0	112.966	160.065	0	0	126.722	37.5627	31.1239	75.4799	41.4254	12.3253	0	25.8072	26.8072	300.177	94.6356	18.9403	58.379	68.8987
ENSMUSG00000022435	Upk3a	0	0	0	0	0	0	0	0	0	0	0	0	0	0	0	0	0	0	0	0	0	0	0	0	0	0	0	0	0	0	0	0	0	0	0	0	0	0	0	0	0	0	1	0	0	0	0	0
ENSMUSG00000022434	Fam118a	0	0	0	0	0	0	0	0	0	0	0	0	0	0	7.13301	0.403492	0	0	0	0	149.269	0	0	0	0	0	0	56.6839	0	0	0	0	0	0	0	2.5449	76.8322	28.0815	0	48.6489	0	0	1	0	0	0	0	0
ENSMUSG00000106516	Gm42441	0	0	0	0	0	0	0	0	0	0	0	0	0	0	0	0	0	0	0	0	0	0	0	0	0	0	0	0	0	0	0	0	0	0	0	0	0	0	0	0	0	0	1	0	0	0	0	0
ENSMUSG00000036854	Hspb6	0	0	0	0	0	0	0	57.6296	0	0	0	0	0	0	78.4946	0	0	0	0	0	0	0	0	0	0	0	0	0	0	0	0	0	0	0	0	0	9.67691	0	0	0	0	0	1	0	0	0	0	0
ENSMUSG00000042737	Dpm3	14.669	0	0	0	0	0	0	0	0	18.1405	26.5037	0	0	0	0	10.0833	0	31.2047	0	0	0	0	0	0	0	0	5.03049	59.4299	0	0	0	0	0	0	0	19.5667	21.3516	0	21.2398	26.6085	0	0	1	0	53.539	0	0	0
ENSMUSG00000036856	Wnt4	10.246	0	0	0	0	0	0	0	0	0	0	0	0	0	0	0	0	0	0	0	0	0	0	61.9163	0	0	0	0	0	0	0	0	0	0	0	41.6605	0	0	0	0	0	30.1007	31.1007	0	0	0	0	0
ENSMUSG00000036850	Mrpl41	156.639	142.491	0	0	203.766	0	0	32.8233	228.797	77.6416	0	0	31.5615	82.5799	0	26.1558	125.172	267.113	0	0	90.8763	0	0	0	71.2258	0	0	201.643	0	89.167	188.856	194.615	0	806.561	0	87.9706	145.002	87.6369	0	46.1458	0	0	1	0	77.3821	49.8871	236.629	181.525
ENSMUSG00000025789	St8sia2	0	0	0	0	0	0	0	0	0	0	0	0	0	0	0	0	0	0	0	0	0	0	0	0	0	0	0	0	0	0	0	0	0	0	0	0	0	0	0	0	0	0	1	0.253636	0	0	0	0
ENSMUSG00000036853	Mcoln3	0	0	0	0	0	0	0	0	0	0	0	0	0	0	0	0	0	0	0	0	0	0	0	0	0	0	0	0	0	0	0	0	0	0	0	0	0	0	0	0	0	0	1	0	0	0	0	0
ENSMUSG00000025784	Clec3b	0	0	0	0	0	0	0	0	0	0	0	0	0	0	0	0	0	0	0	0	0	0	0	0	0	0	0	0	0	0	0	0	0	0	0	0	0	0	0	0	0	0	1	0	0	0	0	0
ENSMUSG00000025785	Exosc7	0	0	0	0	0	86.6708	0	0.483163	159.342	10.5245	116.612	99.2978	59.8036	87.8791	43.0861	0	0	0	0	0	62.2744	0	0	0	0	115.525	45.4479	32.5101	0	136.706	0	0	0	0	0	0	0	0	0	0	0	0	1	0	62.4961	0	0	65.2494
ENSMUSG00000025786	Zdhhc3	0	0	0	0	0	3.4648	0	0	0	0.107541	0	3.00354	8.41653	0	0	0.059781	5.72182	0.0925379	0	0	0	36.0138	16.3669	0	0	0	0	0	0	4.53658	0	0	0	0	0	0	0	0	0.93544	0	0	0	1	0.0856634	0	8.5543	0	0
ENSMUSG00000025787	Tgm4	0	0	0	0	0	0	0	0	0	0	0	0	0	0	0	0	0	0	0	0	0	0	0	0	0	0	0	0	0	0	0	0	0	0	0	0	0	0	0	0	0	0	1	0	0	0	0	0
ENSMUSG00000025780	Itih5	0	0	0	0	0	0	0	0	0	0	0	0	0	0	0	0	0	0	0	0	0	0	0	0	0	0	0	0	0	0	0	0	0	0	0	0	0	0	5.0816	0	0	0	1	0	0	0	0	0
ENSMUSG00000025781	Atp5c1	128.057	96.7357	638.062	408.364	1.18461	107.464	1.02767	174.219	0	102.02	0	107.257	287.989	70.8797	5.06258	29.6426	109.639	299.131	0	222.352	55.2157	68.5796	0	185.718	74.4457	740.63	40.3989	201.154	0	0	252.865	21.3101	115.808	0	109.675	148.099	171.313	53.1468	45.9364	149.902	0	72.3544	73.3544	0	31.068	98.3447	133.699	93.7033
ENSMUSG00000025782	Taf3	0	0	0	0	0	20.4384	0	0.0828224	0	10.3733	0.7142	18.3952	0	0	0	0.208911	0	1.29297	0	0	0	0	0	0	0	0	0	13.9912	0	0	0	0	0	0	0	0	0	0	0	0	0	0	1	0	4.94407	0	0	0
ENSMUSG00000025783	4930412O13Rik	0	0	0	0	0	0	0	0	0	0	0	0	0	0	0	0	0	0	0	0	0	0	0	0	0	0	0	0	0	0	0	0	0	0	0	0	0	0	0	0	0	0	1	0	0	0	0	0
ENSMUSG00000023066	Rttn	0	0	0	0	0	0	0	0	0	0	0	0	0	0	0	0	0	0	0	0	0	0	0	0	0	0	0	0	0	0	0	0	0	0	0	0	0	0	7.7326	0	0	6.51365	7.51365	0	0	0	0	0
ENSMUSG00000049858	Suox	0	0	0	0	0	0	0	0	0	0	0	0	0	0	0	0.436816	0	0	0	0	0	0	0	0	0	0	0	0	0	0	0	0	0	0	0	0	0	0	0	0	0	0	1	0	0	0	0	0
ENSMUSG00000099613	Gm28313	0	0	0	0	0	0	0	0	0	0	0	0	0	0	0	0	0	0	0	0	0	0	0	0	0	0	0	0	0	0	0	0	0	0	0	0	0	0	0	0	0	0	1	0	0	0	0	0
ENSMUSG00000057805	1700084M14Rik	0	0	0	0	0	0	0	0	0	0	0	0	0	0	0	0	0	0	0	0	0	0	0	0	0	0	0	0	0	0	0	0	0	0	0	0	0	0	0	0	0	0	1	0	0	0	0	0
ENSMUSG00000035506	Slc12a8	0	0	0	0	0	0	0	0	0	0	0	0	0	0	0	0	0	0	0	0	0	0	0	0	0	0	0	0	0	0	0	0	0	0	0	0	0	0	0	0	0	0	1	0	0	0	0	0
ENSMUSG00000035505	Cox18	0	0.218414	0	0	0	0	0	0	0	12.8005	0	0	0	0	0	1.50318	0	0	1.38138	0	18.0635	0	35.1713	4.22599	0.248153	0	0	1.13743	0	0	0	0	0	0	0	0	12.7587	12.3975	0	0	4.33317	0	1	0	13.8344	0	0	0
ENSMUSG00000035504	Reep6	0	0	0	0	0	0	0	0	0	0	0	0	0	0	0	0	0	0	0	0	0	0	0	0	0	0	0	0	0	0	0	0	0	0	0	0	0	0	0	0	0	0	1	0	0	0	0	0
ENSMUSG00000020493	Prr11	0	0	0	0	0	0	0	0	0	0	0	0	0	0	0	0	0	0	0	0	0	0	0	0	0	0	0	0	0	0	0	0	0	0	0	0	0	0	0	0	0	0	1	0	0	0	0	0
ENSMUSG00000020492	Ska2	0	0	0	0	0	0	0	0	0	0	0	0	0	0	0	0	0	0	0	0	0	0	0	0	0	0	0	0	0	0	0	0	0	0	0	0	0	0	0	0	0	0	1	0	19.1985	0	0	0
ENSMUSG00000035509	Fbxl21	0	0	0	0	0	0	0	0	0	5.93204	0	0	0	0	0	0	0	0	0	0	0	0	0	0	0	0	0	0	0	0	0	0	0	0	0	0	0	0	0	0	0	0	1	0	0	0	0	0
ENSMUSG00000020490	Btnl10	0	0	0	0	0	0	0	0	0	0	0	0	0	0	0	0	0	0	0	0	0	0	0	0	0	0	0	0	0	0	0	0	0	0	0	0	0	0	0	0	0	0	1	0	0	0	0	0
ENSMUSG00000020496	Rnf187	362.017	223.73	0	39.4511	0.544442	3.10314	0	7.30268	466.324	501.556	526.265	0	426.722	207.521	204.762	58.4431	188.971	336.467	0	1103.56	478.653	0	24.0227	113.806	311.518	18.3925	0	119.531	0	0	443.207	0	0	0	0	441.594	158.827	557.721	467.552	375.694	22.7664	338.9	339.9	538.718	379.026	617.702	274.37	172.262
ENSMUSG00000020495	Smg8	0	0.264056	0.710267	524.916	0	0	0	0	0	0	0	0	0	0	0	25.6847	0	0	0	0	0	0	12.7566	0	0	0	0	0	0	0	0	0	0	0	0	0	82.2659	0	0	0	0	0	1	0	0	0	0	0
ENSMUSG00000042087	4933440N22Rik	0	2.14772	0	0	0	0	0	0	0	0	0	0	0	1.20433	0	1.97113	9.43481	2.44022	0	0	0	0	0	0	0	0	4.79378	0	0	0	0	0	0	0	0	0	0	0	0	1.15914	0	0	1	3.95471	0	11.2787	0	0
ENSMUSG00000033904	Ccp110	0	0	0	0	0	0	0	0	0	0	0	0	0	0	0	0	5.35524	0	0	0	0	0	0	0	1.20064	0	0	0	0	0	0	0	0	0	0	0	0	0	0	0	0	0	1	10.1579	0	0	0	0
ENSMUSG00000033906	Zdhhc15	0	0	0	0	0	0	0	0	0	0	0	0	0	0	0	0	0	0	0	0	0	0	0	0	0	0	0	0	0	0	0	0	0	0	0	0	0	0	0	0	0	0	1	0	0	0	0	0
ENSMUSG00000033900	Map9	0	0	0	0	0	0	0	33.2083	20.5019	38.0224	69.0007	0	8.39247	0	7.13862	0	9.66163	0.833253	0	0	0	2.51814	0	0	0	0	53.3641	0	0	0	0	0	0	0	103.1	0.848966	21.462	4.16339	46.3416	46.8399	0	14.1949	15.1949	0	21.2398	38.5219	10.2299	0
ENSMUSG00000028378	Ptgr1	0	0	0	0	0	0	0	0	0	0	0	0	0	0	0	0	0	0	0	0	0	0	0	2.35666	0	0	0	0	0	0	0	0	0	0	0	0	0	0	0	0	0	0	1	0	0	0	0	0
ENSMUSG00000033902	Mapkbp1	0	20.6192	0	0	0	5.17033	0	0	0	0	0	2.97637	0	0	0	0	0	0	0	0	0	0	0	0	0	0	0	0	0	0	0	0	0	0	0	0	0.50313	0	0	0	0	50.3836	51.3836	0	0	0	0	0
ENSMUSG00000033909	Usp36	0	0	41.5671	0	31.6074	0.288664	0	5.45923	70.7533	0	0.627936	0.5369	26.7441	38.6109	14.2872	0	3.51669	0	0.506385	0	0.575794	0	2.57866	0	5.18366	8.1853	0.119115	6.6719	6.18725	0	0	0	0	0	0	0	3.45511	0	4.5987	0	0	17.2701	18.2701	0	0	0	0	4.37067
ENSMUSG00000028373	Astn2	0	0	0	0	0	29.9126	0	0	0	0	0	28.659	0	0	0	0	0	0	0	0	0	0	0	0	0	0	0	0	0	0	0	0	0	0	0	0	0	0	0	0	0	0	1	0	0	0	0	0
ENSMUSG00000028370	Pappa	0	0	0	0	0	0	0	0	0	0	0	0	0	0	0	0	0	0	0	0	0	0	0	0	0	0	0	0	0	0	0	0	0	0	0	0	0	0	0	0	0	0	1	0	0	0	0	0
ENSMUSG00000107192	Gm19583	0	0	0	0	0	0	0	0	0	0	0	0	0	0	0	0	0	0	0	0	0	0	0	0	0	0	0	0	0	0	0	0	0	0	0	0	0	0	0	0	0	0	1	0	0	0	0	0
ENSMUSG00000062704	9430002A10Rik	0	0	0	0	0	0	0	0	0	0	0	0	0	0	0	0	0	0	0	0	0	0	0	0	0	0	0	0	0	0	0	0	0	0	0	0	0	0	0	0	0	0	1	0	0	0	0	0
ENSMUSG00000020149	Rab1a	0	7.41631	0	0	112.484	0.40112	0	0	0	37.7164	0	0	0	17.8851	57.7552	31.1066	0	0.631941	127.528	0.275822	28.5925	5.60272	1.91139	2.8704	77.849	19.922	20.7476	22.5996	378.52	0.224673	0	0	55.0464	0	0	3.43416	20.5329	1.05282	8.52084	24.2845	0	20.0371	21.0371	0	12.0826	11.6842	19.2127	41.5034
ENSMUSG00000020140	Lgr5	0	0	0	0	0	0	0	0	0	0	0	0	0	0	0	0	0	0	0	0	0	0	0	0	0	0	0	0	0	0	0	0	0	0	0	0	0	4.78191	0	0	0	0	1	0	0	0	0	0
ENSMUSG00000020143	Dock2	0	0	0	1.30676	0	0	0	0	0	0	0	0	0	0	0	0	0	42.8612	0	0	0	0	0	0	0	0	0	0	0	0	0	0	0	0	0	0	0	0	0	0	0	0	1	0	0	0	0	0
ENSMUSG00000020142	Slc1a4	0	0	0	0	0	0	0	0	208.628	0	0	0	0	0	0	0	0	0	0	0	51.1808	0	0	0	0	5.42814	0	0	0	0.243297	237.272	0	0	0	0	0	0	0	0	0	0	0	1	0	0	0	0	57.001
ENSMUSG00000075208	Olfr1019	0	0	0	0	0	0	0	0	0	0	0	0	0	0	0	0	0	0	0	0	0	0	0	0	0	0	0	0	0	0	0	0	0	0	0	0	0	0	0	0	0	0	1	0	0	0	0	0
ENSMUSG00000075209	Olfr1016	0	0	0	0	0	0	0	0	0	0	0	0	0	0	0	0	0	0	0	0	0	0	0	0	0	0	0	0	0	0	0	0	0	0	0	0	0	0	0	0	0	0	1	0	0	0	0	0
ENSMUSG00000075200	Olfr1044	0	0	0	0	0	0	0	0	0	0	0	0	0	0	0	0	0	0	0	0	0	0	0	0	0	0	0	0	0	0	0	0	0	0	0	0	0	0	0	0	0	0	1	0	0	0	0	0
ENSMUSG00000075201	Olfr1043	0	0	0	0	0	0	0	0	0	0	0	0	0	0	0	0	0	0	0	0	0	0	0	0	0	0	0	0	0	0	0	0	0	0	0	0	0	0	0	0	0	0	1	0	0	0	0	0
ENSMUSG00000075202	Olfr1042	0	0	0	0	0	0	0	0	0	0	0	0	0	0	0	0	0	0	0	0	0	0	0	0	0	0	0	0	0	0	0	0	0	0	0	0	0	0	0	0	0	0	1	0	0	0	0	0
ENSMUSG00000075203	Olfr1040	0	0	0	0	0	0	0	0	0	0	0	0	0	0	0	0	0	0	0	0	0	0	0	0	0	0	0	0	0	0	0	0	0	0	0	0	0	0	0	0	0	0	1	0	0	0	0	0
ENSMUSG00000075204	Olfr1039	0	0	0	0	0	0	0	0	0	0	0	0	0	0	0	0	0	0	0	0	0	0	0	0	0	0	0	0	0	0	0	0	0	0	0	0	0	0	0	0	0	0	1	0	0	0	0	0
ENSMUSG00000075205	Olfr1037	0	0	0	0	0	0	0	0	0	0	0	0	0	0	0	0	0	0	0	0	0	0	0	0	0	0	0	0	0	0	0	0	0	0	0	0	0	0	0	0	0	0	1	0	0	0	0	0
ENSMUSG00000075206	Olfr1024	0	0	0	0	0	0	0	0	0	0	0	0	0	0	0	0	0	0	0	0	0	0	0	0	0	0	0	0	0	0	0	0	0	0	0	0	0	0	0	0	0	0	1	0	0	0	0	0
ENSMUSG00000018565	Elp5	0	37.6532	79.8513	0	0	0	0	26.9873	0	39.1318	29.5222	0	44.9703	11.1801	39.5302	29.6794	43.7753	57.2475	0	0	0	0.760197	0	173.617	53.8471	0	37.7383	21.0558	0	0	0	0	0	0	0	39.7396	71.2317	0	65.2093	23.7105	0	15.6302	16.6302	0	28.0652	40.7177	60.6898	25.6967
ENSMUSG00000018566	Slc2a4	0	0	0	0	0	0	0	0	0	0	0	0	0	0	0	0	0	0	0	0	0	0	0	0	0	0	0	0	0	0	0	0	0	0	0	0	0	0	0	0	0	0	1	0	0	0	0	0
ENSMUSG00000018567	Gabarap	0	229.728	168.072	130.769	0	91.7433	0	0	86.6714	82.0755	0	89.5363	57.6532	69.6951	114.431	136.094	331.898	341.51	0	0	94.2162	185.684	137.397	385.15	0	68.9748	39.4829	83.9767	0	88.9845	0	68.8081	0	0	0	13.6066	86.0928	150.154	84.4115	94.8701	46.6509	72.4576	73.4576	124.127	94.2333	35.2861	162.305	29.798
ENSMUSG00000018569	Cldn7	0	0	0	0	0	0	0	0	0	0	0	0	0	0	0	0	0	0	0	0	0	0	0	0	0	0	0	0	0	0	0	0	0	0	0	0	0	0	0	0	0	0	1	0	0	0	0	0
ENSMUSG00000094334	Fabp5l2	0	0	0	0	0	0	0	0	0	0	0	0	0	0	0	0	0	0	0	0	0	0	0	0	0	0	0	0	0	0	0	0	0	0	0	0	0	0	0	0	0	0	1	0	0	0	0	0
ENSMUSG00000086835	Gm11775	0	0	0	0	0	0	0	0	0	0	0	0	0	0	0	0	0	0	0	0	0	0	0	0	0	0	0	0	0	0	0	0	0	0	0	0	0	0	0	0	0	0	1	0	0	0	0	0
ENSMUSG00000086834	Gm14547	0	0	0	0	0	0	0	0	0	0	0	0	0	0	0	0	0	0	0	0	0	0	0	0	0	0	0	0	0	0	0	0	0	0	0	0	0	0	0	0	0	0	1	0	0	0	0	0
ENSMUSG00000052403	Fcnaos	0	0	0	0	0	0	0	0	0	0.938877	0	0	1.04949	0	0	0	0	0	0	0	0	0	0	0	0	0	0	0	0	0	0	0	0	0	0	0	0	0	0	1.02327	0	0	1	0	0	0	0	0
ENSMUSG00000086836	Gm13748	0	0	0	0	0	0	0	0	0	0	0	0	0	0	0	0	0	0	0	0	0	0	0	0	0	0	0	0	0	0	0	0	0	0	0	0	0	0	0	0	0	0	1	0	0	0	0	0
ENSMUSG00000086831	Gm14280	0	0	0	0	0	0	0	0	0	0	0	0	0	0	0	0	0	0	0	0	0	0	0	0	0	0	0	0	0	0	0	0	0	0	0	0	0	0	0	0	0	0	1	0	0	0	0	0
ENSMUSG00000039087	Rreb1	0	0	0	0	0	0	0.232296	0	0	0	0	0	0	0	0	0	0	0	0	0	0	0	0	0	0	0	0	0	0	0.534003	0	0	0	0	0	0	0.0371377	0	0	0.475946	0	0	1	0	0.319217	0	0	0
ENSMUSG00000052407	Ccdc171	0	0	0	0	0	0	0	0	0	0	0	0	0	0	0	0	0	0	0	0	0	0	0	0	0	0	0	0	0	0	0	0	0	0	0	0	0	0	0	0	0	0	1	12.9931	0	0	0	0
ENSMUSG00000052406	Rexo4	128.862	28.9402	0	0.178519	0	2.54542	0	0	0	0	0	1.92318	39.0856	0	0	0	0	0	0	0	11.5505	104.226	0	0	0	0	117.51	0	0	0	0	0	0	0	0	0	0	0	0	5.55603	0	0	1	0	0	0	0	0
ENSMUSG00000044367	Slc16a13	0	0	0	0	0	0	0	0	0	0	0	0	0	0	54.0197	0	0	0	0	0	0	0	0	0	0	0	0	0	0	0	0	0	0	0	0	0	0	0	0	0	0	0	1	0	0	0	0	0
ENSMUSG00000044365	Cxxc4	0	3.78244	0	0	0	7.05916	0	0	0	0	2.0811	7.73262	0	20.6555	0	0.0608986	0	0	6.2925	5.06169	1.14553	0	0	2.88987	2.26161	0.0575208	26.7603	0	0	0	0.167063	0	0	0	23.3227	3.45656	0	0.941613	0	0	17.1161	0.267621	1.26762	0	1.80169	0	0	0
ENSMUSG00000039089	L3mbtl3	12.6087	0	0	0	0	43.8971	0	0	0	0	0	43.9206	0	0	0	0	3.38462	28.8857	0	0	5.20928	0	15.3871	0	41.1374	5.74159	0.114641	0.401367	0	0	0	0	0	0	0	0	16.7079	25.1501	0	0	0	0	1	0	0	0	3.07093	0
ENSMUSG00000086839	Gm11973	0	0	0	0	0	0	0	0	4.60029	0	0	0	15.7938	0	0	0	0	0	0	0	0	0	0	0	0	0	0	0	0	0	0	0	0	0	0	0	0	0	12.8002	0	0	0	1	0	0	0	0	0
ENSMUSG00000086838	Gm16212	0	0	0	0	0	0	0	0	0	0	0	0	0	0	0	0	0	0	0	0	0	0	0	0	0	0	0	0	0	0	0	0	0	0	0	0	0	0	0	0	0	0	1	0	0	0	0	0
ENSMUSG00000044361	BC024139	0	0	0	0	0	0	0	0	0	0	0	0	0	0	0	0	0	0	0	0	0	0	0	0	0	0	0	0	0	0	0	0	0	0	0	0	0	0	0	0	0	0	1	0	0	0	0	0
ENSMUSG00000026608	Kctd3	0.120771	0	0	0	0	0	0	0.265732	0.209462	11.66	74.0796	0	0.179745	0	26.8651	0	17.1111	14.3859	0.616141	0	0	0	0	0	0	6.49895	0	27.525	0	0	0.245217	0	0	0	0	0	16.7647	0	0	0	0	0	1	0	18.5125	0	0	0
ENSMUSG00000026609	Ush2a	0	0	0	0	0	0	0	0	0	0	0	0	0	0	0	0	0	0	0	0	0	0	0	0	0	0	0	0	0	0	0	0	0	0	0	0	0	2.13345	0	0	1.19304	0	1	0	0	0	0	0
ENSMUSG00000045812	Olfr984	0	0	0	0	0	0	0	0	0	0	0	0	0	0	0	0	0	0	0	0	0	0	0	0	0	0	0	0	0	0	0	0	0	0	0	0	0	0	0	0	0	0	1	0	0	0	0	0
ENSMUSG00000048814	Lonrf2	5.47768	1.69207	0	0	3.92577	0	0	0.0855102	0	0	0	0.0787749	5.37883	11.335	0	0.345113	6.19225	1.73543	0	0	0.338074	0.645633	1.81673	0	4.69882	0	0	0	0	13.805	0	0	0	0	0	2.17645	0	0	0	0	0	0	1	0	9.35905	9.8762	16.3913	1.92473
ENSMUSG00000048810	Olfr202	0	0	0	0	0	0	0	0	0	0	0	0	0	0	0	0	0	0	0	0	0	0	0	0	0	0	0	0	0	0	0	0	0	0	0	0	0	0	0	0	0	0	1	0	0	0	0	0
ENSMUSG00000058447	Gm26920	0	0	0	0	0	0	0	0	0	0	0	0	0	0	0	0	0	0	0	0	0	0	0	0	0	0	0	0	0	0	0	0	0	0	0	0	1.23943	0	0	0	0	0	1	0	0	0	0	0
ENSMUSG00000058446	Znrf2	0	0	5.96184	0	0	0	0	0	0	0	0	0	37.7568	0	0	0.860482	0	64.8787	0	0	0	0	0	0	0	0	0.126824	0	0	0	0	0	0	0	0	0	0	27.8227	0	0	0	0	1	0	10.7992	8.95215	0	0
ENSMUSG00000058444	Map2k5	70.8404	0	0	0	0	0	0	0	0.520662	0	216.413	0	72.3962	1.35768	0	0	0	0	0	0	67.2213	420.685	0	0	183.734	0	83.2251	76.3013	0	0	0	0	0	0	0	2.8028	0	0	0	95.8324	0	0	1	0.636781	0	0	0	0
ENSMUSG00000058443	Rpl10-ps3	0	0	0	0	0	0	0	0	4.86068	2.48764	35.4483	0	0	0	0	2.07459	0	4.27931	9.53191	0	0	0	4.85182	0	0	0	0	3.92496	0	0	3.7936	0	0	0	0	0	0	0	0	0	0	0	1	5.94472	0	0	7.50924	20.5656
ENSMUSG00000058441	Panx2	0	0	132.536	0	0	0	0	0	0	0	11.5724	0	0	0	0	0	0	0	0	0	0	0	0	0	0	0	0	0	0	0	0	0	0	0	0	1.06793	0	0	0	0	0	0	1	0	25.0482	0	23.8986	0
ENSMUSG00000058440	Nrf1	0	0	0	0	4.20694	0	0	0	0	0	0	0	21.5895	0	0	0	0	0	0	0	0	0	0	0	0	0	0.412244	0	0	0	0	0	0	0	0	0	0	0	0	11.2975	0	0	1	0	0	0	0	6.7223
ENSMUSG00000024497	Pou4f3	0	0	0	0	0	0	0	0	0	0	0	0	0	0	0	0	0	0	0	0	0	0	0	0	0	0	0	0	0	0	0	0	0	0	0	0	0	0	0	0	0	0	1	0	0	0	0	0
ENSMUSG00000073980	Gm9574	0	0	0	0	0	0	0	0	0	0	0	0	0	0	0	0	0	0	0	0	0	0	0	0	0	0	0	0	0	0	0	0	0	0	0	0	0	0	0	0	0	0	1	0	0	0	0	0
ENSMUSG00000073982	Rhog	0	202.053	0	0	0	0	0	0	0	0	0	0	0	0	77.7396	17.5916	824.271	0	0	0	0	0	0	0	0	0	0	134.163	0	1.20971	0	0	0	0	0	101.69	0	0	355.558	0	95.0821	0	1	0	115.651	0	0	0
ENSMUSG00000024493	Lars	0	0	0	0	0	0	0	381.51	0.623552	24.8961	9.09348	0	22.4785	0	122.313	0	0	0	0	0	0	0	0	0	0	0.25134	75.0773	23.4113	0	75.5063	0	0	0	0	0	3.35668	23.9616	0	0	0	0	0	1	0	2.62419	0	0	1.97952
ENSMUSG00000073987	Ggh	0	0	0	0	0	0	0	145.384	0	0	0	0	0	0	0	26.8947	99.9587	0	0	0	0	0	0	0	0	0	0	52.61	0	0	0	0	0	0	0	0	0	0	96.018	0	0	0	1	0	0	0	0	0
ENSMUSG00000073988	Ttpa	0	0	0	0	0	0	0	0	0	0	0	0	0	0	0	0	0	0	0	0	0	0	0	0	0	0	0	0	0	0	0	0	0	0	0	0	0	0	0	0	0	0	1	0	3.29873	62.2213	13.6193	0
ENSMUSG00000106570	C230071H17Rik	0	0	0	0	0	0	0	0	0	0	0	0	0	0	0	0	0	0.534248	432.714	0	0	0	0	0	0	0	119.201	0	0	0	0	0	0	0	132.178	0	0	0	0	0	0	0	1	0	3.40359	0	0	0
ENSMUSG00000024498	Tcerg1	0	8.92347	0	0	176.486	0	0.794249	67.324	0	0	0	0	0	0	3.91269	5.09106	0	0	0	0	30.5312	0	0	2.33429	0	0	0	26.0678	0	0	0	0	0	0	0	55.8337	50.5232	59.9011	13.8546	0	0	41.8188	42.8188	0	2.18267	57.0018	0	39.5015
ENSMUSG00000053420	Gm4792	0	0	0	0	0	0	0	0	0	0	0	0	0	0	0	0	0	0	0	0	0	0	0	0	0	0	0	0	0	0	0	0	0	0	0	0	0	0	0	0	0	0	1	0	0	0	0	0
ENSMUSG00000106579	Gm42771	0	0	0	0	0	0	0	0	0	0	0	0	0	0	0	0	0	0	0	0	0	0	0	0	0	0	19.4086	0	0	0	0	0	0	0	0	0	0	0	0	0	0	0	1	0	4.07034	0	0	0
ENSMUSG00000033016	Nfatc1	0	0	0	0	0	0	0	0	0	0	0	0	0	0	0	0	0	0	0	0	0	0	0	0	0	0	0	0	0	0	0	0	0	0	0	5.69621	0	0	0	0	0	0	1	0	0	0	0	0
ENSMUSG00000033015	4933427E13Rik	0	0	0	0	0	0	0	0	0	0	0	0	0	0	0	0	0	0	0	0	0	0	0	0	0	0	0	0	0	0	0	0	0	0	0	0	0	0	0	0	0	0	1	0	0	0	0	0
ENSMUSG00000033014	Trim33	0	0	0	0	0	0	0	1.3824	0	0	0	0	0.133598	0	0	0	0	0.102844	0	0	0	0	3.03162	1.05107	0	0	1.88528	0.565655	0	0	0	0	0	0	25.4445	0	0	17.9812	0	0	1.43653	0.291967	1.29197	0	5.24216	0	50.4945	1.48231
ENSMUSG00000007279	Scube2	0	0	0	0	0	0	0	0	0	0	0	0	0	0	0	0	0	0	0	0	0	0	0	0	0	0	0	0	0	0	0	0	0	0	0	0	0	0	0	0	0	0	1	0	0	0	0	0
ENSMUSG00000059316	Slc27a4	0	0	0	0	0	0	0	0	0	0	146.3	0	0	0	0	0	0	0	0	0	0	0	0	0	0	22.2579	3.96656	0	0	48.4271	0	0	0	0	0	0	46.4275	0	0	0	0	0	1	0	0	0	0	0
ENSMUSG00000005698	Ctcf	0	7.52921	0	0	3.91337	0	0	0.163069	0	9.76792	0	0	1.32354	0	0	1.48078	0	40.9879	0	0	79.1712	0	0	0	0	0	4.40157	4.66895	0	4.61397	71.2789	0	0	152.208	0	15.5635	17.2674	19.0819	0	26.2861	10.6714	19.5179	20.5179	0.235743	0	0	8.93127	23.2446
ENSMUSG00000005699	Pard6a	217.36	0.483057	0	0	0	0.870953	0	0	170.334	0	147.689	0	0	0	7.83553	6.20583	0	115.915	0	0	241.787	63.0219	0	0	0	190.003	0	37.7373	0	0	0	0	0	410.074	169.747	114.608	259.553	3.42814	38.1493	87.7636	0	0	1	337.937	0	50.7419	4.81165	19.7777
ENSMUSG00000005696	Sh2d1a	0	0.294943	0	0	0	0	0	0	0	0	0	0	0	0	0	0	0	0	0	2.46871	0	0	0	0	0	0	0	0	0	0	0	0	0	0	0	0	0.853705	0	0	0	0	0.297192	1.29719	0	0	0	0	0
ENSMUSG00000086308	G630016G05Rik	0	0	0	0	0	0	0	0	0	0	0	0	0	0	0	0	0	0	0	0	0	0	0	0	0	0	0	0	0	0	0	0	0	0	0	0	0	0	0	0	0	0	1	0	0	0	0	0
ENSMUSG00000099856	Gm20906	0	0	0	0	0	0	0	0	0	0	0	0	0	0	0	0	0	0	0	0	0	0	0	0	0	0	0	0	0	0	0	0	0	0	0	0	0	0	0	0	0	0	1	0	0	0	0	0
ENSMUSG00000086302	Gm13790	0	0	0	0	0	0	0	0	0	0	0	0	0	0	0	0	0	0	0	0	0	0	0	0	0	0	0	0	0	0	0	0	0	0	0	0	0	0	0	0	0	0	1	0	0	0	0	0
ENSMUSG00000086306	Gm11754	0	0	0	0	0	0	0	0	0	0	0	0	0	0	0	0	0	0	0	0	0	0	0	0	0	0	0	0	0	0	0	0	0	0	0	0	0	0	0	0	0	0	1	0	0	0	0	0
ENSMUSG00000094010	Vmn1r119	0	0	0	0	0	0	0	0	0	0	0	0	0	0	0	0	0	0	0	0	0	0	0	0	0	0	0	0	0	0	0	0	0	0	0	0	0	0	0	0	0	0	1	0	0	0	0	0
ENSMUSG00000004568	Arhgef18	0	0	0	0	0	0	0	0	0	0	0	0	0	0	0	0	0	0	0	0	0	0	0	0	0	0	0	20.6625	0	0	0	0	0	0	0	0	0	0	0	0	0	0	1	0	0	0	1.40321	0
ENSMUSG00000099855	Gm28486	0	0	0	0	0	0	0	0	0	0	0	0	0	0	0	0	0	0	0	0	0	0	0	0	0	0	0	0	0	0	0	0	0	0	0	0	0	0	0	0	0	0	1	0	0	0	0	0
ENSMUSG00000004565	Pnpla6	0	0	0	0	0	0	0	0	0	0	0	0	2.75427	0	0	0	0	0	0	0	0	0	0	0	0	0	2.96042	7.44856	0	0	0	33.9653	0	0	0	0	0	0	0	1.34219	0	0	1	0	0	0	0	0
ENSMUSG00000004567	Mcoln1	0	0	0	0	0	0.190861	0	0.192552	0	68.8547	0	0	0	0.593503	0	3.88554	0	0	0	0	17.9662	0	0	0	0	0	0	20.6744	0	0	117.727	0	0	0	0	0	0	55.5787	0	0	0	0	1	0	0	0	0	0
ENSMUSG00000094134	Ighv5-15	0	0	0	0	0	0	0	0	0	0	0	0	0	0	0	0	0	0	0	0	0	0	0	0	0	0	0	0	0	0	0	0	0	0	0	0	0	0	0	0	0	0	1	0	0	0	0	0
ENSMUSG00000004561	Mettl17	0	40.0088	0	0	0	0	0	0	0	0	103.937	0	0	0	0	6.41498	0	0	0	0	0	0	42.7	0	0	0	12.2838	11.4561	0	0	0	0	0	25.5799	0	0	24.2938	0	0.865443	7.5885	0	22.3537	23.3537	0	0	0	0	23.8501
ENSMUSG00000094132	Gm3264	0	0	0	0	0	0	0	0	0	0	0	0	0	0	0	0	0	0	0	0	0	0	0	0	0	0	0	0	0	0	0	0	0	0	0	0	0	0	0	0	0	0	1	0	0	0	0	0
ENSMUSG00000004562	Arhgef40	0	0	0	0	0	0	0	0	0	0.374739	0	0	0	0	0	0.671187	0	6.23132	0	0	0	0	0	0	0	0	0	0.131369	0	0	0	0	0	0	0	0	0	0	0	0	0	0	1	0	0	0	1.25625	0
ENSMUSG00000047048	Olfr432	0	0	0	0	0	0	0	0	0	0	0	0	0	0	0	0	0	0	0	0	0	0	0	0	0	0	0	0	0	0	0	0	0	0	0	0	0	0	0	0	0	0	1	0	0	0	0	0
ENSMUSG00000047046	1700031F10Rik	0	0	0	0	0	0	0	0	0	0	0	0	0	0	0	0	0	0	0	0	0	0	0	0	0	0	0	0	0	0	0	0	0	0	0	0	0	0	0	0	0	0	1	0	0	0	0	0
ENSMUSG00000047045	Tmem164	0	0	0	0	0	0	0	0	0	0	0	0	0	0	0	0	0	0	0	0	0	0	0	0	0	0	0	0	0	0	0	0	0	0	0	0	0	0	0	0	0	0	1	0	0	0	0	0
ENSMUSG00000047044	D030056L22Rik	0	18.2516	0	0	0	0	0	0	0	0	0	0	0	0	0	1.24086	0	0	0	0	0	0	0	0	0	0	0	0.880388	0	11.2576	0	0	0	0	0	0	0	16.7893	0	47.4321	0	0	1	0	0	0	0	0
ENSMUSG00000047040	Prr15l	0	0	0	0	0	0	0	0	0	0	0	0	0	0	0	0	0	0	0	0	0	0	0	0	0	0	0	0	0	0	0	0	0	0	0	0	0	0	0	0	0	0	1	0	0	0	0	0
ENSMUSG00000072612	Gm10382	0	0	0	0	0	0	0	0	25.3507	0	0	0	10.0431	137.314	0	2.49673	0	0	0	23.6187	0	0	0	0	0	0	155.178	18.8942	0	0	0	0	0	0	0	26.2436	7.15949	12.8672	6.51223	0	0	0	1	0	0	0	0	0
ENSMUSG00000072613	1700049E17Rik2	0	0	0	0	0	0	0	0	0	0	0	0	0	0	0	0	0	0	0	0	0	0	0	0	0	0	0	0	0	0	0	0	0	0	0	0	0	0	0	0	0	0	1	0	0	0	0	0
ENSMUSG00000072616	Gm7853	0	0	0	0	0	0	0	0	0	0	0	0	0	0	0	0	0	0	0	0	0	0	0	0	0	0	0	0	0	0	0	0	0	0	0	0	0	0	0	0	0	0	1	0	0	0	0	0
ENSMUSG00000072618	Gm10384	0	0	0	0	0	0	0	0	0	0	0	0	0	0	0	0	0	0	0	0	0	0	0	0	0	0	0	0	0	0	0	0	0	0	0	0	0	0	0	0	0	0	1	0	0	0	0	0
ENSMUSG00000085768	Gm13707	0	0	0	0	0	0	0	0	0	0	0	0	0	0	0	0	0	0	0	0	0	0	0	0	0	0	0	0	0	0	0	0	0	0	0	0	0	0	0	0	0	0	1	0	0	0	0	0
ENSMUSG00000085760	Gm14302	0	0	0	0	0	0	0	0	0	0	0	0	0	0	0	0	0	0	0	0	0	0	0	0	0	0	0	0	0	0	0	0	0	0	0	0	0	0	0	0	0	0	1	0	0	0	0	19.9818
ENSMUSG00000085761	4930455G09Rik	0	0	0	0	0	0	0	0	0	0	0	0	0	0	0	0	0	0	0	0	0	0	0	0	0	0	0	0	0	0	0	0	0	0	0	0	0	0	0	0	0	0	1	0	0	0	0	0
ENSMUSG00000085762	Lrrc75aos2	0	0	0	0	0	0	0	0	0	0	0	0	0	0	0	0	0	0	0	0	0	0	0	0	0	0	0	0	0	0	0	0	0	0	0	0	0	0	0	0	0	0	1	0	0	0	0	0
ENSMUSG00000085763	Smc2os	0	0	0	0	0	0	0	0	0	0	0	0	0	0	0	0	0	0	0	0	0	0	0	0	0	0	0	0	0	0	0	0	0	0	0	0	0	0	0	0	0	0	1	0	0	0	0	0
ENSMUSG00000085765	Gm12333	0	0	0	0	0	0	0	0	0	0	0	0	0	0	0	0	0	0	0	0	0	0	0	0	0	0	0	0	0	0	0	0	0	0	0	0	0	0	0	0	0	0	1	0	0	0	0	0
ENSMUSG00000085766	2810430I11Rik	0	0	0	0	0	0	0	0	0	0	0	0	0	0	0	0	0	0	0	0	0	0	0	0	0	0	0	0	0	0	0	0	0	0	0	0	0	0	0	0	0	0	1	0	0	0	0	0
ENSMUSG00000085767	Gm13563	0	21.226	0	0	0.503616	0.478466	0	14.4755	114.115	17.5238	37.4463	0	0	11.9042	8.60904	1.94816	11.6558	10.5503	0	162.895	0	0	0	0	0	56.5586	0	8.29234	0	0	29.3798	0	0	0	0	24.5695	15.0828	11.2963	7.62026	0	0	6.41932	7.41932	0	0	0	0	0
ENSMUSG00000107225	Gm43637	0	0	0	0	0	0	0	0	0	0	0	0	0	0	0	0	0	0	0	0	0	0	0	0	0	0	0	0	0	0	0	0	0	0	0	0	0	0	0	0	0	0	1	0	0	0	0	0
ENSMUSG00000097976	Gm26918	0	39.9312	0	0	0	119.073	0	0	0	58.3263	84.2954	141.627	0	0	0	0	0	76.3386	0	0	47.5024	0	0	0	0	0	0	0	0	0	0	0	0	0	0	35.5586	0	0	0	0	30.475	0	1	0	55.5982	0	0	41.9223
ENSMUSG00000029810	Tmem176b	0	0	202.638	0	0	0	0	0	147.223	0	0	0	0	0	40.1264	28.2699	49.3739	0	0	0	0	0	0	181.675	0	0.194886	0	26.6436	0	0	0	0	0	0	0	26.0251	0	0	0	0	0	0	1	0	20.3494	0	0	0
ENSMUSG00000029811	Aoc1	0	0	0	0	0	0	0	0	0	0	0	0	0	0	0	0	0	0	0	0	0	0	0	0	0	0	0	0	0	0	0	0	0	0	0	0	0	0	0	0	0	0	1	0	0	0	0	0
ENSMUSG00000029813	1600015I10Rik	0	0	0	0	0	0	0	0	0	0	0	0	0	0	0	0	0	0	0	0	0	0	0	0	0	0	0	0	0	0	0	0	0	0	0	0	0	0	0	0	0	0	1	0	0	0	0	0
ENSMUSG00000029814	Igf2bp3	0	0	0	0	0	0	0	0	0	0	0	0	0	0	0	0	0	4.30957	0	0	0	0	0	0	0	0	0	0	0	0	0	0	0	0	0	0	0	0	0	0	0	0.978869	1.97887	0	0	0	0	0
ENSMUSG00000029815	Malsu1	0	0	0	0	0	0	0	0	0	17.2013	0	0	0	0	0	3.89123	0	0	0	0	11.1528	0	0	0	0	67.8089	0	25.5554	0	0	0	0	0	0	0	25.2393	11.0943	17.1918	0	0	0	23.447	24.447	0	19.7354	0	0	0
ENSMUSG00000029816	Gpnmb	0	0	0	0	0	0	0	0	0	0	0	0	0	0	0	0	0	0	0	0	0	0	0	0	0	0	0	0	0	0	0	0	0	0	0	0	0	0	1.61193	0	0	0	1	0	0	0	0	0
ENSMUSG00000029817	Tra2a	0	5.80365	165.647	8.6764	0	11.829	0	4.12997	0	7.60373	6.92474	13.8557	0	0	4.09371	1.21584	24.9354	0	0	0	0	12.9974	0	0	4.01318	0	4.22424	20.5376	0	7.64042	43.8155	77.5565	0	80.3421	0	2.19082	0.996125	8.05813	2.71784	3.06441	10.0139	10.6841	11.6841	4.81211	3.42548	19.8809	1.25694	0.861322
ENSMUSG00000089687	Rab42	0	0	0	0	0	0	0	0	0	0	0	0	0	0	0	37.7569	0	0	0	0	0	0	0	0	0	0	0	61.2263	0	0	0	0	0	0	0	0	0	0	0	0	0	0	1	0	0	0	109.795	0
ENSMUSG00000089686	Mnd1-ps	0	0	0	0	0	0	0	0	0	0	0	0	0	0	0	0	0	0	0	0	0	0	0	0	0	0	0	0	0	0	0	0	0	0	0	0	0	0	0	0	0	0	1	0	0	0	0	0
ENSMUSG00000089685	Gm9017	0	0	0	0	0	0	0	0	0	5.09491	0	0	0	0	0	0	0	0	0	0	0	0	0	0	0	0	0	0	0	0	0	0	0	0	0	0	0	0	0	0	0	0	1	0	0	0	0	0
ENSMUSG00000006586	Runx1t1	0	0	0	0	0	2.0426	0	0	0	0.685902	18.9498	2.02607	3.90328	0	25.7323	1.73295	0	0.321776	0	0	0	3.89027	0	6.21265	0.772185	0.458128	8.20427	27.4407	0	0	0	0	0	0	0	0	0.0397455	0	17.3548	0	0	7.91842	8.91842	0	0	0	0	0
ENSMUSG00000089683	4930570N18Rik	0	0	0	0	0	0	0	0	0	0	0	0	0	0	0	0	0	0	0	0	0	0	0	0	0	0	0	0	0	0	0	0	0	0	0	0	0	0	0	0	0	0	1	0	0	0	0	0
ENSMUSG00000089682	Bcl2l2	0	5.29314	0	0	0	0	0	0	0	0	0	0	0	0	0	0	0	0	0	0	0.0976221	0.465826	0	0	0	0	0	0.176761	0	0	0	0	0	0	0	0	1.35733	0	0	0	0	0	1	0	0	0	0	0
ENSMUSG00000089680	Gm15722	0	0	0	0	0	0	0	0	0	0	0	0	0	0	0	0	0	0	0	0	0	0	0	0	0	0	0	0	0	0	0	0	0	0	0	0	0	0	0	0	0	0	1	0	0	0	0	0
ENSMUSG00000095668	Trbd1	0	0	0	0	0	0	0	0	0	0	0	0	0	0	0	0	0	0	0	0	0	0	0	0	0	0	0	0	0	0	0	0	0	0	0	0	0	0	0	0	0	0	1	0	0	0	0	0
ENSMUSG00000095664	Vmn2r67	0	0	0	0	0	0	0	0	0	0	0	0	0	0	0	0	0	0	0	0	0	0	0	0	0	0	0	0	0	0	0	0	0	0	0	0	0	0	0	0	0	0	1	0	0	0	0	0
ENSMUSG00000095666	AC164084.2	0	0	0	0	0	0	0	0	0	0	0	0	0	0	0	0	0	0	0	0	0	0	0	0	0	0	0	0	0	0	0	0	0	0	0	0	0	0	0	0	0	0	1	0	0	0	0	0
ENSMUSG00000095667	Olfr854	0	0	0	0	0	0	0	0	0	0	0	0	0	0	0	0	0	0	0	0	0	0	0	0	0	0	0	0	0	0	0	0	0	0	0	0	0	0	0	0	0	0	1	0	0	0	0	0
ENSMUSG00000095661	Gm8935	0	0	0	0	0	0	0	0	0	0	0	0	0	0	0	0	0	0	0	0	0	0	0	0	0	0	0	0	0	0	0	0	0	0	0	0	0	0	0	0	0	0	1	0	0	0	0	0
ENSMUSG00000095662	Gm14482	0	0	0	0	0	0	0	0	0	0	0	0	0	0	0	0	0	0	0	0	0	0	0	0	0	0	0	0	0	0	0	0	0	0	0	0	0	0	0	0	0	0	1	0	0	0	0	0
ENSMUSG00000006638	Abhd1	0	0	0	0	0	0	0	0	0	0	0	0	0	0	0	12.5895	0	0	0	0	0	0	0	0	0	0	0	0	0	0	0	0	0	0	0	0	0	0	0	0	0	0	1	0	0	0	0	0
ENSMUSG00000003032	Klf4	0	0	0	0	0	0	0	0	0	0	1.98875	0	0	0	0	13.1472	0	0	0	0	0	0	0	0	0	0	47.5366	0	0	0	0	0	0	53.8165	89.1075	0	0	34.184	0	0	0	0	1	0	22.9473	0	5.05276	0
ENSMUSG00000003033	Ap1m1	194.593	0	0	0	0	0	0	0	0	80.2577	0	0.439353	29.9863	0	0	0	0	0	0	0	0	0	18.5687	0	0	0	0	80.5305	0	0	0	0	0	0	0	0	0.965463	0	0	0	109.181	7.39633	8.39633	0	0	0	11.7489	0
ENSMUSG00000003031	Cdkn1b	0	0	0	0	0	0	0	0	0	0	0	0	0	0	0	0	0	6.91265	0	0	0	0	0	2.85449	0	0	1.53646	24.7794	0	0	0	0	0	0	0	0	0	0	0	0	0	0	1	0.193974	0	0	0	0
ENSMUSG00000003037	Rab8a	0	0	0	0	0	3.01429	0	0	114.804	9.38532	0	3.55052	0	0	0	39.1772	88.1091	0	0	0	0	0	0.717714	0	91.1615	0	0	4.06385	0	0	0.561174	0	0	0	0	12.901	36.371	0	3.20093	59.5543	0	0	1	11.4334	34.2962	0	0	0
ENSMUSG00000003038	Hmgn2	41.0251	5.53705	0	28.9315	0	9.98341	3.03888	4.19558	0	5.33313	13.4375	12.3782	24.3335	25.8781	17.1105	4.2954	26.0556	12.544	0	0	0	23.5403	8.06844	3.18924	14.9768	6.51152	10.2013	4.97874	0	0	10.6167	0	0	0	0	10.6825	18.5275	0.935755	17.9867	13.8757	34.0042	3.1896	4.1896	2.94767	15.5116	13.8507	3.28379	5.39859
ENSMUSG00000003039	Fam32a	0	0	1.57486	282.387	0	195.788	0	1.06454	0	0	0	175.195	0	0	0	0	0	67.3377	0	1.08856	241.687	0	0	705.283	0	102.972	0	0	0	0	0	39.9759	0	124.257	0	0	0	0	319.467	46.3409	0	0	1	0	180.136	76.8723	17.4982	0
ENSMUSG00000075028	Prdm11	0	0	0	0	0	0	0	0	0	0	0	0	0	0	0	0	0	0	0	0	0	0	0	0	0	0	0	0	0	0	0	0	0	0	0	0	0	0	0	0.215981	0	0	1	0	0	0	0	0
ENSMUSG00000047959	Kcna3	0	0	0	0	0	0	0	0	0	2.91176	0	0	0	0	0	0	0	0	0	0	0	0	0	0	0	0	0	0	0	0	0	0	0	0	0	0	0	0	103.418	0	0	0	1	0	0	0	0	0
ENSMUSG00000047953	Gp5	0	0	0	0	0	0	0	0	0	0	0	0	0	0	0	0	0	0	0	0	0	0	421.492	0	0	0	0	0	0	0	0	0	0	0	0	0	0	0	0	64.1225	0	0	1	0	0	0	0	0
ENSMUSG00000034379	Wdr5b	0	0	0	0	0	0	0	0	0	0	0	0	0	0	0	0	0	0	0	0	0	0	0	0	0	0	0	0	0	288.449	0	0	0	0	0	0	0	0	0	0	0	0	1	0	0	0	0	0
ENSMUSG00000034371	Tkfc	0	5.45907	0	0	0	0	0	0	0	0	0	0	0	0	0	0	0	0	0	0	0	0	0	0	9.02038	0	0	0	0	0	0	0	0	0	0	0	0	0	0	0	0	0	1	0	0	0	0	0
ENSMUSG00000034377	Tulp4	2.55442	2.97603	0	0	0.738739	2.51786	0	5.07912	0	0.0755869	0	3.33934	0.169054	4.36533	2.97121	0.840436	7.03767	0.585205	63.9695	0	8.82598	0	0	0	15.6563	0.158708	6.54067	0.953997	0	0	0	0	0	0	0	1.58987	0.578381	5.52359	7.56186	4.28352	0.90851	1.66169	2.66169	0	0.828736	0	0.456141	8.12429
ENSMUSG00000074753	Gm14092	0	0	0	0	0	0	0	0	0	0	0	0	0	0	0	0	0	0	0	0	0	0	0	0	0	0	0	0	0	0	0	0	0	0	0	0	0	0	0	0	0	0	1	0	0	0	0	0
ENSMUSG00000074754	Gm561	0	0	0	0	0	0	0	0	0	0	0	0	0	0	0	0	0	47.1965	0	0	0	0	0	0	0	431.97	0	0	0	158.132	0	0	0	0	0	41.2208	0	33.6842	59.6608	0	0	0	1	0	21.4838	0	189.227	48.6045
ENSMUSG00000080300	Spin2-ps1	0	0	0	0	0	0	0	0	0	0	0	0	0	0	0	0	0	0	0	0	0	0	0	0	0	0	0	0	0	0	0	0	0	0	0	0	0	0	0	0	0	0	1	0	0	0	0	0
ENSMUSG00000008789	Ceacam5	0	0	0	0	0	0	0	0	0	0	0	0	0	0	0	0	0	0	0	0	0	0	0	0	0	0	0	0	0	0	0	0	0	0	0	0	0	0	0	0	0	0	1	0	0	0	0	0
ENSMUSG00000017007	Rbpjl	0	0	0	0	0	0	0	0	0	0	0	0	0	0	0	0	0	0	0	0	0	0	0	0	0	0	0	0	0	0	0	0	0	0	0	0	0	0	0	0	0	0	1	0	0	0	0	0
ENSMUSG00000017004	Svs5	0	0	0	0	0	0	0	0	0	0	0	0	0	0	0	0	0	0	0	0	0	0	0	0	0	0	0	0	0	0	0	0	0	0	0	0	0	0	0	0	0	0	1	0	0	0	0	0
ENSMUSG00000017002	Slpi	0	0	0	0	0	0	0	0	0	0	0	0	0	0	0	0	0	0	0	0	0	0	0	0	0	0	0	0	0	0	0	0	0	0	0	0	0	0	0	0	0	0	1	0	0	0	0	0
ENSMUSG00000017003	Svs3a	0	0	0	0	0	0	0	0	0	0	0	0	0	0	0	0	0	0	0	0	0	0	0	0	0	0	0	0	0	0	0	0	0	0	0	0	0	0	0	0	0	0	1	0	0	0	0	0
ENSMUSG00000017000	Svs6	0	0	0	0	0	0	0	0	0	0	0	0	0	0	0	0	0	0	0	0	0	0	0	0	0	0	0	0	0	0	0	0	0	0	0	0	0	0	0	0	0	0	1	0	0	0	0	0
ENSMUSG00000017009	Sdc4	0	0	0	71.7243	0	0	0	0	0	0	0	0	0	0	0	98.7051	76.5954	0	0	0	0	0	0	0	0	0	0	17.1596	0	0	0	0	0	0	0	0	4.69174	0	32.0036	8.71578	0	0	1	0	0	0	0	0
ENSMUSG00000079266	Gm6490	0	0	0	0	0	0	0	0	0	0	0	0	0	0	0	0	0	0	0	0	0	0	0	0	0	0	0	0	0	0	0	0	0	0	0	0	0	0	0	0	0	0	1	0	0	0	0	0
ENSMUSG00000046603	Tcaim	0	0	0	0	0	0	0	0	0	0	0	0	0	0	0	0	18.8213	0	0	0	0	16.1875	0	0	0	0	2.86975	0	0	0	0	0	0	0	0	0	0	4.5614	0	0	0	0	1	0	0	0	0	0
ENSMUSG00000079264	Gm11077	0	0	0	0	0	0	0	0	0	0	0	0	0	0	0	0	0	0	0	0	0	0	0	0	0	0	0	0	0	0	0	0	0	0	0	0	0	0	0	0	0	0	1	0	0	0	0	0
ENSMUSG00000079265	Gm8257	0	0	0	0	0	0	0	0	0	0	0	0	0	0	0	0	0	0	0	0	0	0	0	0	0	0	0	0	0	0	0	0	0	0	0	0	0	0	0	0	0	0	1	0	0	0	0	0
ENSMUSG00000079262	Slco1a6	0	0	0	0	0	0	0	0	0	0	0	0	0	0	0	0	0	0	0	0	0	0	0	0	0	0	0	0	0	0	0	0	0	0	0	0	0	0	0	0	0	0	1	0	0	0	0	0
ENSMUSG00000046607	Hrk	0	0	0	148.376	0	19.5641	0	0	0	29.5542	0	13.6834	0	0	0	0	0	0	0	0.344915	0	0.636608	0	17.0517	0	0	0	0	0	0	0	12.6666	0	0	0	0	0	0	0	0	0	0	1	0	0	0	0	0
ENSMUSG00000079260	Tmppe	0	0	0	0	0	0	0	0	0	0	0	0	0	0	0	0	0	0	0	0	0	0	0	0	0	0	0	0	0	0	0	0	0	0	0	0	0	0	0	0	0	0	1	0	0	0	5.68833	0
ENSMUSG00000046605	B3gntl1	0	0	0	0	0	0	0	0	0	0.787214	7.47658	0	22.8782	0	0	1.45846	0	0	0	0	0	88.4001	0	0	0	0	0	0	0	0	0	0	0	0	0	0	0	6.7656	0	0	0	0	1	0	0	0	0	0
ENSMUSG00000079269	Gm3676	0	0	0	0	0	0	0	0	0	0	0	0	0	0	0	0	0	0	0	0	0	0	0	0	0	0	0	0	0	0	0	0	0	0	0	0	0	0	0	0	0	0	1	0	0	0	0	0
ENSMUSG00000015533	Itga2	0	0	0	0	0	0	0	0	0	0	0	0	0	0	0	0	0	0	0	0	0	0	0	0	0	0	0	0	0	0	0	0	0	0	0	0	0	0	0	0	0	0	1	0	0	0	0	0
ENSMUSG00000015536	Mocs2	0	0	0.380011	0	0	0	0	0	0	7.58001	0	0	0	7.52598	10.3122	0	12.4072	0	0	0	11.2777	0	26.845	0	0	17.197	0	0	0	30.6877	0	0	0	0	0	0.817595	0	1.00216	1.77501	13.7869	14.0125	0	1	12.2614	24.29	16.6926	8.09265	0
ENSMUSG00000085665	Gm12059	0	0	0	0	0	6.16794	0	0	0	0	0	9.05609	0	0	0	0	0	0	0	0	0	0	0	0	0	0	0	0	0	0	0	0	0	0	0	0	0	5.10958	0	0	7.14519	0	1	0	0	0	0	0
ENSMUSG00000045555	Mettl24	0	0	0	0	0	0	0	0	0	0	0	0	0	0	0	0	0	0	0	0	0	0	0	0	0	0	0	0	0	0	0	0	0	0	0	0	5.77348	0	0	0	0	0	1	0	0	0	0	0
ENSMUSG00000082817	Gm16428	0	0	0	0	0	0	0	0	0	0	0	0	0	0	0	0	0	0	0	0	0	0	0	0	0	0	0	0	0	0	0	0	0	0	0	0	0	0	0	0	0	0	1	0	0	0	0	0
ENSMUSG00000099419	1700001D01Rik	0	0	0	0	0	0	0	0	0	0	0	0	0	27.7477	0	0	0	0	0	0	0	0	0	0	0	0	0	0	0	0	0	0	0	0	0	0	0	0	0	0	0	0	1	0	0	0	0	0
ENSMUSG00000099418	Gm6657	0	0	0	0	0	0	0	0	0	0	0	0	0	0	0	0	0	0	0	0	0	0	0	0	0	0	0	0	0	0	0	0	0	0	0	0	0	0	0	0	0	0	1	0	0	0	0	0
ENSMUSG00000099417	1700028B04Rik	0	0	0	0	0	0	0	0	0	0	0	0	0	0	0	0	0	0	0	0	0	0	0	0	0	0	0	0	0	0	0	0	0	0	0	0	0	0	0	0	0	0	1	0	0	0	0	0
ENSMUSG00000099416	Gm28540	0	0	0	0	0	0	0	0	0	0	0	0	0	0	0	0	0	0	0	0	0	0	0	0	0	0	0	0	0	0	0	0	0	0	0	0	0	0	0	0	0	0	1	0	0	0	0	0
ENSMUSG00000099415	Gm29285	0	0	0	0	0	0	0	0	0	0	0	0	0	0	0	0	0	0	0	0	0	0	0	0	0	0	0	0	0	0	0	0	0	0	0	0	0	0	0	0	0	0	1	0	0	0	0	0
ENSMUSG00000099414	Gm28113	0	0	0	0	0	0	0	0	0	0	0	0	0	0	0	0	0	0	0	0	0	0	0	0	0	0	0	0	0	0	0	0	0	0	0	0	0	0	0	0	0	0	1	0	0	0	0	0
ENSMUSG00000099413	Gm17767	0	0	0	0	0	0	0	0	0	0	0	0	0	0	0	0	0	0	0	0	0	0	0	0	0	0	0	0	0	0	0	0	0	0	0	0	0	0	0	0	0	0	1	0	0	0	0	0
ENSMUSG00000045559	Olfr827	0	0	0	0	0	0	0	0	0	0	0	0	0	0	0	0	0	0	0	0	0	0	0	0	0	0	0	0	0	0	0	0	0	0	0	0	0	0	0	0	0	0	1	0	0	0	0	0
ENSMUSG00000099410	Gm29355	0	0	0	0	0	0	0	0	0	0	0	0	0	0	0	0	0	0	0	0	0	0	0	0	0	0	0	0	0	0	0	0	0	0	0	0	0	0	0	0	0	0	1	0	0	0	0	0
ENSMUSG00000002633	Shh	0	0	0	0	0	0	0	0	0	0	0	0	0	0	0	1.9824	0	0	0	0	0	0	0	0	0	0	0	3.06849	0	0	0	0	0	0	0	0	0	16.7203	0	0	15.5854	0	1	0	0	0	0	0
ENSMUSG00000002635	Pdcd2l	0	102.981	2.63858	0	0	210.877	3.22962	107.462	61.6918	0	7.68957	212.952	0	71.508	0	1.12519	0	0	0	0	0	0	18.9562	0	14.4846	121.956	4.01353	0.638667	0	0	203.624	0	0	0	0	22.7052	0	0	0	14.9989	0	51.4141	52.4141	0.64488	35.5087	0	0	40.1599
ENSMUSG00000000673	Haao	0	0	0	0	0	0	0	0	0	0	0	0	0	0	0	0	0	0	0	0	0	0	0	0	0	0	0	0	0	0	0	0	0	0	0	0	0	0	0	0	0	0	1	0	0	0	0	0
ENSMUSG00000044600	Smim7	366.642	0.296076	0	0	0.280942	0.266912	1.94957	347.23	0	82.8492	0	0	127.856	0	120.068	51.893	149.516	21.4401	276.975	0	42.3722	47.776	0	0	0	0	0	0	0	0	0	0	0	0	0	111.365	129.013	16.8057	96.7187	127.556	0	91.9157	92.9157	0	10.7163	0	100.285	0
ENSMUSG00000041078	Grid1	0	0	0	0	0	0	0	0	0	0	0	0	0	0	0	0	0	0	0	0	0	0	0	0	0	0	0	0	0	0	0	0	0	0	0	0	1.20669	0	0	0	0	0	1	0	0	0	0	0
ENSMUSG00000041079	Rwdd2b	0	0	0	0	0	0	0	0	0	0	113.041	0	0	0	0	0	0	0	0	0	0	0	0	0	0	0	0	0	0	0	0	0	0	0	0	0	0	0	0	0	0	0	1	0	0	0	0	0
ENSMUSG00000008129	4930432K21Rik	0	0	0	0	0	0	0	0	0	0	0	0	0	0	0	0	0	0	0	0	0	0	0	0	0	0	0	0	0	0	0	0	0	0	0	0	0	0	0	0	0	0	1	0	0	0	0	0
ENSMUSG00000041075	Fzd7	0	0	0	0	0	0.222447	0	0	0	0	0	0	0	0	0	0	0	0	0	0	0	0	0	0	0	0	0	52.3684	0	0	0	0	0	0	0	0	0	0	0	0	0	0	1	0	0	0	0	0
ENSMUSG00000041073	Nacad	91.4647	0	0	0	0	22.6449	0	0	0	0	0	21.0577	50.3794	0.554552	0	0	0	0	0	0	0	0	0	111.013	0	0	0	50.2257	0	0.299591	130.408	0	0	0	0	0	31.3357	0	0	0	0	0	1	0	12.53	0	0	0
ENSMUSG00000041380	Htr2c	0	0	0	0	0	0	0	0	0	0	0	0	0	0	0	0	0	0	0	0	0	0	0	26.7674	0	0	0	0	0	0	0	0	0	0	0	0	0	0	0	0	0	0	1	0	0	12.1072	0	5.76814
ENSMUSG00000079480	Pin4	20.163	0	0	1.37103	0	0	0	7.39372	0	0	0	0	0	0	0	4.97549	0	5.77402	0	0	0	23.2676	0	0	0	14.092	0	5.29513	0	0	0	0	0	0	0	0	0	0	0	1.21878	0	0	1	19.6065	36.7959	0	40.5111	0
ENSMUSG00000079481	Nhsl2	0	0	0	3.49535	0	0	0	0	0.116133	0	0	0	0	0	0	0	0	0	0	0	0	0	0	3.13551	1.34968	6.36413	0	0	0	0	0	0	0	57.3151	0	0	0	0	0	0	0	0	1	0	0.977479	0	5.91903	4.05419
ENSMUSG00000079487	Med12	0	0	8.38693	0	0	0	0	0	0	0	0	0	0	0	0	0	0	0	0	0.193229	0	0	0	0	0	0	14.9215	0	0	0	0	0	0	0	0	5.41261	0	0	0	0	0	0	1	0.136647	0	0	2.58827	0
ENSMUSG00000079484	Phyhd1	84.8738	0	0	0	0	3.95842	0	0	0	0	0	3.34637	0	85.6314	0	86.9191	56.9773	0.566807	0	0	0.143558	0	0	0	0	0	0	17.934	0	0	0	0	0	0	0	0	0	0	30.8133	0	0	0	1	0	5.41889	20.9688	0	0
ENSMUSG00000081893	Gm13273	0	0	0	0	0	0	0	0	0	0	0	0	0	0	0	0	0	0	0	0	0	0	0	0	0	0	0	0	0	0	0	0	0	0	0	0	0	0	0	0	0	0	1	0	0	0	0	0
ENSMUSG00000079489	C030013D06Rik	0	0	0	0	0	0	0	0	0	0	0	0	0	0	0	0	0	0	0	0	0	0	0	0	0	0	0	0	0	0	0	0	0	0	0	0	0	0	0	0	0	0	1	0	0	0	0	0
ENSMUSG00000079271	1700049E17Rik1	0	0	0	0	0	0	0	0	0	0	0	0	0	0	0	0	0	0	0	0	0	0	0	0	0	0	0	0	0	0	0	0	0	0	0	0	0	0	0	0	0	0	1	0	0	0	0	0
ENSMUSG00000014725	Adam28	0	0	0	0	0	0	0	0	0	0	0	0	0	0	0	0	0	0	0	0	0	0	0	0	0	0	0	0	0	0	0	0	0	0	0	0	0	0	0	0	0	0	1	0	0	0	0	0
ENSMUSG00000058163	Gm5431	0	0	0	0	0	0	0	0	0	0	0	0	0	0	2.42115	4.79395	0	0	0	0	0	0	0	0	0	0	0	0	0	0	0	0	0	0	0	0	0	0	0	0	0	0	1	0	0	0	0	0
ENSMUSG00000000093	Tbx2	0	0	0	0	0	0	0	0	0	0	0	0	0	0	0	0	0	0	0	0	0	0	0	0	0	0	0	0	0	0	0	0	0	0	0	0	0	0	0	0	0	0	1	0	0	0	0	0
ENSMUSG00000050772	Olfr1124	0	0	0	0	0	0	0	0	0	0	0	0	0	0	0	0	0	0	0	0	0	0	0	0	0	0	0	0	0	0	0	0	0	0	0	0	0	0	0	0	0	0	1	0	0	0	0	0
ENSMUSG00000000094	Tbx4	0	0	0	0	0	0	0	0	0	0	0	0	0	0	0	0	0	0	0	0	0	0	0	0	0	0	0	0	0	0	0	0	0	0	0	0	0	0	0	0	0	0	1	0	0	0	0	0
ENSMUSG00000050777	Tmem37	0	0	0	0	0	0	0	0	0	0	0	0	0	0	27.6724	0	0	0	0	0	0	0	0	0	0	0	0	0	0	0	0	0	0	0	0	0	0	0	0	0	0	0	1	0	0	0	0	0
ENSMUSG00000050776	Olfr1317	0	0	0	0	0	0	0	0	0	0	0	0	0	0	0	0	0	0	0	0	0	0	0	0	0	0	0	0	0	0	0	0	0	0	0	0	0	0	0	0	0	0	1	0	0	0	0	0
ENSMUSG00000040389	Wdr47	64.7682	0	0	0	21.5645	0	0	0	0	73.4987	0	0	0	4.76774	12.5375	0	0	17.3401	0	0	0.222342	20.1681	0	0	86.9147	40.3129	0	35.8272	0	0	0	0	0	0	0	0	1.38298	1.09706	16.0929	44.2143	0	0	1	153.274	6.99396	4.05841	23.8706	0
ENSMUSG00000040385	Ppp1ca	296.539	639.713	1267.38	979.859	0	475.842	2.67015	602.327	1436.72	0.669265	19.0737	416.661	706.367	1014.04	460.411	395.141	587.571	210.713	0	2135.93	390.737	910.426	493.613	0	481.731	613.347	237.683	392.78	0	0	2.04122	332.301	0	172.103	284.963	441.112	326.047	258.914	436.659	332.594	305.66	85.0067	86.0067	361.502	212.81	468.447	702.845	387.334
ENSMUSG00000040387	Klhl32	13.1444	0	0	0	0	0	0	0.0790501	0	12.1249	0.681671	0	58.8674	0	0	0	0	50.7228	0	0	0	0.596857	0	0	0	0	0	14.5988	0	0	0	0	0	0	0	0	3.65931	0	0	10.7882	0	31.3635	32.3635	0	0	0	0	0
ENSMUSG00000040380	Cbln3	0	0	0	0	0	0	0	0	0	0	0	0	0	0	0	0	0	0	0	0	0	0	0	0	0	0	0	0	0	0	0	0	0	0	0	0	0	0	0	0	0	0	1	0	0	0	0	0
ENSMUSG00000040383	Aqr	0	0	0	0	0	0	0	0	33.7607	0	0	0	0	0	0	0	0	0	0.500296	0	0	0	7.13338	0	0	0	0	2.88382	0	0	0	0	0	0	0	0	0	0	0	1.49411	26.677	0	1	0	1.43154	6.23015	0	0
ENSMUSG00000041923	Nol4	0	0	0	0	0	0	0	0	0	0	0	0	0	0.254228	0	0	3.98326	0	0	0	0	1.55671	0	0	0	0	0	1.2989	0	0	0	30.9699	0	0	63.736	0	0	0	0	0.326292	0	0	1	74.1766	13.951	0	14.9071	43.3164
ENSMUSG00000041920	Slc16a6	0	0	0	0	0	0	0	0	0	0	0	0	29.7338	43.072	0	0	0	0	0	0	0	0	0	0	0	0	0	0	0	0	0	0	0	0	65.8342	0	0	0	2.68988	0	0	0	1	97.8058	0	0	0	0
ENSMUSG00000041921	Metap1d	0	0	0	0	53.2492	0	0	0	0	0	0	0	0	79.1095	0	0	0	0	0	0	0	0	0	0	0	0	0	19.0955	12.3189	100.623	0	0	177.451	0	0	0	0	0	0	0	0	79.6967	80.6967	0	0	0	0	0
ENSMUSG00000041926	Rnpep	0	0	0	0	0	23.0512	0	0	0	21.9178	0	21.8457	0	0	0	12.9128	0	0	0	0	46.1993	0	0	0	0	0	0	0.637231	0	23.5232	83.7433	8.35474	45.4032	25.969	0	15.5778	40.5045	19.0998	0	0	0	0	1	0	2.21444	0	0	0
ENSMUSG00000090150	Acad11	0	0	0	0	0	0.0920412	0	0	0	0	16.8083	0	0.188377	0	0	0	0	0	0	0	0	0	0	0	0	0	1.0633	28.0492	0	0	0	0	0	0	0	0	0	0	0	0	0	0	1	0	0	0	4.57705	0
ENSMUSG00000055691	Gja6	0	0	0	0	0	0	0	0	0	0	0	0	0	0	0	0	0	0	0	0	0	0	0	0	0	0	0	0	0	0	0	0	0	0	0	0	0	0	0	0	0	0	1	0	0	0	0	0
ENSMUSG00000055692	Tmem191c	0	16.6096	1.05555	0	0	25.5853	0	22.7139	0	40.9222	29.738	28.8355	0	23.4721	44.5597	4.98143	0	0	0	0	0	0	0	0	0.742824	0	0	25.7177	0	28.3147	41.4699	0	0	0	0	36.3339	18.3801	0	0	0	0	0	1	0	0	41.2176	8.4706	26.7768
ENSMUSG00000040037	Negr1	0	0	0.758123	0	0	0	0.618629	63.8881	2.92901	0.155073	0	0	0	0	0	3.36224	0	0	0	0	0	0.645145	38.7296	0.909163	0	0	0	4.89301	0	0	0	0	0	0	0	0	1.38436	0	2.36077	0	18.6367	0.189331	1.18933	0	4.25055	0	27.1421	1.282
ENSMUSG00000040035	Disp2	0	0	0	0	0	0	0	24.7705	0	0	0	0	0	45.2784	0	0	0	0	0	0	40.4218	9.60232	5.52065	13.9671	0	0	0	0.11748	0	0	0	0	0	19.1473	0	0	0	0	0	4.86874	0	0	1	0	8.16439	0	1.79772	12.3122
ENSMUSG00000040034	Nup43	0	0	0	0	0	0	0	0	23.876	0	0	0	0	0	0	19.2318	0	0	0	0	0	0	0	0	0	34.147	0	0	0	0	0	0	0	0	0	0	0	0	0	0	0	0	1	0	0	0	0	0
ENSMUSG00000040033	Stat2	0	0	0	0	0	0	0	0	0	0	0	0	0	0	0	5.61064	0	0	0	0	0	0	0	0	0	0	15.9658	0	0	0	0	0	0	0	0	0	0	58.431	0	4.48918	0	0	1	0	0	0	0	0
ENSMUSG00000094891	Olfr55	0	0	0	0	0	0	0	0	0	0	0	0	0	0	0	0	0	0	0	0	0	0	0	0	0	0	0	0	0	0	0	0	0	0	0	0	0	0	0	0	0	0	1	0	0	0	0	0
ENSMUSG00000094892	Vmn2r101	0	0	0	0	0	0	0	0	0	0	0	0	0	0	0	0	0	0	0	0	0	0	0	0	0	0	0	0	0	0	0	0	0	0	0	0	0	0	0	0	0	0	1	0	0	0	0	0
ENSMUSG00000094893	Gm4791	0	0	0	0	0	0	0	0	0	0	0	0	0	0	0	0	0	0	0	0	0	0	0	0	0	0	0	0	0	0	0	0	0	0	0	0	0	0	0	0	0	0	1	0	0	0	0	0
ENSMUSG00000061740	Cyp2d22	0	0	0	0	0	0	0	0	0	0	0	0	0	0	0	0	0	0	0	0	0	0	0	0	0	0	0	0	0	0	0	0	0	0	0	0	0	0	0	0	0	0	1	0	0	0	0	0
ENSMUSG00000061742	Slc22a12	0	0	0	0	0	0	0	0	0	0	0	0	0	0	0	0	0	0	0	0	0	0	0	0	0	0	0	0	0	0	0	0	0	0	0	0	0	0	0	0	0	49.7449	50.7449	0	0	0	0	0
ENSMUSG00000006711	D130043K22Rik	0	0	0	0	0	0	0	0	0	0	0	0	0	0	0	0.423682	0	0	0	0	0	0	76.829	0	0.873989	0	22.0967	1.40272	0	0	0	10.5084	0	0	0	0	0	14.1961	39.7787	0	70.224	35.6793	36.6793	0.809428	0	0	0	0
ENSMUSG00000101791	2210011K15Rik	0	0	0	0	0	0	0	0	0	0	0	0	0	0	0	0	0	0	0	0	0	0	0	0	0	0	0	0	0	0	0	0	0	0	0	0	0	0	0	0	0	0	1	0	0	0	0	0
ENSMUSG00000105925	Gm43846	0	0	0	0	0	0	0	0	0	0	0	0	0	0	0	0	0	0	0	0	0	0	0	0	0	0	0	0	0	0	0	0	0	0	0	0	0	0	0	0	0	0	1	0	0	0	0	0
ENSMUSG00000105926	Gm43386	0	0	0	0	0	0	0	0	0	0	0	0	0	0	0	0	0	0	0	0	0	0	0	0	0	0	0	0	0	0	0	0	0	0	0	0	0	0	0	0	0	0	1	0	0	0	0	0
ENSMUSG00000105923	A830019L24Rik	0	0	0	0	0	0	0	0	0	0	0	0	0	0	0	0	0	0	0	0	0	0	0	0	0	0	0	0	0	0	0	0	0	0	0	19.162	0	0	0	0	0	0	1	0	0	0	0	0
ENSMUSG00000105922	Gm42769	0	0	0	0	0	0	0	0	0	0	0	0	0	0	0	0	0	0	0	0	0	2.31313	0	0	11.4843	0	0	0	0	0	0	0	0	0	0	0	0	4.78369	4.84001	0	0	2.71799	3.71799	0	0	0	0	0
ENSMUSG00000105929	Gm43693	0	0	0	0	0	0	0	0	0	0	0	0	0	0	0	0	0	0	0	0	0	0	0	0	0	0	0	0	0	0	0	0	0	0	0	0	0	0	0	0	0	0	1	0	0	0	0	0
ENSMUSG00000057924	Gm10033	0	0	0	0	0	0	0	0	0	0	0	0	0	0	0	0	0	0	0	0	0	0	0	0	0	0	0	0	0	0	0	0	0	0	0	0	0	0	0	0	0	0	1	0	0	0	0	0
ENSMUSG00000015095	Fbxw5	0	0	0	0	0.180924	0.515539	0	65.177	59.854	0	0	0	0	0	0	0	16.745	34.9243	0	0	0	0	28.8615	0	0	0	0	0	0	0	165.033	0	0	0	0	19.8601	29.7013	1.35313	45.8587	0	0	64.1896	65.1896	0	18.9798	75.0972	0	0
ENSMUSG00000015094	Npdc1	0	20.0971	9.51943	0.42931	0	37.8944	0	75.284	0	4.20637	4.43854	37.7299	61.6506	27.3845	25.2593	8.83293	9.32286	7.03475	0	167.989	42.2469	34.02	0	2.73887	0	23.6694	0	24.6972	10.9389	0	0	0	52.524	180.188	49.7423	67.9887	118.074	87.3775	0	31.8292	0	17.9774	18.9774	9.67947	33.3049	0	19.7429	34.7722
ENSMUSG00000015093	Clic3	0	0	0	0	0	0	0	0	0	0	0	0	0	0	0	0	0	0	0	0	0	0	0	0	0	0	0	0	0	0	0	0	0	0	0	0	0	0	0	0	0	0	1	0	0	0	0	0
ENSMUSG00000015092	Edf1	259.028	154.058	133.997	0.426991	0	0	0	0	181.079	22.9983	16.5477	0	89.5917	41.4255	130.11	41.4499	120.493	44.9558	0	0	38.5565	85.5133	59.8222	126.62	0	87.4121	36.4287	40.1245	554.839	106.715	111.528	28.8237	0	716.552	0	73.2857	45.7653	23.9619	110.625	12.1502	83.7419	56.1662	57.1662	42.1899	103.144	155.185	79.9052	46.0892
ENSMUSG00000015090	Ptgds	0	0	0	0	0	0	0	0	0	0	0	0	0	338.38	34.225	0	0	10.7854	0	0	0	249.198	0	0	0	0	0	0	0	0	0	0	0	0	0	0	0	0	118.159	0	125.57	19.5654	20.5654	0.55484	164.203	409.987	39.9384	97.8996
ENSMUSG00000094277	Gm21726	0	0	0	0	0	0	0	0	0	0	0	0	0	0	0	0	0	0	0	0	0	0	0	0	0	0	0	0	0	0	0	0	0	0	0	0	0	0	0	0	0	0	1	0	0	0	0	0
ENSMUSG00000094271	Gm13290	0	0	0	0	0	0	0	0	0	0	0	0	0	0	0	0	0	0	0	0	0	0	0	0	0	0	0	0	0	0	0	0	0	0	0	0	0	0	0	0	0	0	1	0	0	0	0	0
ENSMUSG00000094273	Gm10922	0	0	0	0	0	0	0	0	0	0	0	0	0	0	0	0	0	0	0	0	0	0	0	0	0	0	0	0	0	0	0	0	0	0	0	0	0	0	0	0	0	0	1	0	0	0	0	0
ENSMUSG00000056342	Usp34	7.10288	0	7.63485	0	0	3.04097	0	21.9086	0.806002	0	0	2.42386	1.58124	15.7653	0.868654	0	0	1.52077	0	18.3288	0	0	0	5.18141	3.34548	0	12.9473	4.25333	0	3.72885	0	21.9444	0	0	0	7.74739	6.05925	1.51985	0	1.68581	43.5562	1.1875	2.1875	11.9716	12.5998	4.21778	2.13392	16.809
ENSMUSG00000038372	Gmds	0	0	0	0	0	0	0	0	0	0	0	0	0	0	0	0	0	0	0	0	0	0	0	0	45.3638	0	0	0	0	0	0	0	0	0	0	0	0	0	0	0	22.3197	0	1	0	0	0	0	0
ENSMUSG00000047564	Krtap3-1	0	0	0	0	0	0	0	0	0	0	0	0	0	0	0	0	0	0	0	0	0	0	0	0	0	0	0	0	0	0	0	0	0	0	0	0	0	0	0	0	0	0	1	0	0	0	0	0
ENSMUSG00000047565	Acot10	1.80983	0	0	0	0	0	0	0	0	0	0	0	0	14.3259	0	5.35857	0	0	0	0	0	0	0	0	0	0	0	0	0	0	0	0	0	0	0	0	10.7559	0	0	0	0	0	1	0	0	0	0	0
ENSMUSG00000047562	Mmp10	0	0	0	0	0	0	0	0	0	0	0	0	0	0	0	0	0	0	0	0	0	0	0	0	0	0	0	0	0	0	0	0	0	0	0	0	0	0	0	0	0	0	1	0	0	0	0	0
ENSMUSG00000057691	Zfp746	0	0	0	0	0	35.4423	0	0	0	0	0	31.764	0	0	0	0	0	0.134901	0	0	0	0	0	0	0	0	0	0.371028	0	0	0	0	0	0	0	0	2.3992	0	0	0	0	0	1	0	12.0327	0	0	0
ENSMUSG00000057697	Vmn1r53	0	0	0	0	0	0	0	0	0	0	0	0	0	0	0	0	0	0	0	0	0	0	0	0	0	0	0	0	0	0	0	0	0	0	0	0	0	0	0	0	0	0	1	0	0	0	0	0
ENSMUSG00000057699	Tas2r131	0	0	0	0	0	0	0	0	0	0	0	0	0	0	0	0	0	0	0	0	0	0	0	0	0	0	0	0	0	0	0	0	0	0	0	0	0	0	0	0	0	0	1	0	0	0	0	0
ENSMUSG00000085401	Slc39a1-ps	0	0	0	0	0	0	0	0	0	0	0	0	14.9087	0	0	0	0	0	0	0	0	0	0	0	0	0	0	0	0	0	0	0	0	0	0	0	0	0	0	0	0	0	1	0	0	0	0	0
ENSMUSG00000085400	Pard3bos3	0	0	0	0	0	0	0	0	0	0	0	0	0	0	0	0	0	0	0	0	0	0	0	0	0	0	0	0	0	0	0	0	0	0	0	0	0	0	0	0	0	0	1	0	0	0	0	0
ENSMUSG00000085403	Gm13068	0	0	0	0	88.8588	0	0	0	0	0	0	0	19.8305	17.2149	0	8.09957	0	0	0	0	0	0	0	0	0	0	0	8.99414	0	0	0	0	0	0	0	17.7671	0	0	24.7974	11.7356	0	0	1	0	0	0	0	0
ENSMUSG00000085402	Gm12111	0	0	0	0	0	0	0	0	0	0	0	0	0	0	0	0	0	0	0	0	0	0	0	0	0	0	0	0	0	0	0	0	0	0	0	0	0	0	0	0	0	0	1	0	0	0	0	0
ENSMUSG00000085405	4930441J16Rik	0	0	0	0	0	0	0	0	0	0	0	0	0	0	0	0	0	0	0	0	0	0	0	0	0	0	0	0	0	0	0	0	0	0	0	0	0	0	0	0	0	0	1	0	0	0	0	0
ENSMUSG00000085404	Gm12909	0	0	0	0	0	0	0	0	0	0	0	0	0	0	0	0	0	0	0	0	0	0	0	0	0	0	0	0	0	0	0	0	0	0	0	0	0	0	0	0	0	0	1	0	0	0	0	0
ENSMUSG00000085407	1700095J03Rik	0	0	0	0	0	0	0	0	0	0	0	0	0	0	0	0	0	0	0	0	0	0	0	0	0	0	0	0	0	0	0	0	0	0	0	0	0	0	0	0	0	0	1	0	0	0	0	0
ENSMUSG00000085409	Gm16155	0	0	0	0	0	0	0	0	0	0	0	0	0	0	0	0	0	0	0	0	0	0	0	0	0	0	0	0	0	0	0	0	0	0	0	0	0	0	0	0	0	0	1	0	0	0	0	0
ENSMUSG00000085408	C530005A16Rik	0	0	0	0	0	0	0	0	0	0	0	0	0	0	0	0	0	0	0	0	0	0	0	0	0	0	0	0	0	0	0	0	0	97.4263	0	0	0	6.51282	0	63.1725	0	0	1	0	0	0	0	0
ENSMUSG00000053332	Gas5	5.45701	27.5572	64.8735	67.1568	16.1655	40.2841	2.52068	95.6188	104.016	29.5446	22.5075	43.6372	54.5735	36.4917	40.3626	6.93778	33.619	50.0062	15.1232	0	12.9391	23.0003	29.5889	11.1118	26.632	14.6758	28.1213	15.3267	59.1934	26.2204	50.0859	78.4226	0	223.375	33.6298	33.2284	14.4042	54.3212	27.4837	26.5977	53.158	34.9193	35.9193	20.8908	23.3827	42.721	56.2507	29.3857
ENSMUSG00000053333	Dis3l2	0	0	0	0	0	59.1769	0.376612	3.63943	0	30.4953	0	55.6044	0	42.3305	0	0	0	0	0	0	0	0	0	0	0	0	0	0.297875	0	11.6001	0	0	0	0	0	0	0	0	0	0	0	1.6141	2.6141	0	0	0	0	0
ENSMUSG00000053334	Ficd	0	0	0	0	0	0	0	0	0	0	0	0	0	0	0	0	0	0	0	0	0	0	0	0	0	0	0	0	0	0	0	0	0	0	0	33.0486	0	0	0	0	0	0	1	0	0	0	0	0
ENSMUSG00000038845	Phb	0.409068	0	34.6165	0	0	0	0	0	0	0	0	0	0	0	0	0	0	0	33.3712	0	0	0	0	0	0	4.57409	0.245452	11.6	0	0	0	0	0	0	0	0	0	32.776	0	2.07753	0	40.5767	41.5767	0	5.97159	0	16.4368	0
ENSMUSG00000038844	Kif16b	0	0	0	0	0	0	0	0	0	0	0	0	0	0	0	0	0	0	0	0	0	0	0	44.3721	0	0	0	0	0	0	0	28.9037	0	0	0	0	0	0	0	0	0	0	1	0	0	0	0	0
ENSMUSG00000038840	Birc7	0	0	0	0	0	0	0	0	0	0	0	0	0	0	0	0	0	0	0	0	0	0	0	0	0	0	0	0	0	0	0	0	0	0	0	0	0	0	0	0	0	0	1	0	0	0	0	0
ENSMUSG00000038843	Gcnt1	0	0	0	0	0	0	0	0	0	0	0	0	0.820239	0	0	0	12.1987	0	0	0	0	0	0	0	0	0	0	0	0	0	0	0	0	0	0	0	0	0	0	0	0	0	1	0	0	0	0	0
ENSMUSG00000038848	Ythdf1	0	83.0338	69.3044	0	260.879	0	0	110.885	0	96.1534	0	0	0	0	0	0	0	0	0	0	0	30.1123	0	0	15.2547	0	0	33.5459	0	0	0	0	0	0	0	0	14.1357	0	0	34.2663	0	17.681	18.681	0	7.44034	21.5872	0	0
ENSMUSG00000076865	Trdv2-1	0	0	0	0	0	0	0	0	0	0	0	0	0	0	0	0	0	0	0	0	0	0	0	0	0	0	0	0	0	0	0	0	0	0	0	0	0	0	0	0	0	0	1	0	0	0	0	0
ENSMUSG00000076864	Trdv1	0	0	0	0	0	0	0	0	0	0	0	0	0	0	0	0	0	0	0	0	0	0	0	0	0	0	0	0	0	0	0	0	0	0	0	0	0	0	0	0	0	0	1	0	0	0	0	0
ENSMUSG00000076867	Trdv4	0	0	0	0	0	0	0	0	0	0	0	0	0	0	0	0	0	0	0	0	0	0	0	0	0	0	0	0	0	0	0	0	0	0	0	0	0	0	0	0	0	0	1	0	0	0	0	0
ENSMUSG00000076866	Trdv2-2	0	0	0	0	0	0	0	0	0	0	0	0	0	0	0	0	0	0	0	0	0	0	0	0	0	0	0	0	0	0	0	0	0	0	0	0	0	0	20.2256	0	0	0	1	0	0	0	0	0
ENSMUSG00000076861	Trav18	0	0	0	0	0	0	0	0	0	0	0	0	0	0	0	0	0	0	0	0	0	0	0	0	0	0	0	0	0	0	0	0	0	0	0	0	0	0	0	0	0	0	1	0	0	0	0	0
ENSMUSG00000076863	Trav21-dv12	0	0	0	0	0	0	0	0	0	0	0	0	0	0	0	0	0	0	0	0	0	0	0	0	0	0	0	0	0	0	0	0	0	0	0	0	0	0	0	0	0	0	1	0	0	0	0	0
ENSMUSG00000102825	Gm36990	0	0	0	0	0	0	0	0	0	0	0	0	0	0	0	0	0	0	0	0	0	0	0	0	0	0	0	0	0	0	0	0	0	0	0	0	0	0	0	0	0	0	1	0	0	0	0	0
ENSMUSG00000018362	Kpna2	9.78883	14.0994	0	0	0	17.5409	0	0	0	32.8255	26.5326	13.4748	11.9713	0	0	1.68227	0	0	90.9184	0	11.967	67.7826	0	0	7.04763	32.4985	10.91	4.40655	0	0	0	0	0	0	0	6.5288	6.23388	0	0	6.34175	0	9.09692	10.0969	0	2.55205	0	15.4531	0
ENSMUSG00000018363	Smurf2	0	0	0	0	0	0	0	0	0	0	0	0	0	0	0	0.769069	0	0	0	0	0	68.0978	0	0.675854	0	0	0	2.18236	0	0	0	0	0	0	0	0	12.0553	0	0	0	0	0	1	0	0	0	0	0
ENSMUSG00000087295	Gm11193	0	0	0	0	0	0	0	0	0	0	0	0	0	238.317	0	34.1247	0	0	0	0	0	0	0	0	0	0	0	0	0	0	0	0	0	0	0	0	0	0	0	0	0	0	1	0	0	0	0	145
ENSMUSG00000016018	Skiv2l2	0	0	0	0	0	0	0	0	0	0	222.543	0	0	0	0	12.5597	0	0	0	0	0	0	0	0	0	0	0	39.6019	0	0	0	0	0	0	0	0	1.24498	0	2.42659	92.1001	0	0	1	2.6666	21.4059	0	134.669	0
ENSMUSG00000066571	4931406P16Rik	0	0	0	0	0	0	0	21.1412	3.50999	0	0	0	0	6.16495	0	1.00887	0	0	0	0	3.0668	0	0	0	0	0	0	7.11401	0	0	0	77.3555	0	0	0	0	0	0	0.239218	0	6.60961	11.5517	12.5517	0	0	0	4.6465	0
ENSMUSG00000103438	Gm36991	0	0	0	0	0	0	0	0	0	0	0	0	0	0	0	0	0	0	0	0	0	0	0	0	0	0	0	0	0	0	0	0	0	0	0	0	0	0	0	0	0	0	1	0	0	0	0	0
ENSMUSG00000103435	Gm36992	0	0	0	0	0	0	0	0	0	0	0	0	0	0	0	0	0	0	0	0	0	0	0	0	0	0	0	0	0	0	0	0	0	0	0	0	0	0	0	0	0	0	1	0	0	0	0	0
ENSMUSG00000103434	Gm36993	0	0	0	0	0	0	0	0	0	0	0	0	0	0	0	0	0	0	0	0	0	0	0	0	0	0	0	0	0	0	0	0	0	0	0	0	0	0	0	0	0	0	1	0	0	0	0	0
ENSMUSG00000103437	Gm36994	0	0	0	0	0	0	0	0	0	0	0	0	0	0	0	0	0	0	0	0	0	0	0	0	0	0	0	0	0	0	0	0	0	0	0	0	0	0	0	0	0	0	1	0	0	0	0	0
ENSMUSG00000103436	Gm36995	0	0	0	0	0	0.176031	0	0.355033	0	46.0972	1.53141	0	9.36924	0	0	0	0	0	0	0	0	0	0	0	0	0	0	17.5426	0	0	0	0	0	0	0	4.52011	0	0	0	0	0	0	1	2.56768	0	0	0	1.33282
ENSMUSG00000103431	Gm30686	0	0	0	0	0	0	0	0	0	0	0	0	0	0	0	0	0	0	0	0	0	0	0	0	0	0	0	0	0	0	0	0	0	0	0	0	0	0	0	0	0	0	1	0	0	0	0	0
ENSMUSG00000103432	6720464F23Rik	0	0	0	0	0	0	0	0	0	0	0	0	0	0	0	0	0	0	0	0	0	0	0	78.9215	0	0	0	0	0	0	0	0	0	0	0	0	0	0	0	0	0	3.22423	4.22423	0	0	0	0	0
ENSMUSG00000053593	Fate1	0	0	0	0	0	0	0	0	0	0	0	0	0	0	0	0	0	0	0	0	0	0	0	0	0	0	0	0	0	0	0	0	0	0	0	0	0	36.772	0	0	0	0	1	0	0	0	0	0
ENSMUSG00000033214	Slitrk5	0.288458	0	43.1882	0	0	0	0	124.808	0	0.768276	0	0	0	2.60977	7.54858	9.6084	0	7.2684	0	0	2.00802	0	0	0	3.96429	0	128.609	0	0	0	0	0	0	0	81.7653	8.07837	23.3884	0	1.67074	20.9282	78.4713	1.40715	2.40715	0	23.162	12.2175	9.27187	34.9291
ENSMUSG00000103778	Gm36930	0	0	0	0	0	0	0	0	0	0	0	0	0	0	0	0	0	0	0	0	0	0	0	0	0	0	0	0	0	0	0	0	0	0	0	0	0	0	0	0	0	0	1	0	0	0	0	0
ENSMUSG00000107530	RP24-243F8.7	0	0	0	0	0	0	0	0	0	0	0	0	0	0	0	0	0	0	0	0	0	0	0	0	0	0	0	0	0	0	0	0	0	0	0	0	0	0	0	0	0	0	1	0	0	0	0	0
ENSMUSG00000107531	RP23-89F9.3	0	0	0	0	0	0	0	0	0	28.8992	0	0	0	0	0	0	0	0	0	0	0	0	0	39.8532	0	0	0	0	0	0	0	0	0	0	0	0	0	0	0	0	0	0	1	0	0	0	0	0
ENSMUSG00000107534	RP23-100I21.3	0	0	0	0	0	0	0	0	0	0	0	0	0	0	0	0	0	0	0	0	0	0	0	0	0	0	0	0	0	0	0	0	0	0	0	0	0	0	0	0	0	0	1	0	0	0	0	0
ENSMUSG00000107535	RP23-42H18.6	0	0	0	0	0	0	0	0	0	0	0	0	0	0	0	0	0	0	0	0	0	0	0	0	0	0	0	0	0	0	0	0	0	0	0	0	0	0	0	0	0	0	1	0	0	0	0	0
ENSMUSG00000103777	Flg	0	0	0	0	0	0	0	0	0	0	0	0	0	0	0	0	0	0	0	0	0	0	0	0	0	0	0	0	0	0	0	0	0	0	0	0	0	0	0	0	0	0	1	0	0	0	0	0
ENSMUSG00000107538	RP23-79A7.3	0	0	0	0	0	0	0	0	0	0	0	0	0	0	0	0	0	0	0	0	0	0	0	0	0	0	0	0	0	0	0	0	0	0	0	0	0	0	0	0	0	0	1	0	0	0	0	0
ENSMUSG00000054640	Slc8a1	0	0	0	0	0	0	0	0	0	0	0	0	0	0	0	0	0	0	0	0	0	0	0	293.179	0	0	0	34.7384	0	0	0	52.0477	0	0	0	0	0	0	8.20909	0	0	13.8304	14.8304	0	0	0	0	0
ENSMUSG00000064147	Rab44	0	0	0	0	0	0	0	0	0	0	0	0	0	0	0	0	0	0	0	0	0	0	0	0	0	0	0	0	0	0	0	0	0	0	0	0	0	0	0	0	0	0	1	0	0	0	0	0
ENSMUSG00000070464	Ccl26	0	0	0	0	0	0	0	0	0	0	0	0	0	0	0	0	0	0	0	0	0	0	0	0	0	0	0	0	0	0	0	0	0	0	0	0	0	0	0	0	0	0	1	0	0	0	0	0
ENSMUSG00000037001	Zfp39	0	0	0	0	0	0	0	0	0	0	0	0	0	0	0	0	0	0	0	0	0	0	0	0	0	0.249143	0	0	0	0	0	0	0	0	0	0	0	0	0	0	11.4066	0	1	0	0	0	0	0
ENSMUSG00000103772	Gm36933	0	0	0	0	0	0	0	0	0	0	0	0	0	0	0	0	0	0	0	0	0	0	0	0	0	0	0	0	0	0	0	0	0	0	0	0	0	0	0	0	0	0	1	0	0	0	0	0
ENSMUSG00000070462	Mesdc1	0	0.252262	0	0	0	0	0	0	0	0.208192	0	0	0	0	0	4.39823	0	0	0	1.40749	0	0	0	0	39.2544	0	0	14.7804	0	0	0	0	187.205	0	0	1.45989	8.09813	0	0.905659	10.6638	0	0	1	71.6526	0	6.62273	12.5658	0
ENSMUSG00000048385	Scrt1	0	0.298685	0	0	0	0	0	0	0	0	0	0	0	0	0	0	0	0	0	0	0	1.02553	0	0	0	0	0	0	0	0	0	0	0	0	0	0	0.0785781	0	0	0	0	0	1	0	0	0	0	0
ENSMUSG00000099355	Gm29342	0	0	0	0	0	0	0	0	0	0	0	0	0	0	0	0	0	0	0	0	0	0	0	0	0	0	0	0	0	0	0	0	0	0	0	0	0	0	0	0	0	0	1	0	0	0	0	0
ENSMUSG00000048387	Osr1	0	0	0	0	0	0	0	0	0	0	0	0	0	0	0	0	0	0	0	0	0	0	0	0	0	0	0	0	0	0	0	0	0	0	0	0	0	0	0	0	0	0	1	0	0	0	0	0
ENSMUSG00000096129	Trav12d-2	0	0	0	0	0	0	0	0	0	0	0	0	0	0	0	0	0	0	0	0	0	0	0	0	0	0	0	0	0	0	0	0	0	0	0	0	0	0	0	0	0	0	1	0	0	0	0	0
ENSMUSG00000099350	Gm29623	0	0	0	0	0	0	0	0	0	0	0	0	0	0	0	0	0	0	0	0	0	0	0	0	0	0	0	0	0	0	0	0	0	0	0	0	0	0	0	0	0	0	1	0	0	0	0	0
ENSMUSG00000070461	9230112E08Rik	0	0	0	0	0	0.213949	0	20.4972	0	0	0	0	0	0	0	0	0	0	0	0	0	0	0	0	0	0	0	0	0	0	0	0	0	0	0	0	0	0	0	0	0	0	1	0	0	0	0	0
ENSMUSG00000099352	Gm28920	0	0	0	0	0	0	0	0	0	0	0	0	0	0	0	0	0	0	0	0	0	0	0	0	0	0	0	0	0	0	0	0	0	0	0	0	0	0	0	0	0	0	1	0	0	0	0	0
ENSMUSG00000099353	1700031M16Rik	0	0	0	0	0	0	0	0	0	0	0	0	0	0	0	0	0	0	0	0	0	0	0	0	0	0	0	0	0	0	0	0	0	0	0	0	0	0	0	0	0	0	1	0	0	0	0	0
[truncated: 32,746 more rows]
[truncated: 43 more columns]
