# Supplementary material for: Organization of corticocortical and thalamocortical top-down inputs in the primary visual cortex
Source: Nat Commun. 2024 May 27;15:4495. doi: 10.1038/s41467-024-48924-8 (PMC11130321; doi:10.1038/s41467-024-48924-8)
Supplement: Supplementary file 13 — Supplementary Data 10 [file 41467_2024_48924_MOESM13_ESM.xlsx]

## Sheet: Sheet1
Group_id	Sample	Cell Type	Ih Slope	nCount_RNA	nFeature_RNA
Pyr←LP_C1	727_C1	Pyr←LP	2.777	721401	3390
Pyr←LP_C2	727_C2	Pyr←LP	-6.04699	894392	4260
Pyr←LP_C3	727_C3	Pyr←LP	-5.36446	332433	2214
Pyr←LP_C4	810_C1	Pyr←LP	4.74313	260459	3528
Pyr←LP_C5	810_C2	Pyr←LP	1.03664	277659	3376
Pyr←LP_C6	810_C3	Pyr←LP	4.368	184843	3081
Pyr←LP_C7	8-22_C2	Pyr←LP	6.5385	942326	2664
Pyr←LP_C8	8-22_C4	Pyr←LP	6.9231	271608	1574
Pyr←LP_C9	8-23_C6	Pyr←LP	-0.325147	318945	3788
Pyr←LP_C10	826_C1	Pyr←LP	0.301322	590757	3238
Pyr←LP_C11	8-27_C1	Pyr←LP	1.5385	1948982	7144
Pyr←LP_C12	8-27_C2	Pyr←LP	2.05272	40728	3832
Pyr←LP_C13	8-27_C5	Pyr←LP	5.19348	480742	1684
Pyr←LP_C14	8-27_C6	Pyr←LP	4.58102	1243442	4476
Pyr←LP_C15	830_C5	Pyr←LP	4.77256	2545	1221
Pyr←LP_C16	830_C4	Pyr←LP	1.67899	4214	1320
Pyr←LP_C17	830_C6	Pyr←LP	4.11946	154531	5299
Pyr←LP_C18	831_C5	Pyr←LP	5.90684	497153	4585
Pyr←LP_C19	831_C6	Pyr←LP	13.2325	680025	2897
Pyr←LP_C20	902_C4	Pyr←LP	2.87213	131053	4619
Pyr←LP_C21	902_C7	Pyr←LP	7.82035	609549	3455
Pyr←LP_C22	902_C6	Pyr←LP	0.0878271	273304	1505
Pyr←LP_C23	907_C1	Pyr←LP	0.645623	387688	4183
Pyr←LP_C24	907_C2	Pyr←LP	-3.25054	278406	3073
Pyr←LP_C25	907_C3	Pyr←LP	6.86827	738061	2757
Pyr←LP_C26	907_C4	Pyr←LP	8.60425	717953	1589
Pyr←LP_C27	909_C5	Pyr←LP	2.7516	994984	5972
Pyr←LP_C28	909_C1	Pyr←LP	5.47518	298545	2192
Pyr←LP_C29	909_C4	Pyr←LP	16.9151	423999	3648
Pyr←LP_C30	913_C1	Pyr←LP	5.40744	57716	2217
Pyr←LP_C31	913_C3	Pyr←LP	5.14816	201782	6705
Pyr←LP_C32	913_C4	Pyr←LP	7.38355	986427	3841
Pyr←LP_C33	913_C5	Pyr←LP	2.57782	681272	3719
Pyr←LP_C34	913_C2	Pyr←LP	9.75815	1254385	11013
Pyr←LP_C35	914_C4	Pyr←LP	2.03918	26473	2424
Pyr←LP_C36	915_C1	Pyr←LP	-3.59577	82308	2961
Pyr←LP_C37	915_C11	Pyr←LP	10.1739	520922	3183
Pyr←LP_C38	915_C2	Pyr←LP	-0.65263	907054	3541
Pyr←LP_C39	915_C6	Pyr←LP	0.462961	1010847	4107
Pyr←LP_C40	915_C7	Pyr←LP	-0.0953017	457823	2896
Pyr←LP_C41	915_C9	Pyr←LP	1.03571	15893	2168
Pyr←LP_C42	916_C1	Pyr←LP	-0.29011	300972	4147
Pyr←LP_C43	916_C2	Pyr←LP	12.1472	8269	1719
Pyr←LP_C44	916_C3	Pyr←LP	11.1377	411884	2882
Pyr←LP_C45	919_C2	Pyr←LP	-1.89155	1316128	2191
Pyr←LP_C46	919_C4	Pyr←LP	1.16464	33752	3028
Pyr←LP_C47	919_C5	Pyr←LP	-6.993	1091056	3608
Pyr←ORBvl_C1	727_C4	Pyr←ORBvl	36.0437	884383	1710
Pyr←ORBvl_C2	811_C1	Pyr←ORBvl	43.8827	787287	4106
Pyr←ORBvl_C3	811_C3	Pyr←ORBvl	41.126	1032153	3652
Pyr←ORBvl_C4	811_C4	Pyr←ORBvl	49.5261	1202080	4550
Pyr←ORBvl_C5	8-22_C3	Pyr←ORBvl	19.9246	992097	4298
Pyr←ORBvl_C6	8-22_C5	Pyr←ORBvl	44.2046	983616	4095
Pyr←ORBvl_C7	8-22_C6	Pyr←ORBvl	36.1567	831806	2649
Pyr←ORBvl_C8	822_C1_2	Pyr←ORBvl	63.9788	686798	6859
Pyr←ORBvl_C9	8-23_C1	Pyr←ORBvl	25.5866	1083339	4543
Pyr←ORBvl_C10	8-23_C2	Pyr←ORBvl	94.5071	114069	3582
Pyr←ORBvl_C11	8-23_C3	Pyr←ORBvl	60.8175	1066875	3973
Pyr←ORBvl_C12	8-23_C5	Pyr←ORBvl	25.6081	484560	3933
Pyr←ORBvl_C13	823_C4_2	Pyr←ORBvl	26.8597	11566	1170
Pyr←ORBvl_C14	8-26_C2	Pyr←ORBvl	52.3818	55127	5285
Pyr←ORBvl_C15	8-27_C3	Pyr←ORBvl	55.1353	629789	4533
Pyr←ORBvl_C16	8-27_C4	Pyr←ORBvl	29.9841	141473	1688
Pyr←ORBvl_C17	830_C1	Pyr←ORBvl	40.9231	355402	2260
Pyr←ORBvl_C18	830_C2	Pyr←ORBvl	63.4615	13095	5265
Pyr←ORBvl_C19	830_C3	Pyr←ORBvl	25.8462	2410	1015
Pyr←ORBvl_C20	830_C7	Pyr←ORBvl	60.5918	1699215	4911
Pyr←ORBvl_C21	830_C8	Pyr←ORBvl	26.2612	126035	4735
Pyr←ORBvl_C22	831_C1	Pyr←ORBvl	91.3444	249106	5825
Pyr←ORBvl_C23	831_C2	Pyr←ORBvl	65.2621	994228	3486
Pyr←ORBvl_C24	831_C3	Pyr←ORBvl	43.6538	45077	5046
Pyr←ORBvl_C25	831_C4	Pyr←ORBvl	95.9885	443593	3933
Pyr←ORBvl_C26	902_C1	Pyr←ORBvl	59.266	98820	5980
Pyr←ORBvl_C27	902_C2	Pyr←ORBvl	21.9231	34056	3937
Pyr←ORBvl_C28	902_C5	Pyr←ORBvl	55.6483	217060	5699
Pyr←ORBvl_C29	902_C3	Pyr←ORBvl	75.9298	179525	2612
Pyr←ORBvl_C30	909_C3	Pyr←ORBvl	22.6923	1201992	2533
Pyr←ORBvl_C31	909_C2	Pyr←ORBvl	37.8511	822986	2617
Pyr←ORBvl_C32	913_C6	Pyr←ORBvl	68.5864	116611	3659
Pyr←ORBvl_C33	913_C7	Pyr←ORBvl	59.6449	1007381	5036
Pyr←ORBvl_C34	914_C1	Pyr←ORBvl	84.1785	160015	3751
Pyr←ORBvl_C35	914_C2	Pyr←ORBvl	59.6449	1219779	4613
Pyr←ORBvl_C36	914_C3	Pyr←ORBvl	48.2264	446424	4098
Pyr←ORBvl_C37	914_C5	Pyr←ORBvl	32.7651	979496	4106
Pyr←ORBvl_C38	915_C10	Pyr←ORBvl	41.7188	85350	4106
Pyr←ORBvl_C39	915_C3	Pyr←ORBvl	57.5137	107442	3547
Pyr←ORBvl_C40	915_C5	Pyr←ORBvl	27.4418	42037	2817
Pyr←ORBvl_C41	916_C4	Pyr←ORBvl	18.7343	409959	4455
Pyr←ORBvl_C42	916_C5	Pyr←ORBvl	39.6521	878671	3979
Pyr←ORBvl_C43	919_C3	Pyr←ORBvl	57.6786	77823	5974
Pyr←ORBvl_C44	915_C8	Pyr←ORBvl	42.2037	674006	3004
