# Supplementary material for: Organization of corticocortical and thalamocortical top-down inputs in the primary visual cortex
Source: Nat Commun. 2024 May 27;15:4495. doi: 10.1038/s41467-024-48924-8 (PMC11130321; doi:10.1038/s41467-024-48924-8)
Supplement: Supplementary file 14 — Supplementary Data 11 [file 41467_2024_48924_MOESM14_ESM.xlsx]

## Sheet: DEG_lp_vs_orbvl
Gene.Name	p-value	q-pvalue	log2FC	Description
Endou	7.32627e-48	2.78582e-44	-26.2634	higher in Pyr<-LP
Tecpr1	6.16138e-11	7.80956e-08	-10.7003	higher in Pyr<-LP
Msn	2.1425e-07	0.000108625	-8.6638	higher in Pyr<-LP
Trpc3	6.791e-08	3.68897e-05	-7.0668	higher in Pyr<-LP
Tmem145	1.5633e-10	1.69842e-07	-7.04315	higher in Pyr<-LP
Vstm2b	2.3689e-06	0.000948184	-6.70466	higher in Pyr<-LP
Coch	0.00031129	0.0375771	-5.15339	higher in Pyr<-LP
Necab1	0.000110026	0.0170847	-4.78049	higher in Pyr<-LP
Dkkl1	7.13471e-05	0.0130354	-4.74576	higher in Pyr<-LP
Kcna6	0.000217293	0.0284915	-4.68802	higher in Pyr<-LP
Slc30a3	4.29288e-05	0.00932782	-4.45478	higher in Pyr<-LP
Pcsk2os1	0.000114812	0.0174629	-4.19222	higher in Pyr<-LP
B230334C09Rik	2.49429e-06	0.000948452	-4.17644	higher in Pyr<-LP
Cdh10	0.000110079	0.0170847	-4.00159	higher in Pyr<-LP
Fmnl1	2.44097e-05	0.00640123	-3.44619	higher in Pyr<-LP
Kcnk2	0.000101827	0.0164765	-3.21187	higher in Pyr<-LP
Olfm1	5.14761e-07	0.000244672	-2.20564	higher in Pyr<-LP
Camk2n1	0.000354442	0.0421176	-1.57789	higher in Pyr<-LP
Ano4	3.39378e-56	2.58097e-52	24.9031	higher in Pyr<-ORBvl
Vipas39	6.94546e-47	1.76067e-43	24.6149	higher in Pyr<-ORBvl
Nacad	9.73535e-09	6.73067e-06	8.77065	higher in Pyr<-ORBvl
Pde9a	9.9376e-13	1.88939e-09	8.43522	higher in Pyr<-ORBvl
Spon1	7.05172e-06	0.00233167	7.43564	higher in Pyr<-ORBvl
Qrfpr	1.57925e-09	1.33446e-06	7.24597	higher in Pyr<-ORBvl
Sgpp2	3.01183e-09	2.2905e-06	7.04784	higher in Pyr<-ORBvl
Reln	1.38981e-08	8.80795e-06	6.99318	higher in Pyr<-ORBvl
Ftsj3	3.39636e-06	0.00117406	6.8828	higher in Pyr<-ORBvl
Cacna1h	9.41504e-07	0.000397786	6.84341	higher in Pyr<-ORBvl
Sema3e	7.99007e-07	0.000357438	6.77651	higher in Pyr<-ORBvl
Focad	2.64271e-05	0.00661173	6.76129	higher in Pyr<-ORBvl
Cnnm2	7.19905e-05	0.0130354	6.55478	higher in Pyr<-ORBvl
Cpsf2	1.82893e-05	1.18998e-05	6.24856	higher in Pyr<-ORBvl
Kcnt1	4.16062e-05	0.00930632	6.20241	higher in Pyr<-ORBvl
Mlycd	3.46643e-05	0.00798854	6.18639	higher in Pyr<-ORBvl
Chsy3	0.000136731	0.0203891	6.07029	higher in Pyr<-ORBvl
Gprin3	8.0502e-05	0.013914	6.05655	higher in Pyr<-ORBvl
Iqgap2	5.21001e-05	0.0110062	5.97104	higher in Pyr<-ORBvl
Dscaml1	2.78206e-05	0.00661173	5.96051	higher in Pyr<-ORBvl
Mok	9.13291e-05	0.0150991	5.61612	higher in Pyr<-ORBvl
Tmem107	0.00020442	0.027761	5.55007	higher in Pyr<-ORBvl
Tanc1	8.54424e-05	0.0144398	5.52641	higher in Pyr<-ORBvl
Pcdh8	4.54069e-10	4.31649e-07	5.52057	higher in Pyr<-ORBvl
Npr3	2.12247e-05	0.00576479	5.45053	higher in Pyr<-ORBvl
Creb1	7.59651e-05	0.0134352	5.4271	higher in Pyr<-ORBvl
Gng7	2.74412e-05	0.00661173	5.40701	higher in Pyr<-ORBvl
Mdn1	1.98854e-05	0.00560105	5.21313	higher in Pyr<-ORBvl
Pcsk5	8.7569e-06	0.00277484	5.10128	higher in Pyr<-ORBvl
2010204K13Rik	3.36838e-06	0.00117406	5.02488	higher in Pyr<-ORBvl
Lamp5	1.24268e-11	1.89012e-08	4.88845	higher in Pyr<-ORBvl
Mirg	0.000250197	0.0311926	4.86667	higher in Pyr<-ORBvl
Ccng1	0.000159387	0.0228706	4.61958	higher in Pyr<-ORBvl
Gm9748	0.000242077	0.0311926	4.49798	higher in Pyr<-ORBvl
Gm21982	0.000142031	0.020772	4.47478	higher in Pyr<-ORBvl
Slk	6.85623e-05	0.0130354	4.43156	higher in Pyr<-ORBvl
Igsf21	0.000167726	0.0236214	4.32309	higher in Pyr<-ORBvl
Cntnap2	1.82893e-05	0.00534963	4.16134	higher in Pyr<-ORBvl
Klhl5	0.000427774	0.0485555	4.12245	higher in Pyr<-ORBvl
Zswim7	0.000381437	0.0439519	4.02256	higher in Pyr<-ORBvl
Slit3	0.000173314	0.0239646	3.97195	higher in Pyr<-ORBvl
Ahcyl2	6.45954e-05	0.0129276	3.95662	higher in Pyr<-ORBvl
Ntrk3	0.000373089	0.0436514	3.9549	higher in Pyr<-ORBvl
Runx1t1	0.000297118	0.0364449	3.94276	higher in Pyr<-ORBvl
Hcn1	0.000248063	0.0311926	3.78491	higher in Pyr<-ORBvl
Pou3f1	6.79059e-05	0.0130354	3.71512	higher in Pyr<-ORBvl
Dok4	1.56949e-05	0.0047744	3.69186	higher in Pyr<-ORBvl
Specc1	5.88862e-05	0.0121035	3.53144	higher in Pyr<-ORBvl
Sec14l1	0.000213266	0.0284542	3.21061	higher in Pyr<-ORBvl
