# Supplementary material for: Organization of corticocortical and thalamocortical top-down inputs in the primary visual cortex
Source: Nat Commun. 2024 May 27;15:4495. doi: 10.1038/s41467-024-48924-8 (PMC11130321; doi:10.1038/s41467-024-48924-8)
Supplement: Supplementary file 15 — Supplementary Data 12 [file 41467_2024_48924_MOESM15_ESM.xlsx]

## Sheet: Sheet1
Chemicals, Peptides, and Recombinant Proteins	SOURCE	IDENTIFIER
Isoflurane	RWD life science	R510-22
Tissue-Plus O.C.T. Compound	Thermo Fisher Scientific	6506TS
Antifade Mounting Medium with DAPI	Vector Labs	H-1500
NMDG	Sigma	M2004
NaCl	Sigma	S7653
D-glucose	Sigma	G8270
Sodium.L ascorbate	Sigma	A4034
Thiourea	Sigma	T8656
NaH2PO4	Sigma	S8282
KCl	Sigma	P9541
CaCl2.2H2O	Sigma	C3881
NaHCO3	Sigma	S6751
HEPES	Sigma	H4034
K-gluconate	Sigma	P1847
MgCl2	Sigma	M2670
N-Acetyl-L-cysteine	Sigma	A7250
Sodium pyruvate	Sigma	P2256
MgATP	Sigma	A9187
Na2GTP	Sigma	G8877
EGTA	Sigma	E4378
Na2-phosphocreatine	Sigma	P7936
MgSO4.7H2O	Sigma	M7506
KOH	Sigma	306568
CsMeSO4	Sigma	G1426
CsOH	Sigma	232068
CsCl	Sigma	289329
TEACl	Sigma	T2265
QX-314	Sigma	L5783
4-Aminopyridine	Sigma	275875
Tetrodotoxin	Sigma	A1076
mRNA-Amplification Kit	Vazyme	N712
Illumina Nextera XT Library Preparation kit	Vazyme	TD503
ZD7288	TargetMol	T7516
(+)-Bicuculline	Tocris	Cat. No. 0130
