# Supplementary material for: Organization of corticocortical and thalamocortical top-down inputs in the primary visual cortex
Source: Nat Commun. 2024 May 27;15:4495. doi: 10.1038/s41467-024-48924-8 (PMC11130321; doi:10.1038/s41467-024-48924-8)
Supplement: Supplementary file 16 — Supplementary Data 13 [file 41467_2024_48924_MOESM16_ESM.xlsx]

## Sheet: Sheet1
Number of mice recorded with different numbers of layers in Fig.1
Simultaneously recorded layer number	V2M input (mice)	ACA input (mice)	ORBvl input (mice)	LP input (mice)
4 layers	5	5	5	7
3 layers	10	9	5	8
2 layers	2	2	2	4
1 layer	0	1	6	5
