# Supplementary material for: Organization of corticocortical and thalamocortical top-down inputs in the primary visual cortex
Source: Nat Commun. 2024 May 27;15:4495. doi: 10.1038/s41467-024-48924-8 (PMC11130321; doi:10.1038/s41467-024-48924-8)
Supplement: Supplementary file 18 — Source Data [file 41467_2024_48924_MOESM18_ESM.xlsx]

## Sheet: Fig.1deijnost
	Fig. 1 Characterization of the strengths of CC and TC top-down inputs in V1 Pyrs across layers
	Figure 1d.V2M input ( EPSP amplitude)					Figure 1i.ACA input ( EPSP amplitude)					Figure 1n.ORBvl input ( EPSP amplitude)					Figure 1s.LP input ( EPSP amplitude)					Figure 1e, j, o, t. Averaged EPSP amplitude and intensity of axon terminal
	L2/3	L4	L5	L6		L2/3	L4	L5	L6		L2/3	L4	L5	L6		L2/3	L4	L5	L6				EPSP AMP.	Axon_intensity
	4.48858	1.25686	0.194772	1.21007		1.22556	0.192365	0.811866	30.1		0.472351	0.920898	0.57019	0.250549		4.21234	0.787424	0.442215	5.94325		V2M input	L1		0.770631
	1.54905	0.181253	0.07453	1.96504		5.80291	0.728821	0.732684	11.5548		0.62262	0.217621	7.02106	0.967041		1.22267	0.240143	30.92	1.17732			L2/3	5.01675	0.548739
	0.784592	0.0794708	0.416995	30.2		8.67961	0.890082	0.685782	2.20296		0.467529	0.251414	0.196564	1.18616		0.185913	0.122836	0.248715	16.3025			L4	1.12677	0.631212
	8.18565	1.25987	0.26568	5.82791		1.93401	0.169705	0.177292	6.66492		1.9577	0.202179	0.531525	0.172882		1.59181	0.428	0.207709	1.22563			L5	0.542956	0.742856
	9.39195	0.965305	0.180865	23.745		2.34326	1.04764	3.65578	24.0733		1.97562	0.209167	2.86676	0.458771		2.9628	0.111349	22.0293	10.376			L6	8.54374	1
	8.22441	0.32374	0.153311	21.824		1.85249	0.199542	0.169693	6.76527		0.164001	0.236328	5.68237	0.0945663		0.542291	1.45674	30.92	6.32461		ACA input	L1		1
	0.866837	1.08949	0.237329	30.2		0.229529	0.87197	0.0902802	19.1731		0.30835	0.277527	0.785522	0.474487		6.91823	0.514969	0.224838	3.68631			L2/3	4.78509	0.40513
	0.285876	0.10972	0.149402	30.5		6.52012	0.240222	0.643613	2.68899		0.142029	0.452667	0.371933	0.200012		7.45833	0.287735	0.268442	10.6572			L4	0.548048	0.43948
	2.06563	1.20734	1.54783	7.95343		3.75847	0.179047	0.750116	0.125208		0.411163	0.162693	0.882507	0.139862		2.8401	0.189248	30.92	3.6579			L5	1.02403	0.52524
	2.93132	0.27594	0.128598	1.73511		7.45932	1.42257	0.236404	17.9266		0.122833	0.334869	0.844543	0.0771484		2.02091	0.0692706	0.180286	11.192			L6	7.58973	0.799566
	5.20854	5.64549	0.0968781	18.0627		2.10534	1.34081	0.66391	0.193222		2.73129	0.746674	0.213684	0.167114		1.82529	0.152042	22.5709	5.98333		ORBvl input	L1		0.52024
	2.33924		0.114954	4.96772		0.429921	0.113757	0.631149	3.00153		0.122715	0.459686	13.9825	0.197983		0.293304	0.175663	0.24433	0.417853			L2/3	1.21378	0.369942
	12.1578		0.304218	3.75564		2.05806	0.576059	0.129314	8.4331		1.34844		12.5008	0.369339		10.4661	0.571376	24.949	1.98998			L4	0.372644	0.347006
	1.28577		0.409216	1.45908		2.28532	0.116888	0.103143	30.92		1.63327		9.02798	0.256897		1.30205	0.111575	0.132672	1.17221			L5	8.05923	1
	6.9495		0.102649	25.3202		2.29788	0.131244	0.51933	1.53169		0.145823		8.8421	0.275391		1.28167	0.085791	7.48929	15.1607			L6	0.724702	0.562575
	13.2505		1.82318	8.71067		30.52		1.74806	16.4854		0.0760803		3.78412	0.203064		0.477701	0.743115	0.236868	1.38153		LP input	L1		0.959743
	1.42588		0.765796	12.2958		2.45964		4.65894	5.38544		0.392273		5.02673	0.658081		4.9869	1.09548	19.6068	20.3215			L2/3	3.47723	0.539372
	1.09192		0.142748	6.7259		1.83768		1.83265	30.3		1.0029		0.13913	0.407639		3.31908	0.0719605	0.437732	0.804407			L4	0.368011	0.629496
	0.794074		1.0552	6.8854		1.62634		4.5047	0.357226		1.92538		6.36939	5.02469		6.69365	0.880966	0.350266	9.64665			L5	9.63767	0.855442
	1.89887		0.348029	1.88692		6.34155		1.55946	30.92		6.63992		22.9323	2.76294		1.31231	0.268988	1.94012	2.67548			L6	4.44852	1
	4.94257		0.309518	5.91003		4.27676		3.03434	8.10554		0.524139		21.2042	0.242233		1.70952	0.554529	21.2957	3.94493
	0.422824		0.333365	2.54065		2.80571		0.254449	2.76836		3.56708		0.0782776	1.6037		2.4964	0.886713	15.9251	8.1025
	3.89337		0.096048	5.021		2.76502		1.44172	30.82		1.16348		15.514	0.0940552		0.57903	0.148672	23.7039	2.50227
	1.09446		0.543591	2.8494		6.88477		0.285318	23.1592				30.6149	1.61969		0.196863	0.189096	0.259406	1.47647
	1.13536		0.352554	10.1175		2.19166		0.216785	0.171741				4.45764	0.213257		0.978516	0.0999023	30.92	4.21915
	2.22949		0.364304	11.1273		2.12125		2.04485	7.14846				8.54517			1.97677	0.0798462	0.466351	0.450082
	1.41811		0.118542	10.685		18.2142		0.77872	1.83211				0.293091			12.2869	0.0961761	0.771964	0.219681
	5.79241		0.297443	10.7411		2.956		0.444009	3.29391				8.23602			5.62113	0.304031	30.92	0.142429
	0.616571		0.0874298	14.3756				0.187073	2.12333				0.571594			1.94021	0.0711456	1.60015	0.971298
	0.202951		0.149088	3.22661				0.152524	0.0749298				0.218201			7.07825	0.519678	20.0903	1.87431
	0.223462		0.438226	3.97209				0.315787	22.2055				0.436523			2.02823	0.180615	0.121735	0.141342
	0.412552		1.42562	14.0807				0.165259	4.56598				0.22998			0.680402	0.281287	12.9883	0.358905
	1.33915		1.67185	16.525				0.168018	17.1172				0.172462			0.695987		10.8205	0.297321
	0.849042		0.384464	3.79736					0.483182				0.290731			0.36571		0.214886	12.4123
	1.9736		0.101043	1.79758					20.9484				11.886			0.514517		7.78317	0.117334
	2.48399		4.36115	6.65279					9.70992				2.55127			24.2433		30.92	0.141107
	0.742551			7.0988					2.51125				10.282			8.60631		1.04218	0.67475
	1.57758			12.3987					12.0221				7.1326			2.33357		0.20618	2.09027
	4.60095			1.82553					2.58594				27.1748			3.44895		1.28966	1.04019
	0.417117			5.99206					13.5335				0.279511			1.56172		1.24022	2.86515
	0.631461			9.47888					0.246176				0.153442			3.06361		13.1061	0.418515
	0.435037			13.3842					1.31442				0.264709			10.1637		0.374341	8.8788
	0.294617			3.56779					0.311425				17.5178			0.153183		13.0953	0.5944
	0.97558			3.54374					13.0845				0.170746			0.375443		0.101587	1.55376
	0.676532			11.9739					30.82				16.2548			1.46376		12.6539	7.87026
	5.92329			6.83064					1.20717				0.657013					12.095	0.07435
	2.27139			5.01928					0.226627				15.8814					27.8527	0.112979
	26.3878			5.90767					15.5452				0.412994					0.425397	0.0873993
	32.9274			4.83901					1.6852				15.9173					13.8475	0.108704
	0.977731			6.52157					0.188419				9.07214					7.12772	1.81315
	0.585419			3.82835					0.299844				7.25247					0.171152	3.04756
	15.663			6.50478					7.08964				0.400208					0.142929	1.53912
	16.5545			13.703					0.0906616				0.761353					0.758185	0.785196
	3.34291			19.1901					30.62				0.624146					2.49913	0.484426
	29.7094			9.26605					3.65044				4.47644					0.28555	13.1668
	5.41954			2.31867					0.34675				22.5253					5.94366	4.2875
	8.28717			12.9268					0.0833405				27.4753					24.4496	0.599227
	4.27985			0.37406					1.58383				31.455					14.0233	14.8088
	15.979			4.98781					12.7321				32.432					0.271603	9.98365
	15.0452			21.74					25.3197				1.7493					9.23956	9.82834
	1.52746			9.67314					1.06288				13.7609					19.0712	13.6233
	0.669467			8.60701					0.323361				0.219421					2.02487	0.839111
	5.94756			2.264					0.246478				14.6353					10.0886	9.88625
				18.6234					9.25225				0.341526					29.437	15.6433
				4.44708					2.09217				25.7512					30.92	0.101373
				13.2104					3.29928				0.778839					30.92	0.277191
				9.59333					3.13037				16.3642					19.4439	1.31757
				3.44772					0.131125				10.4435					30.92	0.294336
				11.6091					0.453979				14.7863					17.7232	0.536082
				8.26528					4.2148				0.160048					11.5273	1.39326
				13.7931					5.3711				0.302032					0.280609	0.311336
				6.74184					0.250974				9.0925					30.3796	1.08955
				3.67664					0.188159				0.231262					30.92	3.30509
				3.85411					0.14538				0.258453					24.0414	7.17044
				3.9691					0.165131				11.0502					23.5624	0.26003
				13.7681					0.167572				0.149875					22.651	30
				8.94589					8.29563				0.11969					29.952	22.7181
				8.99539					1.47706				0.294647					9.67768	1.81331
				15.5492					0.794678				5.97989					8.81167	12.1085
				2.67008					3.50466				0.209106					0.383499	19.1638
				3.84065					1.44769				8.95837					0.960309	3.35229
				7.36671					2.02925				33.689					13.2357	2.40268
				6.26805					0.248245				30.89					0.155264	5.52308
				8.62977					29.4377				1.69119					13.1378	6.14635
				8.04428					5.97088				26.4544					30.92	0.11571
				4.31725					0.341379				31.2995					0.112268	2.26715
				3.80893					2.91448				33.2845					0.19	0.817783
				2.1065					0.511237				2.08683					20.9646	4.72537
				5.04682									7.96198					0.0684601	5.39972
				3.45588									14.7123					0.156067	0.0868225
				3.28828									19.0429					0.2	16.6422
				1.67363									0.102997					0.16	0.0653076
				3.14516									0.21048					1.931	0.0998291
													0.253876					2.888	0.13829
					P value	L2/3	L4	L5	L6				8.72427					2.7953	0.309827
P value	L2/3	L4	L5	L6	L2/3								31.222					17.8328	1.58816
L2/3					L4	0.307313							0.618866					9.7405	3.93905
L4	0.206624				L5	0.223072	0.997128						0.514221					1.37557	1.31713
L5	0.0029182	0.992392			L6	0.328653	0.0062902	0.0002345					17.4249					0.815686	1.21809
L6	0.00259962	0.00097684	1.16975e-09										7.88202					0.277283	1.3827
													0.20929					0.305292
													0.246246					10.2756
					mice	17							0.182404					10.2332
mice	17				slices	24							32.2					8.67172
slices	31												0.433228					5.95266
													0.592224					2.9
													2.67902					9.83644
													8.06595					0.295105
													1.07925					4.38022
													1.47025					1.1
													0.225098					9.3501
													0.41156					0.259933
													8.384					0.284911
													8.69431					0.8
													2.21191					0.192124
													6.05225					1.26582
													7.02106					14.1202
													4.26022					0.411246
													4.01382					19.6244
													11.7506					22.0643
													0.540253					3.25814
													9.38235					1.46149
													24					13.5894
													5.09113					0.436449
																		0.115116
																		10.2667
										P value	L2/3	L4	L5	L6				7.15684
										L2/3								6.03799
										L4	0.991274							4.38317
										L5	0.00144129	0.0103276						1.19039
										L6	0.996737	0.999315	0.000307791					5.17934
																		1.23667
																		31.2465
										mice	18							0.107126
										slices	24							6.01598
																		5.64578
																		19.8011
																		10.7316
																		1.52729
																		0.819284
																		0.623884
																		0.14458
																		6.29116
																		9.26596
																		1.16938
																		30.9
																		18.1119
																		1.75934
																		32.9069
																		19.5386
																		31.9966
																		21.0131
															P value	L2/3	L4	L5	L6
															L2/3
															L4	0.322643
															L5	5.94158e-05	4.86892e-08
															L6	0.877522	0.0475457	1.31266e-05
															mice	24
															slices	33

## Sheet: Fig. 2cdghkiop
Fig. 2 Input strengths of CC and TC top-down inputs in four types of V1 inhibitory neurons across different layers
Figure 2c.V2M input ( EPSP amplitude)														Figure 2g. ACA input ( EPSP amplitude)														Figure 2k. ORBvl input ( EPSP amplitude)														Figure 2o.LP ( EPSP amplitude)
L1	L2/3			L4			L5			L6				L1	L2/3			L4			L5			L6				L1	L2/3			L4			L5			L6				L1	L2/3			L4			L5
L1-IN	VIP	PV	SST	VIP	PV	SST	VIP	PV	SST	VIP	PV	SST		L1-IN	VIP	PV	SST	VIP	PV	SST	VIP	PV	SST	VIP	PV	SST		L1-IN	VIP	PV	SST	VIP	PV	SST	VIP	PV	SST	VIP	PV	SST		L1-IN	VIP	PV	SST	VIP	PV	SST	VIP
8.88291	5.02138	4.18179	0.441617	0.467633	1.52982	1.40033	0.749292	0.169818	4.14955	5.23941	2.70379	2.57732		14.1752	1.45417	0.774149	7.04846	0.206229	1.5496	0.120865	2.81296	1.232	0.135037	7.77361	1.37831	22.7002		0.368835	0.264832	0.609192	12.3315	0.5979	0.547607	0.518433	0.149719	7.8645	0.546661	0.319926	0.260437	0.211487		30.92	30.3	1.04806	0.231244	30	0.226096	0.183359	25.7826
5.87741	2.79583	1.18526	6.10751	0.924078	0.200421	0.431556	1.91153	0.32251	0.396268	7.30043	4.62424	0.476518		11.0175	7.64051	1.51781	5.71985	0.910602	2.19426	0.236725	4.1771	0.439078	0.248477	30	13.1538	8.56656		0.541443	7.64294	1.09241	0.208639	7.45313	0.331238	0.400594	2.1861	4.62595	0.348907	0.434387	2.61179	0.307083		9.16486	10.9808	1.07361	0.620071	30.1	0.18826	0.285117	29.9511
4.84435	2.91211	0.367914	0.500946	2.63887	0.772376	4.48544	0.182605	2.91181	1.51493	8.58114	11.704	5.90896		4.95041	9.06834	1.37223	3.18012	0.932639	0.54791	0.298904	2.5532	0.323434	0.754816	9.82609	11.13	0.130609		0.159546	3.03473	0.454468	2.61487	5.83868	0.914429	4.0528	0.241241	11.5201	0.190887	0.319214	0.678589	0.27153		15.1496	8.27928	1.82595	0.839984	10.6676	0.316357	0.165009	7.84139
5.20561	2.67173	1.33859	8.71505	0.93212	2.48647	0.0932495	8.52244	1.87611	0.157973	13.1884	6.02788	5.20922		3.81531	6.05746	0.423096	3.84299	0.267322	1.57304	0.298926	4.00539	0.175931	0.219836	4.8012	12.2246	7.03165		1.66052	3.02527	0.279358	0.318298	1.13452	0.538063	0.167999	0.218018	8.39017	0.649139	4.53375	1.56152	0.315491		11.9544	2.76786	0.500171	0.411014	14.1926	0.745529	0.175787	4.8922
8.71559	0.267575	1.63409	6.78651	0.467288	1.66656	0.827383	4.7791	0.260248	0.233615	18.7472	3.68402	0.363855		10.1556	11.1621	6.33825	2.2393	0.249368	0.375128	0.250937	0.753281	0.413696	0.192938	0.348483	1.01442	30		1.13635	0.483704	2.17011	0.251007	0.539093	0.59552	0.376068	8.38873	4.86145	6.26715	0.400146	0.343628	0.27063		5.40993	13.1317	1.07894	0.807791	30.6533	0.720139	0.30632	30.2
4.54863	3.14123	2.45588	8.1691	0.467288	0.913348	0.441608	0.312845	0.178961	0.21384	9.96353	7.80443	9.26867		1.94904	4.19666	1.66211	2.87141	0.854069	2.90719	0.099527	0.185703	1.02476	0.107047	12.331	3.36482	9.09403		0.956207	0.892883	3.09174	0.287964	0.308716	0.315247	0.157623	0.218018	0.968506	0.272522	0.335419	0.400818	0.189606		4.27523	19.0616	0.934616	0.399744	5.6327	2.8971	0.975568	17.8304
4.73172	1.36004	1.1273	0.588104	2.04027	2.72968	1.02244	5.30974	0.755084	0.381354	17.7385	1.96522	2.83227		8.49753	30	5.0493	4.27016	4.41296	0.327359	0.418677	4.95322	1.11816	0.127875	16.3061	12.0505	15.9115		3.20309	0.438293	0.568573	0.315857	0.120087	0.30658	0.209656	8.38873	5.24097	0.750732	0.530701	0.389221	0.551025		10.6469	30.2	0.492404	0.868091	25.3369	0.111942	0.51272	7.62923
10.1131	1.11978	22.8196	1.2509	0.269022	0.696033	0.173587	1.58231	8.7262	0.468536	6.13846	1.703	0.14382		2.97681	9.97933	6.24317	5.38327	0.644189	0.545294	0.199582	0.163235	3.05203	0.180551	30	7.22321	17.8315		0.773315	2.52756	0.294067	2.15961	0.134338	0.314636	0.196899	0.0958252	6.01648	0.179688	0.175598	1.00806	0.145325		5.65668	10.9562	0.490781	0.344824	11.5527	0.186108	0.445631	30.1
2.5429	4.037	11.9775	2.30385	0.544437		0.744354	0.250143	0.546191	0.57868	13.6265	23.7601	0.142542		3.65245	6.56556	15.0253	3.45233	0.196994	0.807144	0.416873	4.94635	0.561017	1.8638	12.4828	23.9101	1.75662		2.50415	3.32532	0.805664	0.632996	0.0987854	0.255676	0.22937	0.284485	20.322	0.681335	0.941437	0.92608	0.662445		15.7641	6.94847	0.707651	0.341702	19.23	0.137469	0.160608	30.2
4.84947	8.70548	9.88757	1.35887	1.25752		1.80997	2.1781	0.448022	3.68886	26.4309	5.59814	0.803622		31.0589	15.7731	6.20192	0.732367		1.21222	0.303583	0.524021	0.303375	0.131787	11.3743	21.918	2.47126		0.380005	5.96869	0.39148	0.966919	0.366364	0.447754	0.161987	5.0058	31.8384	0.762939	0.151703	0.16319	0.239624		8.4782	7.20968	1.40289	0.814218	8.27071	0.391785	0.271744	30.3
23.0805	3.52859	2.12744	0.636914	0.167773		0.156909	3.96996	3.99512	0.2547	6.83488	4.62122	1.16599		20.3517	27.438	0.753348	0.174921		0.322363		9.05857	0.407574	0.270306	8.83466	21.5954	0.228992		0.5802	0.896301	0.590759	3.70718	0.14856	0.425592	0.458954	0.502197	7.89804	0.177277	0.350647	0.235846	0.365173		10.3284	19.2735	3.29648	0.153073	12.1244	0.650635	0.140256	13.5094
1.72044	3.72315	1.81969	1.58317	1.41945			0.77973	0.730399	0.290619		6.71024			27.3637		2.92614	1.90211		0.90932		3.39898	5.82952	0.583447		18.7969	23.4308		0.150726	3.26196	1.70972	0.393982	0.367218	0.233246	0.465881	0.448853	7.20569	2.38934	0.179932	0.496057	0.292542		7.84309	5.40175	3.16043	0.262671	5.60752	0.18923	0.316403	30.5
1.85753	9.60319	2.8712	0.180908	0.380099			13.8159	2.11514	4.00394		8.84021			10.0212		1.74409	0.587405		0.492563		6.63925	2.19974	0.358459		4.75031	16.2581		2.16635	6.49713	12.1695	0.272552		0.202594	0.224365	2.26761	2.86786	0.483643	0.293457	0.987921	0.180664		14.3801	30.1	0.590189	0.296533	9.23889	0.494974		30.3
28.3238	3.95455	2.15729	1.83591	0.217929			0.327716	1.25197	2.24051		1.72876			21.7868		3.84103			2.3465			1.00711	0.264105		2.37061	16.3898		0.630341	0.143616	0.886414	0.317566		0.279511	0.134239	0.77356	8.75018	0.543594		1.20357	0.116302		14.567	10.7625	0.152115		11.9497	0.246414		13.1983
7.40065	7.43155	21.4863	5.54666	0.99259			9.80379	2.49813	0.402225		6.88051			20.0469		0.728918			0.244553			0.805542			19.9308	15.5699		0.890778	2.57248	1.17615	0.218658		0.273016		1.43304	1.59369	0.855652			1.12		18.8868		0.147311		3.59679	0.254794		3.06929
5.63916	26.7152	2.65344	2.1233				5.20798		0.194421		19.8227			8.73496		2.27887						0.239612			22.2538	9.52417			0.322673	1.27594	0.717102		0.255316		3.62769	6.84015	0.248352					16.6271		0.145078		3.91111	0.117209		18.5443
15.0187		4.35408							0.0806885		13.7147			7.28267		0.580853						3.91532			7.60057	0.832086			0.77002	0.367737	2.64124				12.7396	0.575317	0.482849					7.37867		0.0998199		6.9494	0.0815002		3.25911
5.98441											11.7924			6.31934		0.641342						0.344574			12.2627				0.353607	0.267377	1.10522				9.93366	12.1945	1.8443					9.72853		0.140686		10.3478	0.136002		23.3517
10.4412											7.98076			6.73004								0.279382			4.59086				0.342102	0.407422	1.36948				1.82672	2.29108	0.309998					15.6532		0.920966		5.74648	0.154843		19.3795
8.61294														13.6308								0.138037			30				0.360535	0.189429	0.211548				9.05701	0.339172	0.445862					1.22018		0.115485		9.5552	0.123785		10.1318
11.2182														16.2322								0.386642							3.89069	0.123779					5.8999	0.565735	0.363403					2.35483				9.1143	0.257785		6.9548
22.7465														5.7436								0.133838							0.231476	0.250232					7.69189	0.76123	0.324158					8.71566				17.8768	0.103		27.4193
11.4629														2.08579								0.34119							1.52023	0.476703					0.330872	0.41095	0.36441					6.71285				18.9846	0.706699		29.4588
6.47012														3.18979								0.367413							0.525482	0.45224					8.6272	0.326782	0.162292					5.83288				9.7897	0.157181		8.51603
23.6138																						0.483627								1.37628					0.762736	0.327759	1.65631					3.07465				9.56942	0.707321
7.69385																						0.334531								1.43364					0.381683	0.617981	6.95819					3.66114					0.395505
25.6779																						1.08805								0.612274					0.44989	0.932236	0.280701					1.68263					0.098877
16.0188																																			0.330811	0.288391	1.97058					8.26673					0.350546
9.20468																																			2.26758	0.601257	5.49969					10.8345					0.14765
5.97772																																			4.88968	0.971771	0.467407					10.69					0.220316
16.6818																																			2.87567	1.61896	8.45529					4.61064
19.9411																																			6.52335	1.16528	7.99884					10.7817
12.4551																																			1.16278	1.41797	12.207					5.70428
2.13923																																			0.662964	0.29068	7.25226					0.31481
																																			0.57251	1.39368	8.34424					2.4458
																																			2.52185	0.256714	8.46787					30
																																			1.33521	0.769592						8.14998
																																			0.238525	0.356873						11.4053
																																			0.46991	2.52112						4.60647
																																			7.34909	1.46954						6.08377
L1																																			5.63733	0.319916						0.944891
mice	3													L1																						11.3341						1.15468
slices	8													mice	3																					0.116998						2.55066
														slices	7																					8.1112						0.649197
VIP				PV				SST																												1.05476						0.561652
mice	5			mice	4			mice	4																											0.586078						3.47997
slices	11			slices	9			slices	9					VIP				PV				SST														0.24058
														mice	5			mice	6			mice	4													5.3813
														slices	9			slices	11			slices	8													1.90499
																																				0.291056
																												L1								0.453781
																												mice	3							6.94939						L1
																												slices	7							2.39937						mice	4
																																				0.210609						slices	11
																												VIP				pv				SST
																												mice	6			mice	5			mice	4					VIP	male			PV
																												slices	13			slices	12			slices	13					mice	6			mice	7
																																										slices	15			slices	15
[truncated: 9 more columns]

## Sheet: Fig. 3cdgh
Fig. 3 | V2M and ACA inputs converge on L6 Pyrs
Figure 3c. ACA inputs: Axon intensity curve in L6											Figure 3c. V2M inputs: Axon intensity curve in L6												Figure 3d.peak axon in L6			Figure 3g. up pannel			Figure 3g. down pannel			Figure 3h.
Relative depth of L6	ACA_S_1	ACA_S_2	ACA_S_3	ACA_S_4	ACA_S_5	ACA_S_6	ACA_S_7	ACA_S_8	ACA_S_9	ACA_S_10	Relative depth of L6	V2M_S_1	V2M_S_2	V2M_S_3	V2M_S_4	V2M_S_5	V2M_S_6	V2M_S_7	V2M_S_8	V2M_S_9	V2M_S_10		ACA axon	V2M axon		ACA_activation	V2M_activation		ACA_activation	V2M_activation		Soma_position in L6
0.02	0.556881	0.315721	0.0631392	0.0987268	0.262763	0.294918	0.098357	0.0667698	0.207984	0.0345557	0.02	0.228481	0.105011	0.292215	0.282083	0.238096	0.127484	0.241896	0.344225	0.191858	0.246689		0.66	0.52		1.02666	1		0.00589505	1		Pyr<-V2M	Pyr<-both	Pyr-no response
0.04	0.493718	0.340511	0.11204	0.144822	0.279642	0.247023	0.0953498	0.0752957	0.214348	0.0416041	0.04	0.268593	0.184278	0.232247	0.306225	0.263731	0.121456	0.285128	0.222586	0.181837	0.202102		0.72	0.54		1.57522	1		0.0606731	1		0.202049	0.281251	0.22646
0.06	0.38204	0.369338	0.136485	0.141873	0.255481	0.223316	0.122388	0.0582605	0.238284	0.057268	0.06	0.241176	0.219975	0.156301	0.30438	0.286585	0.0734192	0.277516	0.20325	0.297118	0.182274		0.72	0.66		0.81268	1		0.0021604	1		0.642217	0.533016	0.0681829
0.08	0.356245	0.40096	0.141525	0.107519	0.222577	0.271809	0.126557	0.0792661	0.355271	0.079709	0.08	0.152079	0.239429	0.135645	0.368071	0.26363	0.0415974	0.262898	0.295289	0.242511	0.228007		0.56	0.62		0.968878	1		0.0879139	1		0.578028	0.0927219
0.1	0.427888	0.439001	0.13796	0.0991028	0.234286	0.325095	0.090352	0.13822	0.424243	0.0644826	0.1	0.231903	0.293049	0.26957	0.415953	0.22858	0.0353993	0.257747	0.400818	0.242177	0.222096		0.66	0.62		0.751703	1		0.0923755	1		0.584565	0.41313
0.12	0.542978	0.439683	0.14561	0.145515	0.248054	0.297009	0.0912612	0.0830192	0.357527	0.0591505	0.12	0.254918	0.341777	0.279333	0.34007	0.2121	0.0570521	0.331357	0.378925	0.18301	0.295374		0.62	0.68		1.2234	1		9.90447e-05	1		0.278661	0.627245
0.14	0.617974	0.438141	0.168516	0.163722	0.326332	0.344875	0.158507	0.072671	0.192109	0.0694713	0.14	0.170034	0.356391	0.209688	0.255841	0.190316	0.152527	0.377196	0.287455	0.198361	0.307657		0.5	0.5		0.279004	1		0.0913387	1		0.363866	0.628097
0.16	0.522027	0.392153	0.228526	0.185353	0.265933	0.363415	0.17505	0.12381	0.17513	0.100179	0.16	0.13885	0.202778	0.177946	0.245937	0.201869	0.246588	0.357996	0.363043	0.256767	0.279858		0.56	0.48		0.598326	1		0.000183765	1		0.468773	0.408699
0.18	0.428945	0.435421	0.269257	0.220959	0.262273	0.40383	0.182028	0.234104	0.199114	0.145044	0.18	0.236862	0.0683598	0.241763	0.399104	0.22742	0.276397	0.381611	0.471609	0.356541	0.224554		0.6	0.62		0.720762	1		6.85425e-05	1		0.632026	0.624075
0.2	0.320833	0.494179	0.33421	0.318058	0.331787	0.503833	0.187192	0.407648	0.275127	0.181554	0.2	0.448937	0.120358	0.323978	0.359257	0.165733	0.301252	0.454593	0.549512	0.34436	0.235299		0.82	0.6		0.675719	1		0.0136535	1		0.323425	0.751489
0.22	0.374247	0.369442	0.414782	0.364106	0.322814	0.443652	0.296852	0.456271	0.295822	0.176621	0.22	0.496227	0.256834	0.233247	0.384915	0.121855	0.300125	0.489656	0.57243	0.260985	0.448002					0.315451	1		0.0201016	1		0.286307	0.568453
0.24	0.384174	0.325766	0.444457	0.374102	0.245675	0.427708	0.346853	0.322247	0.253399	0.145166	0.24	0.411455	0.373603	0.205129	0.32627	0.0832127	0.335462	0.483413	0.642614	0.380772	0.56816					1.83102	1		0.00408535	1		-0.00110357	0.452997
0.26	0.411056	0.406569	0.429466	0.408459	0.221077	0.447986	0.287913	0.198312	0.322097	0.12453	0.26	0.456538	0.371309	0.201344	0.34889	0.178052	0.402182	0.457298	0.655876	0.443451	0.394119		mice	3		1.56114	1		0.0766529	1		0.166166	0.456059
0.28	0.435666	0.440638	0.395631	0.40249	0.2413	0.364249	0.361992	0.371371	0.346722	0.1416	0.28	0.529775	0.315418	0.275247	0.332004	0.305774	0.481978	0.50693	0.760064	0.459392	0.327918		slices	10		0.732214	1		0.0523425	1		-0.0598665	0.448057
0.3	0.555434	0.402929	0.380109	0.421651	0.27775	0.355688	0.355999	0.604706	0.344526	0.204682	0.3	0.648529	0.221329	0.368978	0.398221	0.508657	0.544039	0.620418	0.735513	0.476748	0.488174		p-value	0.125		0.380077	1		0.0314216	1		0.535438	0.591891
0.32	0.660962	0.369238	0.44346	0.497136	0.315988	0.403318	0.407362	0.533088	0.438752	0.164241	0.32	0.749418	0.381973	0.348452	0.523351	0.533729	0.606225	0.670607	0.764873	0.49018	0.567625					0.449663	1		0.00895067	1		0.488029	0.54135
0.34	0.592544	0.417405	0.550057	0.574269	0.30865	0.576777	0.49812	0.471258	0.447526	0.179578	0.34	0.614781	0.582012	0.239226	0.596647	0.408463	0.670709	0.620883	0.847863	0.615305	0.604659					0.368936	1		0.0216507	1		0.219741	0.418178
0.36	0.673225	0.628106	0.572646	0.526756	0.348566	0.726718	0.533282	0.491729	0.573573	0.220141	0.36	0.435028	0.660199	0.362355	0.598419	0.384207	0.634389	0.618833	0.960099	0.68778	0.558246					0.73235	1		0.0226296	1		0.225031	0.315719
0.38	0.551142	0.80546	0.494769	0.469068	0.460366	0.698056	0.505148	0.590688	0.621315	0.204671	0.38	0.636158	0.460736	0.437054	0.556319	0.375924	0.720642	0.609776	0.831943	0.664147	0.601762					1.9364	1		0.00244018	1		0.69114	0.329647
0.4	0.677873	0.927114	0.579924	0.597516	0.484652	0.765225	0.483207	0.637038	0.581243	0.206338	0.4	0.77785	0.530428	0.433194	0.636135	0.399465	0.790976	0.843849	0.74317	0.852129	0.65077					1.53502	1		0.00481805	1		0.166168	0.331807
0.42	0.615228	0.838852	0.809192	0.73395	0.50449	0.746552	0.5855	0.702503	0.61634	0.16588	0.42	0.701849	0.720945	0.481022	0.852634	0.458118	0.753537	0.824178	0.928449	0.868404	0.612658					1.30203	1		0.0227712	1		0.400834	0.282812
0.44	0.583343	0.696253	0.940309	0.833895	0.536852	0.722561	0.723405	0.576019	0.708476	0.213547	0.44	0.783567	0.708113	0.521677	0.916842	0.613355	0.763769	0.782585	0.936194	0.696683	0.533927					0.592535	1		0.00299597	1		0.391826	0.418247
0.46	0.706326	0.754002	0.981465	0.78137	0.67872	0.83931	0.870973	0.656371	0.772794	0.273882	0.46	0.880086	0.689873	0.507495	0.818819	0.620608	0.795698	0.889997	0.835816	0.754638	0.632946					0.582377	1		0.00311463	1		0.664912	0.0891919
0.48	0.921773	0.695114	0.896416	0.916716	0.523852	0.905945	0.885786	0.807531	0.835722	0.245838	0.48	0.924245	0.755102	0.474387	0.820359	0.647088	0.806645	0.859965	1	0.918451	0.678261					0.997177	1		0.00377361	1		0.112239	0.514623
0.5	0.927754	0.734245	0.966579	0.843762	0.432146	0.934327	1	0.772767	0.820548	0.242394	0.5	0.968458	0.849502	0.654559	0.736094	0.688826	0.87324	1	0.994976	0.836265	0.899217					0.996443	1		0.0239049	1		0.644068	0.65665
0.52	0.798095	0.728079	0.969571	0.777198	0.499309	0.836299	0.961952	0.80713	0.791043	0.252914	0.52	1	0.928436	0.795194	0.684437	0.755384	0.745434	0.9872	0.903545	0.677377	0.814726					1.06903	1		0.0222642	1		0.6776	0.536363
0.54	0.777751	0.954415	0.925423	0.904809	0.582723	0.859601	0.918387	0.953316	0.763829	0.31207	0.54	0.884935	1	0.810989	0.829606	0.774601	0.75368	0.860717	0.835094	0.786653	0.891451					0.465174	1					0.363938	0.259824
0.56	0.74958	0.984162	0.866464	1	0.627725	0.919287	0.9937	1	0.80611	0.358115	0.56	0.869498	0.835657	0.859032	0.987332	0.789702	0.861426	0.960512	0.880525	0.915499	0.969955					0.797154	1						0.229344
0.58	0.738571	0.910843	0.898411	0.971867	0.63843	0.898423	0.952691	0.879717	0.99531	0.40628	0.58	0.733613	0.79108	0.714323	0.752785	0.678461	0.87155	0.972003	0.902874	0.857085	0.827448					1.40567	1		mice	5			0.539569
0.6	0.825594	0.939452	0.965932	0.949024	0.698423	0.912968	0.931699	0.740101	1	0.46378	0.6	0.634241	0.687889	0.73914	0.825582	0.900825	0.859646	0.825357	0.86601	0.909882	1					0.948688	1		slice	7			0.391399
0.62	0.807972	0.859629	0.902686	0.97943	0.858264	1	0.960903	0.84696	0.844425	0.463061	0.62	0.547875	0.718192	0.847978	1	1	0.997478	0.643319	0.829779	1	0.989694					1.98098	1		neuron	26			0.311653
0.64	0.796075	0.814759	0.918474	0.874283	0.904058	0.954805	0.992565	0.780649	0.787611	0.568311	0.64	0.558129	0.510175	0.935935	0.931835	0.876253	0.982238	0.508618	0.899736	0.997195	0.85728					2.01265	1		p value	2.77483e-39			0.272403
0.66	1	0.683314	0.93424	0.89	1	0.879928	0.893393	0.918276	0.838868	0.710609	0.66	0.560169	0.410136	1	0.752968	0.931894	0.937608	0.458142	0.913884	0.885146	0.959457					0.806798	1						0.52292
0.68	0.841468	0.760059	0.994345	0.861646	0.965019	0.855885	0.909175	0.973076	0.768258	0.701163	0.68	0.468375	0.383245	0.917161	0.651511	0.950266	1	0.425216	0.806798	0.777626	0.932907					0.542428	1						0.671312
0.7	0.641859	0.967344	0.953815	0.800829	0.935702	0.846806	0.89321	0.877469	0.808603	0.651304	0.7	0.39428	0.411313	0.756699	0.705609	0.973171	0.918388	0.430746	0.874894	0.857427	0.653942					0.790189	1						0.661563
0.72	0.623649	1	1	0.71876	0.887012	0.716111	0.876845	0.916998	0.928962	0.668706	0.72	0.283127	0.342709	0.656742	0.680048	0.736837	0.822994	0.450925	0.951734	0.842557	0.403072					1.12266	1						0.266778
0.74	0.506939	0.653641	0.789607	0.471773	0.68861	0.645274	0.823199	0.696527	0.954324	0.807865	0.74	0.320843	0.331217	0.683925	0.594961	0.507919	0.754539	0.457141	0.808747	0.823594	0.352505					0.392061	1						0.50094
0.76	0.39741	0.633745	0.752812	0.323926	0.67197	0.551403	0.552296	0.425879	0.858257	0.797516	0.76	0.286504	0.336271	0.469849	0.63059	0.689547	0.807486	0.418757	0.755609	0.676507	0.249168												0.404931
0.78	0.284849	0.644223	0.753077	0.282236	0.636055	0.522882	0.33851	0.370326	0.841124	0.699181	0.78	0.244698	0.364968	0.414151	0.634218	0.799099	0.848484	0.383142	0.806431	0.636521	0.213877					mice	5
0.8	0.39701	0.586136	0.726998	0.166268	0.579427	0.564957	0.289401	0.251022	0.739596	0.841939	0.8	0.171963	0.336959	0.436871	0.550421	0.742569	0.838995	0.340002	0.784665	0.60543	0.274537					slice	7
0.82	0.344041	0.533136	0.690362	0.159398	0.587733	0.52129	0.21847	0.208417	0.668345	1	0.82	0.190977	0.28926	0.472237	0.516478	0.709552	0.817646	0.315484	0.61719	0.644562	0.371736					neuron	37
0.84	0.24918	0.382461	0.705301	0.183967	0.621572	0.482288	0.253282	0.217186	0.55955	0.856008	0.84	0.0953267	0.260497	0.50528	0.491697	0.722288	0.827743	0.262762	0.566482	0.623765	0.34003					p value	0.568952					mice	5
0.86	0.21848	0.294194	0.670384	0.176095	0.601078	0.412722	0.200967	0.199206	0.446921	0.789299	0.86	0.0402349	0.235093	0.453204	0.410024	0.677188	0.720875	0.24796	0.577378	0.65745	0.262446											slice	7
0.88	0.157001	0.44936	0.565717	0.152127	0.500698	0.35663	0.154204	0.177732	0.342745	0.82468	0.88	0.051124	0.209845	0.30914	0.328455	0.558695	0.643744	0.202754	0.563217	0.676033	0.195497											Pyr<-V2M	26
0.9	0.167121	0.464029	0.34273	0.101426	0.441907	0.2655	0.148749	0.106649	0.265533	0.828041	0.9	0.0843262	0.209897	0.267602	0.32067	0.439222	0.569725	0.166917	0.602447	0.64342	0.186277											Pyr<-both	37
0.92	0.0867905	0.303866	0.25069	0.061673	0.38571	0.206538	0.127547	0.0601078	0.14629	0.635629	0.92	0.0436566	0.176975	0.261333	0.405094	0.354162	0.415678	0.168411	0.655079	0.517239	0.150499											pyr-no response	2
0.94	0.0400591	0.297128	0.144443	0.0420124	0.339412	0.150896	0.0615545	0.0444101	0.0648873	0.532704	0.94	0.0145448	0.118634	0.227462	0.313639	0.357451	0.427216	0.165219	0.65089	0.560255	0.0882327
0.96	0.0527075	0.266516	0.0848046	0.0228008	0.313241	0.087672	0.0246094	0.0419944	0.0490602	0.360108	0.96	0.00927298	0.0617443	0.124903	0.315301	0.321207	0.332135	0.165581	0.629288	0.587989	0.0880061
0.98	0.0271489	0.137204	0.0635636	0.0148339	0.316873	0.0553745	0.0130673	0.0563046	0.0436342	0.321228	0.98	0.0393545	0.00675606	0.121366	0.231139	0.317497	0.259082	0.115868	0.633882	0.354801	0.0844084
1	0.0248079	0.0756061	0.0346093	0.00127965	0.246644	0.0250009	0.00841116	0.0130647	0.0305855	0.398185	1	0.00560614	0.00779203	0.165333	0.0610124	0.587866	0.162597	0.0645044	0.683742	0.273508	0.0822319
mice	3
slice	10

## Sheet: Fig4. cdgh
Fig. 4 LP and ORBvl inputs target distinct subpopulations of L5 Pyrs
Figure 4c. ORBvl inputs: Axon intensity curve in L5													Figure 4c. LP inputs: Axon intensity curve in L5														Figure 4d.peak axon in L5			Figure 4g. up pannel			Figure 4g. down pannel			Figure 4h
Relative depth of L5	ORBvl_S_1	ORBvl_S_2	ORBvl_S_3	ORBvl_S_4	ORBvl_S_5	ORBvl_S_6	ORBvl_S_7	ORBvl_S_8	ORBvl_S_9	ORBvl_S_10	ORBvl_S_11	ORBvl_S_12	Relative depth of L5	LP_S_1	LP_S_2	LP_S_3	LP_S_4	LP_S_5	LP_S_6	LP_S_7	LP_S_8	LP_S_9	LP_S_10	LP_S_11	LP_S_12		LP axon	ORBvl axon		LP_activation	ORBvl_activation		LP_activation	ORBvl_activation		Soma_position in L5
0.02	0.321768	0.0811143	0.34934	0.104846	0.114661	0.151435	0.115013	0.2419	0.233592	0.385927	0.206689	0.110826	0.02	0.358049	0.289714	0.134712	0.490974	0.205966	0.088258	0.470194	0.554875	0.761327	0.15258	0.591155	0.212213		0.16	0.42		1	0.00460514		0.0994174	1		Pyr<-ORBvl	Pyr<-LP	Pyr_no_response
0.04	0.332826	0.0726617	0.346572	0.136127	0.142155	0.149096	0.105237	0.262993	0.266046	0.403541	0.246661	0.120324	0.04	0.493879	0.299325	0.138873	0.653575	0.267715	0.109686	0.525559	0.827852	0.916987	0.236961	0.675548	0.264427		0.22	0.48		1	2.84838e-05		0.000276038	1		0.525866	0.552636	0.543256
0.06	0.335382	0.0905229	0.342279	0.230637	0.147156	0.15108	0.125764	0.306036	0.345423	0.444285	0.282754	0.147138	0.06	0.636409	0.333381	0.162092	0.789579	0.343232	0.126378	0.623204	0.952349	1	0.344743	0.750368	0.313145		0.26	0.48		1	0.000414724		0.0908515	1		0.576945	0.588289	0.673089
0.08	0.347195	0.0944341	0.34018	0.344623	0.214814	0.146081	0.130828	0.352176	0.34099	0.460077	0.343479	0.139015	0.08	0.694054	0.410244	0.176279	0.860492	0.457067	0.169927	0.669421	0.88896	0.954165	0.594693	0.848353	0.378664		0.16	0.4		1	0.000216113		0.0753754	1		0.576722	0.503397	0.670156
0.1	0.419099	0.137534	0.364723	0.29901	0.255459	0.168937	0.173282	0.386814	0.405199	0.427492	0.271505	0.192504	0.1	0.79278	0.467221	0.193921	0.833601	0.543639	0.243539	0.683396	0.918035	0.832695	0.69369	0.931095	0.511122		0.28	0.46		1	0.000334665		0.080769	1		0.555043	0.621065	0.61026
0.12	0.477575	0.241594	0.39918	0.299207	0.220397	0.213452	0.275365	0.394546	0.364511	0.522245	0.212825	0.241175	0.12	0.862229	0.59671	0.23687	0.879368	0.58199	0.324966	0.737448	1	0.870888	0.706699	1	0.644569		0.22	0.48		1	0.00723049		0.0583955	1		0.553306	0.656862	0.505616
0.14	0.500296	0.245364	0.395532	0.318987	0.287326	0.209107	0.278374	0.43275	0.371259	0.57365	0.214389	0.23794	0.14	0.974418	0.761649	0.350756	0.987616	0.75851	0.518077	0.795141	0.910012	0.84316	0.698172	0.996245	0.700131		0.22	0.48		1	0.0264988		0.113223	1		0.537337	0.652292	0.581234
0.16	0.573269	0.262269	0.410297	0.326326	0.399955	0.227984	0.293951	0.46238	0.454596	0.637716	0.248887	0.302733	0.16	1	0.766702	0.507978	1	0.902394	0.725591	0.85131	0.899291	0.726097	0.75469	0.953207	0.770888		0.12	0.58		1	0.000190807		0.0780639	1		0.542567	0.578904	0.545986
0.18	0.689663	0.374694	0.439344	0.427495	0.512972	0.266014	0.402717	0.566693	0.554415	0.622437	0.294845	0.314494	0.18	0.87635	0.735785	0.62274	0.986373	0.885489	0.86887	0.903186	0.996828	0.667468	0.897394	0.920449	0.771525		0.06	0.4		1	0.000135963		0.16894	1		0.567748	0.580832
0.2	0.740913	0.38896	0.449376	0.646584	0.529006	0.279094	0.41629	0.662971	0.564611	0.655767	0.311748	0.354695	0.2	0.89783	0.921965	0.719052	0.907586	0.930655	0.892682	0.962481	0.904031	0.641618	0.85093	0.923817	0.830533		0.24	0.42		1	0.0894128		0.108803	1		0.600981	0.602603
0.22	0.816139	0.450778	0.491834	0.878901	0.540815	0.334682	0.475338	0.646179	0.670074	0.763182	0.358788	0.376135	0.22	0.927545	1	0.797503	0.904486	0.90949	1	1	0.773635	0.59119	0.857494	0.87288	0.906186		0.12	0.56		1	0.000168515		0.0391838	1		0.608054	0.552016
0.24	0.942361	0.480699	0.4987	0.719332	0.550554	0.343671	0.503886	0.624511	0.692884	0.796947	0.407754	0.451634	0.24	0.869383	0.902013	0.912854	0.877344	0.889063	0.994554	0.985623	0.768238	0.587419	1	0.799953	0.973712		0.26	0.56		1	0.13064		0.00453165	1		0.630749	0.568078
0.26	0.929443	0.525917	0.507268	0.804564	0.625415	0.354944	0.547108	0.639065	0.749306	0.70975	0.404656	0.510206	0.26	0.727495	0.887766	1	0.823227	0.931954	0.987369	0.891698	0.713168	0.593432	0.96129	0.743744	1					1	0.0877361		0.0406205	1		0.658057	0.614959
0.28	0.943813	0.641754	0.489083	0.932232	0.696616	0.33108	0.657815	0.706404	0.805465	0.845645	0.442854	0.503652	0.28	0.604972	0.89304	0.989334	0.738911	1	0.938068	0.87523	0.702549	0.546541	0.837187	0.776546	0.904384					1	0.119808		0.00049252	1		0.588414	0.666107
0.3	0.982541	0.669122	0.550759	0.902948	0.799957	0.411829	0.683955	0.758118	0.920623	0.92753	0.44523	0.564515	0.3	0.543194	0.810187	0.983353	0.766751	0.914447	0.9439	0.788078	0.64439	0.495555	0.790426	0.7919	0.846022		mice	3		1	0.0524194		0.0345224	1		0.688196	0.614536
0.32	0.957427	0.69574	0.63327	0.861073	0.801848	0.519858	0.70938	0.822165	0.89013	0.916292	0.412416	0.648402	0.32	0.514591	0.747753	0.971777	0.746478	0.769191	0.856109	0.783263	0.567869	0.406506	0.729901	0.727692	0.784801		slices	12		1	0.213899		0.00397705	1		0.618421	0.554603
0.34	0.939515	0.651	0.660862	0.834756	0.773416	0.555982	0.666646	0.777131	0.83551	0.79569	0.56635	0.710487	0.34	0.480039	0.780194	0.960539	0.584016	0.694506	0.733534	0.733762	0.509052	0.357055	0.641475	0.653613	0.712154		p-value	0.000488281		1	0.0537313		0.315585	1		0.556654	0.631888
0.36	0.955557	0.726726	0.731453	0.892748	0.876686	0.648403	0.738977	0.848539	0.852665	0.74399	0.681455	0.657469	0.36	0.481385	0.77449	0.866586	0.547645	0.574498	0.732568	0.712493	0.4609	0.334417	0.518443	0.594833	0.642229					1	6.29379e-06		8.09818e-05	1		0.64171	0.58524
0.38	0.983006	0.880284	0.764759	0.960531	0.926488	0.692009	0.885651	0.896183	0.941776	0.7205	0.737458	0.615005	0.38	0.529261	0.676425	0.791606	0.533502	0.493776	0.738545	0.62633	0.461688	0.309567	0.388074	0.609401	0.592306					1	0.0016708		0.0483741	1		0.589514	0.69312
0.4	0.963014	0.890138	0.772175	1	0.973374	0.701719	0.895063	0.901695	1	0.821488	0.853435	0.6693	0.4	0.504399	0.630258	0.843216	0.518981	0.481879	0.656039	0.580752	0.410411	0.295013	0.401341	0.617953	0.580548					1	0.0363257		0.00395208	1		0.541431	0.666667
0.42	1	0.846485	0.849895	0.958821	0.944081	0.803474	0.853367	0.88746	0.99016	1	0.707531	0.736787	0.42	0.484454	0.511825	0.899712	0.467476	0.446885	0.632983	0.514169	0.375512	0.286114	0.350871	0.53242	0.535129					1	0.0135642		0.0138593	1		0.62773	0.629165
0.44	0.983691	0.928305	0.86747	0.930733	0.982236	0.826485	0.931519	0.947879	0.981662	0.905427	0.764798	0.822201	0.44	0.482919	0.513961	0.854555	0.40695	0.388814	0.543903	0.503321	0.341736	0.255182	0.388748	0.474482	0.497239					1	0.000295208		0.00107817	1		0.594572	0.640973
0.46	0.972795	0.992504	0.955696	0.881731	1	0.941995	0.99284	0.93851	0.853835	0.744747	0.800319	0.785806	0.46	0.443342	0.500886	0.776475	0.348338	0.337725	0.510376	0.483654	0.353384	0.20937	0.47301	0.427024	0.40598					1	0.000722162		0.0255909	1		0.594142	0.590018
0.48	0.912205	1	1	0.740716	0.958123	1	1	0.888663	0.797019	0.728108	0.806214	0.791096	0.48	0.430927	0.417094	0.661191	0.300434	0.31176	0.487884	0.432478	0.318411	0.194071	0.450561	0.37807	0.370606					1	0.0884752		0.0602522	1		0.519241	0.558931
0.5	0.857911	0.94005	0.870899	0.749962	0.828149	0.830974	0.942737	0.908658	0.786337	0.697306	0.910671	0.860499	0.5	0.390221	0.3684	0.612394	0.250911	0.284506	0.524618	0.412389	0.294354	0.22273	0.417741	0.332539	0.380103					1	0.000168586		0.0810132	1		0.512914	0.53567
0.52	0.877577	0.974251	0.860198	0.744711	0.763328	0.816964	0.975405	0.876958	0.784311	0.733483	0.860473	0.918946	0.52	0.357172	0.334527	0.57423	0.225975	0.266032	0.5851	0.377166	0.274377	0.206197	0.33336	0.309032	0.387603					1	0.00525615		0.00674045	1		0.65877	0.638391
0.54	0.870526	0.968145	0.911698	0.665562	0.771501	0.88439	0.969573	0.96169	0.708539	0.733393	0.953982	0.980184	0.54	0.342737	0.323353	0.549428	0.207447	0.280381	0.546626	0.412185	0.258657	0.214778	0.295939	0.318116	0.368707					1	0.000749347		0.0689832	1		0.596554	0.639722
0.56	0.889252	0.904773	0.888187	0.696465	0.700679	0.853609	0.909042	0.977554	0.614928	0.682155	1	1	0.56	0.331199	0.325984	0.598763	0.190972	0.311531	0.44506	0.39579	0.218834	0.206034	0.279895	0.329903	0.322887					1	0.0550081		0.00339853	1		0.577463	0.632898
0.58	0.846922	0.875395	0.884691	0.810648	0.734981	0.849031	0.880981	1	0.708381	0.585234	0.880444	0.933582	0.58	0.336569	0.30615	0.571096	0.202212	0.317672	0.426838	0.351353	0.245201	0.180843	0.256356	0.321096	0.290891					1	0.0668205					0.655816	0.639798
0.6	0.776029	0.850852	0.966601	0.902887	0.685653	0.956272	0.857539	0.895573	0.668219	0.759538	0.733638	0.922807	0.6	0.345054	0.284961	0.522688	0.233612	0.277524	0.401946	0.309297	0.231734	0.25097	0.222306	0.324807	0.29513					1	0.151792						0.537382
0.62	0.672134	0.799507	0.975821	0.949272	0.772858	0.968343	0.808495	0.84615	0.571938	0.676421	0.738721	0.892035	0.62	0.342299	0.316164	0.467843	0.251134	0.26571	0.431414	0.324808	0.23703	0.254857	0.231071	0.342598	0.281932					1	0.0804783						0.65877
0.64	0.668823	0.821616	0.899481	0.783619	0.709883	0.868395	0.829613	0.860767	0.672363	0.498691	0.739954	0.997264	0.64	0.344616	0.288542	0.428954	0.24481	0.288496	0.387285	0.321906	0.213761	0.218246	0.187998	0.292703	0.337024					1	0.00349565						0.512914
0.66	0.642106	0.832741	0.808724	0.662974	0.589314	0.74957	0.84024	0.796277	0.617651	0.585414	0.739984	0.894354	0.66	0.355622	0.288321	0.410201	0.241096	0.297878	0.290971	0.312944	0.235286	0.276727	0.186451	0.335087	0.267873					1	0.0052629						0.6449
0.68	0.605295	0.885738	0.754261	0.617452	0.495425	0.678265	0.890861	0.789969	0.528013	0.523182	0.727593	0.880607	0.68	0.35617	0.253588	0.395912	0.192103	0.32003	0.285767	0.326094	0.244134	0.273236	0.181474	0.303659	0.251571					1	0.012718						0.532914
0.7	0.585803	0.928186	0.702363	0.645177	0.388402	0.610317	0.931405	0.719657	0.499494	0.548736	0.754271	0.919599	0.7	0.373094	0.215417	0.418238	0.181073	0.311562	0.335809	0.272378	0.296895	0.260877	0.143716	0.297954	0.240253					1	0.00179304						0.631092
0.72	0.552952	0.793021	0.73798	0.627622	0.429481	0.656949	0.8023	0.713225	0.552916	0.508762	0.70323	0.886175	0.72	0.337352	0.218972	0.424877	0.201304	0.304123	0.374734	0.288747	0.356574	0.252622	0.150061	0.253686	0.250093												0.656938
0.74	0.454436	0.6642	0.82525	0.584052	0.601541	0.771207	0.679254	0.71626	0.413579	0.5239	0.695019	0.816786	0.74	0.306745	0.233623	0.363999	0.20263	0.262136	0.374879	0.28388	0.304472	0.290017	0.149863	0.259126	0.229944
0.76	0.429693	0.652282	0.765258	0.526363	0.526052	0.692663	0.66787	0.749129	0.453122	0.43873	0.744285	0.915003	0.76	0.359207	0.260842	0.341708	0.216006	0.246083	0.316878	0.290686	0.338174	0.280878	0.181454	0.254329	0.269204
0.78	0.435246	0.698554	0.722292	0.574836	0.48188	0.63641	0.712068	0.687099	0.462528	0.397344	0.667258	0.915933	0.78	0.351536	0.297932	0.323645	0.259079	0.266209	0.26181	0.268975	0.335225	0.22017	0.13965	0.244115	0.265239					mice	12		mice	12		Pyr<-ORBvl	28 neurons
0.8	0.411061	0.68832	0.804313	0.473092	0.451168	0.743796	0.702292	0.5879	0.407093	0.442463	0.752135	0.861721	0.8	0.419091	0.320306	0.282229	0.258492	0.301629	0.257588	0.235328	0.335587	0.194979	0.161226	0.222435	0.250093					slice	14		slice	14		Pyr<-LP	35 neurons
0.82	0.335649	0.624024	0.769686	0.417219	0.358279	0.69846	0.640879	0.591935	0.3417	0.427081	0.707231	0.76474	0.82	0.47052	0.269046	0.303156	0.204795	0.331013	0.314703	0.232532	0.327389	0.23806	0.190537	0.272186	0.232548					neuron	35		neuron	28		Pyr_no_response	7 neurons
0.84	0.339703	0.511587	0.694108	0.480402	0.3113	0.59951	0.533483	0.563817	0.437494	0.394458	0.629241	0.650374	0.84	0.44785	0.248926	0.322027	0.187021	0.337517	0.305971	0.248241	0.292898	0.230193	0.195217	0.267423	0.219017					p- value	1.50038e-44		p-value	8.4677e-33		mice	12
0.86	0.354932	0.439501	0.60391	0.444339	0.287838	0.481417	0.464629	0.499673	0.394951	0.436767	0.462163	0.74062	0.86	0.385603	0.275923	0.325869	0.213535	0.352832	0.248099	0.253537	0.294261	0.227874	0.17963	0.251437	0.280043											slice	14
0.88	0.298675	0.433048	0.575802	0.447971	0.273245	0.444617	0.458381	0.448826	0.314943	0.333983	0.399362	0.741522	0.88	0.364546	0.311776	0.329441	0.254625	0.437845	0.199378	0.260521	0.293714	0.223762	0.156586	0.268431	0.280748
0.9	0.303275	0.372847	0.527985	0.450074	0.213605	0.382012	0.400631	0.41494	0.241893	0.361976	0.475427	0.721096	0.9	0.360115	0.341599	0.376451	0.245005	0.447384	0.197799	0.264464	0.297071	0.217462	0.178955	0.270536	0.284067
0.92	0.292495	0.353932	0.507802	0.474878	0.238765	0.355587	0.382304	0.4686	0.213886	0.288762	0.576546	0.716291	0.92	0.378746	0.323093	0.487051	0.257361	0.405459	0.210898	0.298369	0.294586	0.203901	0.240927	0.270392	0.273943
0.94	0.284061	0.274937	0.420871	0.373982	0.257622	0.242249	0.307244	0.46691	0.230948	0.207223	0.576005	0.71325	0.94	0.364765	0.27255	0.44727	0.260587	0.415932	0.263405	0.301198	0.257229	0.186949	0.248007	0.264177	0.324933
0.96	0.27607	0.266854	0.387412	0.297648	0.227003	0.198056	0.299493	0.502867	0.253693	0.264054	0.546048	0.701989	0.96	0.31905	0.205363	0.371481	0.225863	0.43583	0.232213	0.359933	0.228053	0.1793	0.254829	0.28661	0.370097
0.98	0.255462	0.228078	0.381418	0.208118	0.209518	0.190818	0.262414	0.509856	0.271255	0.283823	0.452659	0.685408	0.98	0.329023	0.214102	0.33704	0.215615	0.441617	0.280499	0.397946	0.227496	0.187849	0.188673	0.29267	0.34006
1	0.215921	0.205024	0.380555	0.191607	0.217404	0.189953	0.237249	0.516218	0.293882	0.242168	0.36339	0.717124	1	0.322166	0.218621	0.341893	0.226743	0.352708	0.314188	0.409468	0.273348	0.15729	0.161762	0.279575	0.387936
mice	3
slice	12

## Sheet: Fig.5bdefhi
Fig. 5 An SVM classifier trained with Ih slope can reliably distinguish Pyr←LP and Pyr←ORBvl neurons
Fig.5b slope_value					Fig.5d slope_value			Fig.5e slope_value			Fig.5f accuracy(%)			Fig.5h evoked EPSC amplitude					Fig.5i accuracy (%)
Pyr<-LP		Pyr<-ORBvl			Pyr<-LP	Pyr<-ORBvl		-9.39236			87.7551			slope	LP_evoke_EPSC	ORBvl_evoke_EPSC			0.9014
Cont	ZD7288	Cont	ZD7288		-9.39236	31.3818		4.80947			87.0748			129.094	7.33337	420.074
-15.2291	5.01315	42.3364	2.67499		4.80947	70.3691		-2.67919			87.7551			71.6001	3.32031	533.396
-18.5936	-11.382	53.1644	-0.207421		-2.67919	24.3043		-3.73265			87.0748			31.3234	7.35107	776.124
-0.225174	-1.00908	81.0485	11.524		-3.73265	26.1277		-2.07188			87.7551			71.6001	5.04089	154.841
-0.278898	-4.89496	52.8397	-2.39983		-2.07188	-11.0508		-9.66799			87.7551			-16.0565	73.5779	11.2488
-7.25414	-7.48959	39.9272	6.56321		-9.66799	38.3146		6.56367			87.0748			25.0447	5.90881	380.621
-0.919381	-3.51635	55.844	-12.6611		6.56367	50.4936		-4.82115			87.7551			77.72	8.95935	132.909
2.95108	0.0345702	104.272	-11.3498		-4.82115	73.9826		-0.181669			87.7551			104.967	7.71912	259.979
1.44448	-0.850241	61.6971	-7.83857		-0.181669	103.762		8.50241			87.7551			81.3755	4.83032	215.41
-4.88982	-13.7823	44.5405	-13.9888		8.50241	35.0374		8.13568			87.0748			-0.997398	90.1693	3.06824
3.13702	-5.3098	49.2663	2.54045		8.13568	74.625		-7.40924			87.7551			10.666	140.072	31.3257
3.13748	0.106514	127.894	10.9877		-7.40924	74.5362		-4.2512			87.7551			150.638	3.74023	107.067
-3.31407	-3.04405	47.7532	-2.67592		-4.2512	81.546		2.11392			87.7551			-4.18347	142.395	11.8726
-6.50434	-2.53063	105.985	-9.03031		2.11392	75.4285		-7.55406			87.0748			-16.547	334.454	19.4031
-4.32689	-9.58623	77.9937	2.61332		-7.55406	19.0894		0.976376			87.0748			121.72	13.2217	323.668
-3.85411	-11.0251	150.116	4.82348		0.976376	40.8676		15.6103			87.7551			102.274	5.18311	242.968
11.9431	2.05553	116.901	8.25481		15.6103	31.3071		-10.5953			87.7551			-8.57949	42.0825	8.14087
-3.3122	-3.54345	80.0137	19.6934		-10.5953	22.6996		4.01295			87.7551			-9.48813	63.7512	10.8154
		60.3508	-6.86266		4.01295	77.3346		3.20242			87.0748			5.95402	132.985	26.5759
		57.494	1.42018		3.20242	39.048		-4.05032						-2.19334	148.401	26.7993
		55.0531	15.5846		-4.05032	135.737		3.13468			P=4.1e-28			9.37601	233.843	20.1648
		38.3496	-4.27223		3.13468	82.1043		-4.15777						40.8746	24.3738	228.793
					-4.15777	50.0147		-4.41238						7.79933	216.83	24.6619
					-4.41238	91.144		0.957689						101.805	16.2122	201.071
mice	4	mice	5		0.957689	56.7022		-0.661039						-10.4365	61.9031	2.86987
slices	17	slices	21		-0.661039	81.5928		10.4668						78.1979	7.14404	59.0227
neurons	17	neurons	21		10.4668	94.038		8.18941						111.233	15.3685	46.6489
p-value	0.102434	p-value	5.95698e-05		8.18941	55.5693		1.42018						47.4659	11.2798	322.684
					1.42018	34.9136		-4.02463						55.2923	16.34	55.5288
					-4.02463	57.9519		9.8						-6.44268	120.693	6.3456
					9.8	38.9009		7.33875						-0.270956	242.773	5.897
					7.33875	48.389		7.44048						-5.93066	115.455	2.44189
					7.44048	139.514		2.84831						24.8672	2.60303	4.57324
					2.84831	83.4895		-2.79018						62.3245	2.4126	3.2793
					-2.79018	64.6487		1.75839						47.4476	8.80176	2.37842
					1.75839	67.5498		9.28606						15.5122	360.098	23.5967
					9.28606	57.9215		8.77744						117.044	9.76367	3.57227
					8.77744	53.4858		12.4032						23.0943	16.4067	736.705
					12.4032	44.3971		-6.19228						38.45	5.615	95.2935
					-6.19228	57.723		-6.25768						32.6923	2.44922	190.86
					-6.25768	81.1396		-12.2701						32.454	21.2578	214.832
					-12.2701	29.8962		-11.2704						38.8635	9.71728	245.069
					-11.2704	95.0191		-7.13361						111.669	15.5693	29.1094
					-7.13361	84.9003		-7.09157						-9.18447	50.6597	2.16846
					-7.09157	23.8044		3.13234						0.455486	54.6001	17.6909
					3.13234	53.0583		3.37761						-0.53724	87.9814	0.967285
					3.37761	89.7798		-23.4587						-12.4406	207.474	26.9902
					-23.4587	23.6199		0.1						51.0495	2.51025	401.512
					0.1	34.1124		-0.248999						-4.38201	136.451	12.33
					-0.248999	59.671		-11.2778						36.7496	1.8999	130.232
					-11.2778	47.0739		2.53904						10.03	708.804	17.0366
					2.53904	73.4664		-6.66528						55.1746	12.0146	795.401
					-6.66528	87.0843		2.0922						36.252	3.81152	878.841
					2.0922	38.9149		0.0303657						26.9391	4.23633	841.138
					0.0303657	70.549		-3.25521						59.2319	16.1089	329.419
					-3.25521	105.904		-6.0554						30.6696	16.0308	13.0107
					-6.0554	115.64		-18.4432						-5.79051	89.8125	12.852
					-18.4432	92.8374		3.26175						-0.5933	90.8037	24.9663
					3.26175	68.0964		7.21911						-4.16011	159.478	25.8403
					7.21911	18.9436		-6.8734						7.74093	211.473	16.5801
					-6.8734	61.5771		-3.05199						0.322344	225.975	21.7925
					-3.05199	47.3986		1.08009						36.6491	45.2153	1145.01
					1.08009	21.8166		-2.63061						19.7961	17.1147	116.619
					-2.63061	38.4615		-1.29078						1.69347	252.806	22.647
					-1.29078	91.0552		9.25361						90.6044	26.3262	234.156
					9.25361			13.2044						73.8612	4.15332	236.673
					13.2044			11.659						-6.31608	29.179	1.74731
					11.659			-19.2883						64.0857	4.39014	156.692
					-19.2883			-6.79492						85.7599	5.30566	294.764
					-6.79492			4.68894						62.7613	3.47461	140.206
					4.68894			-2.29658
					-2.29658			6.47585						mice	12
					6.47585			-8.15904						slice	14
					-8.15904			-0.840898						neuron	70
					-0.840898			14.8699
					14.8699			5.23692
					5.23692			10.6864
					10.6864			4.12507
					4.12507			-13.2827
					-13.2827			6.16191
					6.16191			5.73866
					5.73866			31.3818
								70.3691
								24.3043
								26.1277
								-11.0508
					mice	12		38.3146
					slice	35		50.4936
					Pyr<-ORBvl	65 neurons		73.9826
					Pyr<-LP	82 neurons		103.762
					p-value	5.5364e-24		35.0374
								74.625
								74.5362
								81.546
								75.4285
								19.0894
								40.8676
								31.3071
								22.6996
								77.3346
								39.048
								135.737
								82.1043
								50.0147
								91.144
								56.7022
								81.5928
								94.038
								55.5693
								34.9136
								57.9519
								38.9009
								48.389
								139.514
								83.4895
								64.6487
								67.5498
								57.9215
								53.4858
								44.3971
								57.723
								81.1396
								29.8962
								95.0191
								84.9003
								23.8044
								53.0583
								89.7798
								23.6199
								34.1124
								59.671
								47.0739
								73.4664
								87.0843
								38.9149
								70.549
								105.904
								115.64
								92.8374
								68.0964
								18.9436
								61.5771
								47.3986
								21.8166
								38.4615
								91.0552

## Sheet: Fig.6cd
Fig. 6 Pyr←LP and Pyr←ORBvl neurons exhibit distinct electrophysiological properties and gene-expression profiles
	Fig.6c Instant AP rate			Fig.6d DAP amplitude
	Pyr<-LP	Pyr<-ORBvl		Pyr<-LP	Pyr<-ORBvl
	4.39947	95.2381		0	1.00708
	5.86166	80.6452		0	0.274658
	2	149.254		0	0.946045
	5.07099	117.647		0	0.610352
	2	5.92063		0	0.549316
	2	2		0	0.335693
	5.9312	8.57633		0	0.396729
	11.9048	98.0392		0	0.305176
	2	28.2486		0	0.421143
	4.57875	2		0	0.500488
	8.30565	42.3729		0	0.848389
	2	2		0	0.292969
	5.4615	2		0	0.701904
	5.37057	86.2069		0	1.46484
	5.07614	51.8135		0	0.335693
	4.3956	135.135		0	0.488281
	4.3956	60.6061		0	0.762939
	6.07533	111.111		0	4.24194
	2	3.95101		0	0.488281
	8.81057	6.86813		0	2.96021
	2	7.30994		0	1.19019
	2	2		0	1.28174
	12.0192	120.482		0	0.854492
	2	94.3396		0	3.07007
	8.41751	108.696		0	1.01318
	6.23441	55.8659		0	3.51563
	2	107.527		0	1.75171
	2	64.5161		0	0.787354
	2	2		0	1.29395
	13.2979	2		0	1.67236
	4.57875	93.4579		0	1.89209
	10.2669	56.1798		0	1.61133
	2	155.039		0	3.03955
	2	113.636		0	1.30615
	6.67557	149.254		0	0.549316
	5.9312	117.647		0	1.25122
	2	6.43813		0	1.5564
	5.03249	70.922		0	3.08228
	6.11247	63.2911		0	1.89209
	4.03249	5.21434		0	2.31934
	2	2		0	1.89209
	7.01262	78.5614		0	1.28174
	3.53219	78.922		0	0.488281
	7.19942	114.943		0	2.01416
	2			0
	2			0
	2			0
	mice	20		mice	20
	slices	20		slices	20
	Neuron_Pyr<-LP	47		Neuron_Pyr<-LP	47
	Neuron_Pyr<-ORBvl	44		Neuron_Pyr<-ORBvl	44
	p-value	6 × E-10		p-value	9.60713e-19

## Sheet: Fig.7c
Fig. 7 Pyr←LP and Pyr←ORBvl neurons exhibit distinct long-range output patterns
Fig.7c Proportion of Pyr←LP and Pyr←ORBvl neurons in labeled projecting Pyrs				Fig.7c Proportion of Pyr←LP and Pyr←ORBvl neurons in labeled projecting Pyrs				Fig.7c Proportion of Pyr←LP and Pyr←ORBvl neurons in labeled projecting Pyrs				Fig.7c Proportion of Pyr←LP and Pyr←ORBvl neurons in labeled projecting Pyrs				Fig.7c Proportion of Pyr←LP and Pyr←ORBvl neurons in labeled projecting Pyrs				Fig.7c Proportion of Pyr←LP and Pyr←ORBvl neurons in labeled projecting Pyrs				Fig.7c Proportion of Pyr←LP and Pyr←ORBvl neurons in labeled projecting Pyrs				Fig.7c Proportion of Pyr←LP and Pyr←ORBvl neurons in labeled projecting Pyrs				Fig.7c Proportion of Pyr←LP and Pyr←ORBvl neurons in labeled projecting Pyrs
Projection area	Pyr<-LP	Pyr<-ORBvl		V2M	Pyr<-LP (%)	Pyr<-ORBvl (%)		RSP	Pyr<-LP (%)	Pyr<-ORBvl (%)		ORBvl	Pyr<-LP (%)	Pyr<-ORBvl (%)		ipsi-DMS	Pyr<-LP (%)	Pyr<-ORBvl (%)		contra-DMS	Pyr<-LP (%)	Pyr<-ORBvl (%)		Pons	Pyr<-LP (%)	Pyr<-ORBvl (%)		SC	Pyr<-LP (%)	Pyr<-ORBvl (%)		LP	Pyr<-LP (%)	Pyr<-ORBvl (%)
V2M	56	3			80	20			90	10			83.3333	16.6667			61.1111	38.8889			100	0			30	70			0	100			0	100
RSP	50	3			100	0			93.3333	6.66667			77.7778	22.2222			22.2222	77.7778			100	0			6.66667	93.3333			26.3158	73.6842			0	100
ORBvl	29	8			94.7368	5.26316			94.7368	5.26316			70	30			93.75	6.25			100	0			25	75			11.7647	88.2353			0	100
ipsi-DMS	43	16			100	0			100	0							87.5	12.5			91.6667	8.33333			14.2857	85.7143							0	100
contra-DMS	42	1			100	0
Pons	7	33
SC	7	39
LP	0	36
				mice	5			mice	4			mice	3			mice	4			mice	4			mice	4			mice	3			mice	4
				slices	5			slices	5			slices	3			slices	5			slices	5			slices	6			slices	6			slices	4

## Sheet: Fig.8cdgh
Fig. 8 LP and ORBvl inputs drive mutual inhibition between Pyr←LP and Pyr←ORBvl neurons in L5 of V1
Fig.8c IPSC charge/(IPSC charge+EPSC charge)			Fig.8g IPSC charge/(IPSC charge+EPSC charge)				Fig.8d LP ( Normalized to Pyr←LP neurons)														Fig.8h ORBvl ( Normalized to Pyr←ORBvl neurons)
LP input			ORBvl input				Pyr<-LP	L2/3			L4			L5			L6				Pyr<-ORBvl	L2/3			L4			L5			L6
Pyr<-LP	Pyr<-ORBvl		Pyr<-LP	Pyr<-ORBvl				VIP	PV	SST	VIP	PV	SST	VIP	PV	SST	VIP	PV	SST			VIP	PV	SST	VIP	PV	SST	VIP	PV	SST	VIP	PV	SST
0.60291	0.962245		0.992923	0.932967			1.75837	1.72311	0.0596011	0.0131504	1.70605	0.0128577	0.0104273	1.46621	0.918664	0.00709343	1.30107	0.170878	0.00785756		0.519492	0.019595	0.0450744	0.912415	0.044239	0.0405178	0.0383591	0.0110778	0.581899	0.0404478	0.0236715	0.0192699	0.015648
0.598274	0.989002		0.992975	0.904704			1.25277	0.624458	0.0610545	0.0352624	1.71173	0.010706	0.0162141	1.70327	0.636985	0.0176689	1.48104	0.022887	0.0184659		0.420442	0.565505	0.0808278	0.0154373	0.551461	0.0245085	0.0296402	0.16175	0.342276	0.0258158	0.0321405	0.193247	0.0227212
0.83806	0.936015		0.987595	0.816035			1.75837	0.470828	0.103838	0.0477684	0.606645	0.0179907	0.00938374	0.445926	1.93352	0.190919	1.71742	0.0356869	0.01538		0.0581212	0.224541	0.0336263	0.193475	0.432007	0.0676591	0.299868	0.0178496	0.852374	0.0141239	0.0236188	0.0502091	0.0200907
0.846709	0.807703		0.992939	0.945523			1.75837	0.157403	0.0284438	0.0233736	0.807107	0.0423969	0.00999671	0.278211	1.76291	0.0132105	1.39292	0.147658	0.00912342		0.0652972	0.223841	0.0206698	0.0235511	0.0839438	0.0398116	0.0124304	0.0161312	0.620793	0.0480302	0.335455	0.115538	0.0233433
0.853969	0.944242		0.98579	0.850599			1.28357	0.746779	0.0613574	0.0459376	1.7432	0.040953	0.0174199	1.71742	1.20504	0.01298	1.72311	0.242799	0.0614346		1.03457	0.0357895	0.160567	0.0185721	0.0398878	0.0440628	0.0278255	0.620687	0.359701	0.46371	0.029607	0.0254252	0.020024
0.612053	0.939505		0.995487	0.887816			1.41881	1.084	0.0531499	0.0227327	0.320321	0.164753	0.0554788	1.01398	0.781163	0.0133877	1.63419	0.694461	0.0161274		0.654232	0.0660649	0.228759	0.0213066	0.022842	0.0233253	0.0116626	0.0161312	0.0716602	0.020164	0.0248178	0.0296567	0.014029
0.448251	0.87655		0.979669	0.890199			0.425902	1.71742	0.0280021	0.0493668	1.44086	0.00636591	0.0291575	0.43386	0.238229	0.0149359	1.71742	0.175554	0.0109346		0.279989	0.0324296	0.042069	0.0233704	0.00888527	0.022684	0.0155125	0.620687	0.387782	0.0555471	0.0392668	0.0287987	0.0407707
0.567799	0.734222		0.977141	0.525893			1.115	0.623061	0.0279098	0.0196095	0.656984	0.0105837	0.0253422	1.71173	0.579909	0.0442586	1.14323	0.0742116	0.00730568		0.371931	0.187015	0.0217582	0.15979	0.00993977	0.0232801	0.0145687	0.00709016	0.445162	0.0132952	0.0129926	0.0745871	0.0107526
0.508128	0.818152		0.962053	0.666542			1.21105	0.395147	0.0402428	0.019432	1.09358	0.00781764	0.00913348	1.71742	1.76291	0.0205056	1.70605	0.103162	0.0129449		0.471275	0.246042	0.0596115	0.0468357	0.00730918	0.0189176	0.0169712	0.0210492	1.50363	0.0504124	0.0696574	0.0685212	0.0490147
0.799039	0.92282		0.977967	0.801081			0.905632	0.410002	0.0797797	0.0463031	0.47034	0.0222801	0.0154536	1.72311	0.759281	0.114503	0.124166	0.0853061	0.0137427		1.69678	0.441626	0.0289658	0.0715428	0.0271074	0.0331295	0.0119855	0.370382	2.35574	0.0564503	0.0112246	0.0120745	0.0177299
0.789497	0.940665		0.999844	0.949905			1.348	1.09605	0.187465	0.00870499	0.689491	0.0370004	0.00797609	0.768255	0.633409	0.123273	0.37737	0.952982	0.0224819		1.56891	0.0663178	0.0437106	0.274296	0.010992	0.0314898	0.0339582	0.0371578	0.58438	0.0131168	0.0259445	0.0174504	0.0270194
0.753986	0.726444		0.998755	0.871531			1.75837	0.307188	0.179728	0.0149376	0.31889	0.0107612	0.0179933	1.73448	0.0811621	0.0350032	1.12483	0.414536			1.14789	0.241354	0.126503	0.0291509	0.0271706	0.017258	0.0344708	0.0332108	0.533153	0.176789	0.0133132	0.0367035	0.0216453
0.839268	0.980745		0.988615	0.907857			1.75837	1.71173	0.033563	0.0168633	0.525399	0.0281483		1.72311	0.476849	0.0282868	1.35922	0.0850975			2.26521	0.480726	0.900427	0.0201663		0.01499	0.0166009	0.167782	0.212194	0.035785	0.021713	0.0730968	0.0133674
0.423943	0.769919		0.937295	0.879735			1.1425	0.612043	0.0086505		0.679557	0.0140131		0.750565	0.239946	0.0426267		0.699111			0.329823	0.0106262	0.0655862	0.0234969		0.0206811	0.00993243	0.0572361	0.647431	0.0402208		0.0890528	0.00860528
0.33977	0.99961		0.973484	0.794268			0.738619		0.00837734		0.204543	0.0144897		0.174545	0.345095	0.00706826		0.433915			0.632261	0.190339	0.0870238	0.0161787		0.0202006		0.106032	0.117918	0.0633101			0.0828694
0.69844	0.998698		0.96672	0.833659			0.615342		0.0082503		0.222418	0.00666546		1.05458	1.37261			0.0544877			0.0216859	0.0238747	0.0944075	0.0530587		0.018891		0.268414	0.506106	0.0183757
0.643385	0.998182		0.986397	0.908532			0.442615		0.00567658		0.3952	0.00463477		0.18534	1.5193			0.0149531			0.609388	0.0569741	0.027209	0.195426				0.942611	0.042568	0.0357263
0.767658	0.999775		0.990826	0.871379			1.75837		0.00800056		0.588458	0.00773417		1.32797				0.00957343			0.879455	0.0261636	0.0197833	0.0817761				0.734996	0.902279	0.136461
0.589706	0.984195		0.995189	0.896279			0.74532		0.0523737		0.326792	0.00880565		1.10208				0.0485716			0.18877	0.0253123	0.0301454	0.101328				0.13516	0.169518	0.0229369
0.690836	0.886621			0.894352			0.744704		0.0065674		0.543387	0.00703945		0.576178				0.0090061			0.760774	0.0266761	0.0140159	0.0156525				0.670133	0.0250955	0.0329895
	0.975767						0.719606				0.518314	0.0146598		0.395507				0.0082916			0.527745	0.287874	0.00915849					0.436537	0.041859	0.0268884
	0.983817						0.687821				1.01662	0.00585742		1.55928				0.0205004			2.01068	0.017127	0.0185148					0.569127	0.0563238	0.0239846
	0.991462						1.58393				1.07962	0.0401887		1.67527				0.0170494			0.0206811	0.112483	0.0352715					0.0244814	0.0304064	0.0269629
	0.989538						0.78748				0.556723	0.00893859		0.484292				0.0161516			1.29615	0.0388807	0.0334615					0.638331	0.0241788	0.0120081
	0.992736						0.405341				0.544196	0.0402241									1.2027		0.101832					0.0564352	0.024251	0.122551
							0.338005					0.0224916									1.17507		0.106076					0.0282409	0.0457247	0.51484
mice	4		mice	6			1.3904					0.00562296									1.17773		0.0453025					0.0332876	0.0689766	0.0207692
slices	5		slices	7			0.79748					0.0199349									0.671253							0.0244768	0.0213382	0.145804
Neuron_Pyr<-LP	20		Neuron_Pyr<-LP	19			0.525437					0.0083966									0.536614							0.167779	0.0444873	0.406925
Neuron_Pyr<-ORBvl	25		Neuron_Pyr<-ORBvl	20			1.08455					0.012529									0.331214							0.36179	0.0719019	0.0345837
p-value	5.3384e-07		p-value	1.37697e-07			0.573722														1.66666							0.212772	0.119787	0.625611
							1.67403														2.03291							0.482666	0.0862199	0.591838
							1.75837														2.32737							0.0860347	0.104916	0.9032
							1.75837														2.39966							0.049053	0.0215076	0.536598
							1.10574														1.01817							0.0423603	0.103119	0.617394
							1.75837														1.08287							0.186593	0.0189944	0.626542
							1.00789														1.90534							0.0987925	0.0569425
							0.655536														1.2108							0.0176486	0.0264052
							1.72763														0.772721							0.0347689	0.186539
							1.75837														1.09404							0.543763	0.108732
							1.36719														0.672759							0.417109	0.0236707
							1.33995														0.817612								0.838619
							1.28812														0.442455								0.00865676
							1.70332														0.662835								0.600152
							0.550352														2.49267								0.0780423
							0.501104														2.28557								0.0433642
							0.75269														1.95737								0.0178007
							0.747123														2.31586								0.398165
							1.75837														2.46273								0.140951
							1.19222														0.589111								0.0215354
							1.01412														1.08857								0.0335755
							0.553925														1.40899								0.514189
							0.584355														0.645513								0.17753
							0.581946														2.31013								0.0155831
							0.493145														1.28927
							0.338517														0.583195
							0.559381														2.38249
							0.249095														0.043819
							0.531724														0.596804
							0.802993														0.108784
							1.11601														0.620337
							1.25476														0.643296
							0.185284														0.447809
							0.772804														0.519492
							0.583848														0.315216
							0.406996														0.296985
							0.34337														0.869431
							0.249263														0.694205
							0.29454																			L1
							1.77693														mice 5					mice	3
							0.342118														slices 15					slices	7
							0.321066														Neuron 65
							1.12605
							0.610289																			VIP			PV			SST
							0.357767																			mice	6		mice	5		mice	4
							0.526939																			slices	13		slices	12		slices	13
							1.75723
							1.02999
							1.87135
							1.11113
							1.81959
							1.19498
							mice 7		L1
							slices 20		mice	4
							Neuron 82		slices	11
									VIP			PV			SST
									mice	6		mice	7		mice	4
									slices	15		slices	15		slices	11

## Sheet: Supplementary Fig. 1b
		Supplementary Fig. 1. Strengths of V2M inputs in relation to the distance between the recorded V1 L5 Pyrs and the V2M border
		Soma position（Distance to V2M border)	EPSP amplitude
		250.464	30.2593
		226.698	13.8194
		591.792	3.03522
		571.155	3.40442
		753.722	0.336792
		746.203	6.1553
		753.436	0.121948
		906.808	0.102452
		941.464	0.250641
		1107.32	0.124603
		1019.32	0.150574
		1243.84	0.102234
		1304.3	5.21011
		1440.72	1.33844
		1415.26	1.84543
		1007.4	0.833069
		785.893	0.334656
		275.196	33.3307
		629.634	0.589057
		779.007	3.00339
		870.472	0.130707
		477.972	0.138886
		863.089	3.86575
		1003.84	0.608385
		341.441	7.50385
		592.251	0.251709
		775.319	0.12973
		1084.79	0.521362
		1182.8	0.107849
		1216.86	0.591309
		775.802	0.1073
		1342.34	3.79437
		453.836	15.3871
		1051.2	0.172348
		1433.7	0.860944
		1414.83	27.7074
		249.061	20.2464
		557.674	10.0116
		530.749	0.887421
		754.732	5.40839
		793.211	0.240601
		953.956	0.219421
		672.561	2.56949
		942.312	3.55515
		257.268	1.75729
		1235.74	8.48297
		716.234	11.4575
		931.507	0.38504
		1327.71	10.1917
		29.3194	12.173
		204.776	2.79507
		1137.37	0.164948
		1407.77	5.59561
		497.598	0.506134
		200.97	3.16245
		mice	3
		slice	3

## Sheet: Supplementary Fig. 2
	Supplementary Fig. 2 Antagonist of GABAA receptors has no effect on the EPSP amplitude of V2M inputs on V1 Pyrs.
	V2M inputs			V2M inputs
	L2/3 Pyrs			L6 Pyrs
	without Bicuculline	with Bicuculline		without Bicuculline	with Bicuculline
	7.49945	7.79599		30.4532	35.1714
	5.96036	8.74545		24.4473	23.2938
	18.5864	16.3662		4.19498	3.73557
	16.7535	17.047		19.1481	23.4226
	4.07526	2.48358		18.5963	29.9149
	19.004	14.6865		21.2885	16.5258
	8.56104	8.46185		13.8257	23.0732
	13.7206	14.3638		11.3589	10.7114
	16.7865	10.6777		9.88559	8.02765
	19.2042	12.6781		15.673	15.7793
				13.4046	11.5043
				14.4081	12.4088
				4.32108	4.1651
				7.05283	5.71771
				9.25247	16.2477
				9.45517	7.89948
				17.505	9.10577
	mice	4		mice	4
	slice	10		slice	17
	neuron	10		neuron	17

[truncated: 15 more sheets: Supplementary Fig. 3efgh , Supplementary Fig. 4bghij, Supplementary Fig. 5aceg, Supplementary Fig. 6aceg, Supplementary Fig. 7b, Supplementary Fig. 8abcde, Supplementary Fig. 10, Supplementary Fig. 11, Supplementary Fig. 12beh, Supplementary Fig. 13ab, Supplementary Fig. 14 cfi, Supplementary Fig.15abcd, Supplementary Fig.16 abcd, Supplementary Fig.17 abcd, Supplementary Fig.18 abcd]
